# Supplementary material for: Improved molecular characterization of the Klebsiella oxytoca complex reveals the prevalence of the kleboxymycin biosynthetic gene cluster
Source: Microb Genom. 2021 Jun 18;7(6):000592. doi: 10.1099/mgen.0.000592 (PMC8461473; doi:10.1099/mgen.0.000592)
Supplement: Supplementary material 2 [file mgen-7-0592-s002.xlsx]

## Sheet: SUPPLEMENTARY_TABLE_1
Supplementary Table 1. Details for publicly available Klebsiella genome assemblies included in this study
NCBI_Organism_Name	ANI_ID	Strain	BioSample	BioProject	Assembly	GenBank_FTP
Klebsiella pneumoniae	K. pneumoniae (98.93 %)	KpPC2	SAMN09926236	PRJNA488173	GCA_003583185.1	ftp://ftp.ncbi.nlm.nih.gov/genomes/all/GCA/003/583/185/GCA_003583185.1_ASM358318v1
Klebsiella pneumoniae	K. pneumoniae (98.33 %)	szkp201906	SAMN12085403	PRJNA549416	GCA_006965405.1	ftp://ftp.ncbi.nlm.nih.gov/genomes/all/GCA/006/965/405/GCA_006965405.1_ASM696540v1
Klebsiella sp. WCHKl090001	K. huaxiensis (99.9 %)	SB6425 (type strain)	SAMEA5610087	PRJEB15325	GCA_902158615.1	ftp://ftp.ncbi.nlm.nih.gov/genomes/all/GCA/902/158/615/GCA_902158615.1_SB6425
Klebsiella pneumoniae	K. pneumoniae (98.41 %)	KLPN_33	SAMN10241267	PRJNA496461	GCA_003861565.1	ftp://ftp.ncbi.nlm.nih.gov/genomes/all/GCA/003/861/565/GCA_003861565.1_ASM386156v1
Klebsiella pneumoniae	K. pneumoniae (98.62 %)	KLPN_M85	SAMN10241294	PRJNA496461	GCA_003861405.1	ftp://ftp.ncbi.nlm.nih.gov/genomes/all/GCA/003/861/405/GCA_003861405.1_ASM386140v1
Klebsiella pneumoniae	K. pneumoniae (98.7 %)	B2834	SAMN04957958	PRJNA320822	GCA_001674985.1	ftp://ftp.ncbi.nlm.nih.gov/genomes/all/GCA/001/674/985/GCA_001674985.1_ASM167498v1
Klebsiella aerogenes	K. aerogenes (97.98 %)	GCSL-DIFS-311	SAMN03295490	PRJNA243331	GCA_000950145.1	ftp://ftp.ncbi.nlm.nih.gov/genomes/all/GCA/000/950/145/GCA_000950145.1_CFSAN029442_01.0
Klebsiella pneumoniae	K. pneumoniae (98.71 %)	KLPN_M138	SAMN10241298	PRJNA496461	GCA_003860785.1	ftp://ftp.ncbi.nlm.nih.gov/genomes/all/GCA/003/860/785/GCA_003860785.1_ASM386078v1
Klebsiella pneumoniae	K. pneumoniae (98.52 %)	KLPN_9	SAMN10241260	PRJNA496461	GCA_003861335.1	ftp://ftp.ncbi.nlm.nih.gov/genomes/all/GCA/003/861/335/GCA_003861335.1_ASM386133v1
Klebsiella pneumoniae	K. pneumoniae (98.78 %)	B14343	SAMN05417749	PRJNA330589	GCA_001766715.1	ftp://ftp.ncbi.nlm.nih.gov/genomes/all/GCA/001/766/715/GCA_001766715.1_ASM176671v1
Klebsiella pneumoniae	K. pneumoniae (98.75 %)	KLPN_71	SAMN10241274	PRJNA496461	GCA_003861515.1	ftp://ftp.ncbi.nlm.nih.gov/genomes/all/GCA/003/861/515/GCA_003861515.1_ASM386151v1
Klebsiella pneumoniae	K. pneumoniae (98.88 %)	VBA34695	SAMN07542426	PRJNA399648	GCA_002287675.1	ftp://ftp.ncbi.nlm.nih.gov/genomes/all/GCA/002/287/675/GCA_002287675.1_ASM228767v1
Klebsiella pneumoniae	K. pneumoniae (97.96 %)	BA9543	SAMN07562564	PRJNA400290	GCA_002762635.1	ftp://ftp.ncbi.nlm.nih.gov/genomes/all/GCA/002/762/635/GCA_002762635.1_ASM276263v1
Klebsiella pneumoniae	K. pneumoniae (98.89 %)	KLPN_101	SAMN10241280	PRJNA496461	GCA_003861465.1	ftp://ftp.ncbi.nlm.nih.gov/genomes/all/GCA/003/861/465/GCA_003861465.1_ASM386146v1
Klebsiella pneumoniae	K. pneumoniae (98.83 %)	KLPN_6	SAMN10241259	PRJNA496461	GCA_003861025.1	ftp://ftp.ncbi.nlm.nih.gov/genomes/all/GCA/003/861/025/GCA_003861025.1_ASM386102v1
Klebsiella pneumoniae	K. pneumoniae (98.85 %)	KLPN_29	SAMN10241266	PRJNA496461	GCA_003861275.1	ftp://ftp.ncbi.nlm.nih.gov/genomes/all/GCA/003/861/275/GCA_003861275.1_ASM386127v1
Klebsiella pneumoniae	K. pneumoniae (98.77 %)	BA356	SAMN07516032	PRJNA398725	GCA_002285215.1	ftp://ftp.ncbi.nlm.nih.gov/genomes/all/GCA/002/285/215/GCA_002285215.1_ASM228521v1
Klebsiella pneumoniae	K. pneumoniae (98.83 %)	B6418	SAMN05761708	PRJNA342515	GCA_001777135.1	ftp://ftp.ncbi.nlm.nih.gov/genomes/all/GCA/001/777/135/GCA_001777135.1_ASM177713v1
Klebsiella pneumoniae	K. pneumoniae (98.88 %)	UBA9504	SAMN08018955	PRJNA417962	GCA_003506355.1	ftp://ftp.ncbi.nlm.nih.gov/genomes/all/GCA/003/506/355/GCA_003506355.1_ASM350635v1
Klebsiella pneumoniae	K. pneumoniae (98.95 %)	UBA11110	SAMN08018235	PRJNA417962	GCA_003543535.1	ftp://ftp.ncbi.nlm.nih.gov/genomes/all/GCA/003/543/535/GCA_003543535.1_ASM354353v1
Klebsiella aerogenes	K. aerogenes (98.48 %)	E20	SAMN08474658	PRJNA433314	GCA_002946615.1	ftp://ftp.ncbi.nlm.nih.gov/genomes/all/GCA/002/946/615/GCA_002946615.1_ASM294661v1
Klebsiella pneumoniae	K. pneumoniae (99.09 %)	RCE05_kleb27	SAMN07573032	PRJNA400773	GCA_003592215.1	ftp://ftp.ncbi.nlm.nih.gov/genomes/all/GCA/003/592/215/GCA_003592215.1_ASM359221v1
Klebsiella pneumoniae	K. pneumoniae (98.89 %)	BA655	SAMN07528773	PRJNA399259	GCA_002286675.1	ftp://ftp.ncbi.nlm.nih.gov/genomes/all/GCA/002/286/675/GCA_002286675.1_ASM228667v1
Klebsiella pneumoniae	K. pneumoniae (99.09 %)	RCE05_kleb18	SAMN07573034	PRJNA400773	GCA_003592025.1	ftp://ftp.ncbi.nlm.nih.gov/genomes/all/GCA/003/592/025/GCA_003592025.1_ASM359202v1
Klebsiella pneumoniae	K. pneumoniae (98.83 %)	BA34595	SAMN07520304	PRJNA398977	GCA_002286395.1	ftp://ftp.ncbi.nlm.nih.gov/genomes/all/GCA/002/286/395/GCA_002286395.1_ASM228639v1
Klebsiella pneumoniae	K. pneumoniae (99.06 %)	RCE05_kleb4	SAMN07573031	PRJNA400773	GCA_003592355.1	ftp://ftp.ncbi.nlm.nih.gov/genomes/all/GCA/003/592/355/GCA_003592355.1_ASM359235v1
Klebsiella pneumoniae	K. pneumoniae (98.83 %)	SB3193	SAMEA3139054	PRJEB4160	GCA_000723925.1	ftp://ftp.ncbi.nlm.nih.gov/genomes/all/GCA/000/723/925/GCA_000723925.1_AFW_PRJEB4160_v1
Klebsiella pneumoniae	K. pneumoniae (98.86 %)	KLP25	SAMN03421000	PRJNA278620	GCA_001471065.1	ftp://ftp.ncbi.nlm.nih.gov/genomes/all/GCA/001/471/065/GCA_001471065.1_ASM147106v1
Klebsiella pneumoniae	K. pneumoniae (98.91 %)	KLP27	SAMN03421002	PRJNA278620	GCA_001471075.1	ftp://ftp.ncbi.nlm.nih.gov/genomes/all/GCA/001/471/075/GCA_001471075.1_ASM147107v1
Klebsiella pneumoniae	K. pneumoniae (98.86 %)	KLPN_75	SAMN10241275	PRJNA496461	GCA_003861225.1	ftp://ftp.ncbi.nlm.nih.gov/genomes/all/GCA/003/861/225/GCA_003861225.1_ASM386122v1
Klebsiella pneumoniae	K. pneumoniae (98.92 %)	KLP24	SAMN03420999	PRJNA278620	GCA_001471095.1	ftp://ftp.ncbi.nlm.nih.gov/genomes/all/GCA/001/471/095/GCA_001471095.1_KLP-24
Klebsiella pneumoniae	K. pneumoniae (98.93 %)	KLP28	SAMN03421003	PRJNA278620	GCA_001471155.2	ftp://ftp.ncbi.nlm.nih.gov/genomes/all/GCA/001/471/155/GCA_001471155.2_ASM147115v2
Klebsiella aerogenes	K. pneumoniae (98.83 %)	NCTC9652	SAMEA3400781	PRJEB6403	GCA_900636095.1	ftp://ftp.ncbi.nlm.nih.gov/genomes/all/GCA/900/636/095/GCA_900636095.1_38828_B01
Klebsiella pneumoniae	K. pneumoniae (98.92 %)	KLP26	SAMN03421001	PRJNA278620	GCA_001471145.1	ftp://ftp.ncbi.nlm.nih.gov/genomes/all/GCA/001/471/145/GCA_001471145.1_ASM147114v1
Klebsiella pneumoniae	K. pneumoniae (98.94 %)	KLP16	SAMN03420998	PRJNA278620	GCA_001471175.1	ftp://ftp.ncbi.nlm.nih.gov/genomes/all/GCA/001/471/175/GCA_001471175.1_ASM147117v1
Klebsiella pneumoniae	K. pneumoniae (98.9 %)	BA2005	SAMN07542376	PRJNA399639	GCA_002287665.1	ftp://ftp.ncbi.nlm.nih.gov/genomes/all/GCA/002/287/665/GCA_002287665.1_ASM228766v1
Klebsiella pneumoniae	K. pneumoniae (98.94 %)	KLP41	SAMN03421004	PRJNA278620	GCA_001471085.2	ftp://ftp.ncbi.nlm.nih.gov/genomes/all/GCA/001/471/085/GCA_001471085.2_ASM147108v2
Klebsiella pneumoniae	K. pneumoniae (99.03 %)	KLPN_19	SAMN10241262	PRJNA496461	GCA_003861305.1	ftp://ftp.ncbi.nlm.nih.gov/genomes/all/GCA/003/861/305/GCA_003861305.1_ASM386130v1
Klebsiella pneumoniae	K. pneumoniae (99 %)	KLPN_16	SAMN10241261	PRJNA496461	GCA_003861585.1	ftp://ftp.ncbi.nlm.nih.gov/genomes/all/GCA/003/861/585/GCA_003861585.1_ASM386158v1
Klebsiella pneumoniae	K. pneumoniae (98.93 %)	KLPN_M83	SAMN10241292	PRJNA496461	GCA_003861075.1	ftp://ftp.ncbi.nlm.nih.gov/genomes/all/GCA/003/861/075/GCA_003861075.1_ASM386107v1
Klebsiella pneumoniae	K. pneumoniae (98.83 %)	KLPN_84	SAMN10241276	PRJNA496461	GCA_003860935.1	ftp://ftp.ncbi.nlm.nih.gov/genomes/all/GCA/003/860/935/GCA_003860935.1_ASM386093v1
Klebsiella pneumoniae	K. pneumoniae (98.92 %)	BA11544	SAMN07572699	PRJNA400680	GCA_002300655.1	ftp://ftp.ncbi.nlm.nih.gov/genomes/all/GCA/002/300/655/GCA_002300655.1_ASM230065v1
Klebsiella pneumoniae	K. pneumoniae (98.59 %)	1428	SAMN05938603	PRJNA350367	GCA_002206005.1	ftp://ftp.ncbi.nlm.nih.gov/genomes/all/GCA/002/206/005/GCA_002206005.1_ASM220600v1
Klebsiella pneumoniae	K. pneumoniae (99.11 %)	RCE05_kleb14	SAMN07573033	PRJNA400773	GCA_003592205.1	ftp://ftp.ncbi.nlm.nih.gov/genomes/all/GCA/003/592/205/GCA_003592205.1_ASM359220v1
Klebsiella pneumoniae	K. pneumoniae (98.88 %)	PM5186	SAMN05792415	PRJNA343699	GCA_001879335.1	ftp://ftp.ncbi.nlm.nih.gov/genomes/all/GCA/001/879/335/GCA_001879335.1_ASM187933v1
Klebsiella pneumoniae	K. pneumoniae (98.81 %)	VBA6949	SAMN07550949	PRJNA340354	GCA_002288615.1	ftp://ftp.ncbi.nlm.nih.gov/genomes/all/GCA/002/288/615/GCA_002288615.1_ASM228861v1
Klebsiella pneumoniae	K. pneumoniae (98.88 %)	KLPN_M96	SAMN10241295	PRJNA496461	GCA_003860795.1	ftp://ftp.ncbi.nlm.nih.gov/genomes/all/GCA/003/860/795/GCA_003860795.1_ASM386079v1
Klebsiella pneumoniae	K. pneumoniae (98.85 %)	BA33560	SAMN08272141	PRJNA427765	GCA_002849455.1	ftp://ftp.ncbi.nlm.nih.gov/genomes/all/GCA/002/849/455/GCA_002849455.1_ASM284945v1
Klebsiella pneumoniae	K. pneumoniae (98.91 %)	ICBKpBL-I-05(3)	SAMN06234296	PRJNA361484	GCA_001982515.1	ftp://ftp.ncbi.nlm.nih.gov/genomes/all/GCA/001/982/515/GCA_001982515.1_ASM198251v1
Klebsiella quasipneumoniae	K. quasipneumoniae subsp. similipneumoniae (99.27 %)	DL5.4	SAMN07167861	PRJNA388135	GCA_002528965.1	ftp://ftp.ncbi.nlm.nih.gov/genomes/all/GCA/002/528/965/GCA_002528965.1_ASM252896v1
Klebsiella pneumoniae	K. pneumoniae (98.93 %)	B3639	SAMN05413132	PRJNA329474	GCA_001766695.1	ftp://ftp.ncbi.nlm.nih.gov/genomes/all/GCA/001/766/695/GCA_001766695.1_ASM176669v1
Klebsiella aerogenes	K. pneumoniae (99.02 %)	NCTC9667	SAMEA3340639	PRJEB6403	GCA_900635975.1	ftp://ftp.ncbi.nlm.nih.gov/genomes/all/GCA/900/635/975/GCA_900635975.1_37509_E01
Klebsiella pneumoniae IS10	K. pneumoniae (98.34 %)	IS10	SAMEA3138856	PRJEB4777	GCA_000529485.1	ftp://ftp.ncbi.nlm.nih.gov/genomes/all/GCA/000/529/485/GCA_000529485.1_IS10v1
Klebsiella pneumoniae	K. pneumoniae (99.02 %)	HPCN22	SAMN09532160	PRJNA478838	GCA_003298585.1	ftp://ftp.ncbi.nlm.nih.gov/genomes/all/GCA/003/298/585/GCA_003298585.1_ASM329858v1
Klebsiella pneumoniae	K. pneumoniae (98.75 %)	PM12530	SAMN08629897	PRJNA436652	GCA_003006465.1	ftp://ftp.ncbi.nlm.nih.gov/genomes/all/GCA/003/006/465/GCA_003006465.1_ASM300646v1
Klebsiella pneumoniae	K. pneumoniae (98.83 %)	NCTC11676	SAMEA3251437	PRJEB6403	GCA_900451995.1	ftp://ftp.ncbi.nlm.nih.gov/genomes/all/GCA/900/451/995/GCA_900451995.1_36252_D01
Klebsiella pneumoniae	K. pneumoniae (98.95 %)	NCTC9153	SAMEA3310342	PRJEB6403	GCA_900451975.1	ftp://ftp.ncbi.nlm.nih.gov/genomes/all/GCA/900/451/975/GCA_900451975.1_37277_B01
Klebsiella pneumoniae	K. pneumoniae (98.8 %)	NCTC9657	SAMEA3505366	PRJEB6403	GCA_900451735.1	ftp://ftp.ncbi.nlm.nih.gov/genomes/all/GCA/900/451/735/GCA_900451735.1_40295_H02
Klebsiella pneumoniae	K. pneumoniae (98.93 %)	KpIMS38	SAMN07167860	PRJNA388135	GCA_002530545.1	ftp://ftp.ncbi.nlm.nih.gov/genomes/all/GCA/002/530/545/GCA_002530545.1_ASM253054v1
Klebsiella pneumoniae	K. pneumoniae (98.97 %)	VB1347	SAMN07570316	PRJNA400563	GCA_002738325.1	ftp://ftp.ncbi.nlm.nih.gov/genomes/all/GCA/002/738/325/GCA_002738325.1_ASM273832v1
Klebsiella pneumoniae	K. pneumoniae (98.76 %)	BA1790	SAMN08604946	PRJNA400267	GCA_002967805.1	ftp://ftp.ncbi.nlm.nih.gov/genomes/all/GCA/002/967/805/GCA_002967805.1_ASM296780v1
Klebsiella pneumoniae	K. pneumoniae (99.02 %)	LS359	SAMN08281240	PRJNA428159	GCA_002871025.1	ftp://ftp.ncbi.nlm.nih.gov/genomes/all/GCA/002/871/025/GCA_002871025.1_ASM287102v1
Klebsiella pneumoniae	K. pneumoniae (99.09 %)	UBA10316	SAMN08017835	PRJNA417962	GCA_003454295.1	ftp://ftp.ncbi.nlm.nih.gov/genomes/all/GCA/003/454/295/GCA_003454295.1_ASM345429v1
Klebsiella pneumoniae	K. pneumoniae (98.7 %)	DZ2-DB	SAMN08998660	PRJNA349231	GCA_004127475.1	ftp://ftp.ncbi.nlm.nih.gov/genomes/all/GCA/004/127/475/GCA_004127475.1_ASM412747v1
Klebsiella pneumoniae	K. pneumoniae (98.83 %)	PM1134	SAMN05792418	PRJNA343703	GCA_001879325.1	ftp://ftp.ncbi.nlm.nih.gov/genomes/all/GCA/001/879/325/GCA_001879325.1_ASM187932v1
Klebsiella pneumoniae	K. pneumoniae (98.97 %)	BA253	SAMN05250855	PRJNA325704	GCA_001721585.1	ftp://ftp.ncbi.nlm.nih.gov/genomes/all/GCA/001/721/585/GCA_001721585.1_ASM172158v1
Klebsiella pneumoniae	K. pneumoniae (99.29 %)	AWD5	SAMN05272522	PRJNA326255	GCA_001876675.1	ftp://ftp.ncbi.nlm.nih.gov/genomes/all/GCA/001/876/675/GCA_001876675.1_ASM187667v1
Klebsiella pneumoniae	K. pneumoniae (98.9 %)	KLPN_70	SAMN10241273	PRJNA496461	GCA_003861235.1	ftp://ftp.ncbi.nlm.nih.gov/genomes/all/GCA/003/861/235/GCA_003861235.1_ASM386123v1
Klebsiella pneumoniae	K. pneumoniae (98.98 %)	NCTC9154	SAMEA3368266	PRJEB6403	GCA_900452235.1	ftp://ftp.ncbi.nlm.nih.gov/genomes/all/GCA/900/452/235/GCA_900452235.1_38109_H02
Klebsiella oxytoca	K. grimontii (99.3 %)	NCTC11683	SAMEA2709020	PRJEB6403	GCA_900451335.1	ftp://ftp.ncbi.nlm.nih.gov/genomes/all/GCA/900/451/335/GCA_900451335.1_32473_A01
Klebsiella pneumoniae	K. pneumoniae (99.02 %)	yzusk-4	SAMN03274783	PRJNA271515	GCA_001006265.1	ftp://ftp.ncbi.nlm.nih.gov/genomes/all/GCA/001/006/265/GCA_001006265.1_ASM100626v1
Klebsiella pneumoniae	K. pneumoniae (98.86 %)	B1647	SAMN05447356	PRJNA335526	GCA_001758405.1	ftp://ftp.ncbi.nlm.nih.gov/genomes/all/GCA/001/758/405/GCA_001758405.1_ASM175840v1
Klebsiella pneumoniae	K. pneumoniae (98.8 %)	B20038	SAMN05447360	PRJNA335528	GCA_001758485.1	ftp://ftp.ncbi.nlm.nih.gov/genomes/all/GCA/001/758/485/GCA_001758485.1_ASM175848v1
Klebsiella pneumoniae	K. pneumoniae (98.84 %)	C36	SAMN07793286	PRJNA414542	GCA_002856395.1	ftp://ftp.ncbi.nlm.nih.gov/genomes/all/GCA/002/856/395/GCA_002856395.1_ASM285639v1
Klebsiella aerogenes	K. aerogenes (100 %)	ATCC 13048 (type strain)	SAMN09843510	PRJNA486324	GCA_003417445.1	ftp://ftp.ncbi.nlm.nih.gov/genomes/all/GCA/003/417/445/GCA_003417445.1_ASM341744v1
Klebsiella pneumoniae	K. pneumoniae (98.79 %)	BA20567	SAMN08272134	PRJNA427764	GCA_002849475.1	ftp://ftp.ncbi.nlm.nih.gov/genomes/all/GCA/002/849/475/GCA_002849475.1_ASM284947v1
Klebsiella pneumoniae	K. pneumoniae (98.97 %)	NCTC9151	SAMEA3340403	PRJEB6403	GCA_900451905.1	ftp://ftp.ncbi.nlm.nih.gov/genomes/all/GCA/900/451/905/GCA_900451905.1_37419_F02
Klebsiella pneumoniae RYC492	K. pneumoniae (99.02 %)	RYC492	SAMN02471363	PRJNA179092	GCA_000346145.1	ftp://ftp.ncbi.nlm.nih.gov/genomes/all/GCA/000/346/145/GCA_000346145.1_KPRYC492V1.1
Klebsiella quasipneumoniae	K. quasipneumoniae subsp. quasipneumoniae (98.84 %)	D65	SAMN07793305	PRJNA414542	GCA_002856275.1	ftp://ftp.ncbi.nlm.nih.gov/genomes/all/GCA/002/856/275/GCA_002856275.1_ASM285627v1
Klebsiella pneumoniae MGH 66	K. pneumoniae (98.97 %)	MGH 66	SAMN02581398	PRJNA234265	GCA_000694555.1	ftp://ftp.ncbi.nlm.nih.gov/genomes/all/GCA/000/694/555/GCA_000694555.1_Kleb_pneu_MGH_66_V1
Klebsiella aerogenes	K. aerogenes (98.7 %)	GN03543	SAMN03495954	PRJNA259658	GCA_001011355.1	ftp://ftp.ncbi.nlm.nih.gov/genomes/all/GCA/001/011/355/GCA_001011355.1_ASM101135v1
Klebsiella pneumoniae	K. pneumoniae (98.84 %)	PM7109	SAMN08630015	PRJNA436652	GCA_003006505.1	ftp://ftp.ncbi.nlm.nih.gov/genomes/all/GCA/003/006/505/GCA_003006505.1_ASM300650v1
Klebsiella pneumoniae	K. pneumoniae (98.94 %)	NCTC9139	SAMEA3310341	PRJEB6403	GCA_900452055.1	ftp://ftp.ncbi.nlm.nih.gov/genomes/all/GCA/900/452/055/GCA_900452055.1_37277_A01
Klebsiella pneumoniae	K. pneumoniae (98.91 %)	YMC2011/7/B774	SAMN05178488	PRJNA323393	GCA_001901825.1	ftp://ftp.ncbi.nlm.nih.gov/genomes/all/GCA/001/901/825/GCA_001901825.1_ASM190182v1
Klebsiella pneumoniae	K. pneumoniae (98.9 %)	ST-234:K053	SAMN06106894	PRJNA355910	GCA_002509985.1	ftp://ftp.ncbi.nlm.nih.gov/genomes/all/GCA/002/509/985/GCA_002509985.1_ASM250998v1
Klebsiella aerogenes	K. aerogenes (98.68 %)	UCI89	SAMN03280171	PRJNA271899	GCA_001030125.1	ftp://ftp.ncbi.nlm.nih.gov/genomes/all/GCA/001/030/125/GCA_001030125.1_Ente_aero_UCI89_V1
Klebsiella pneumoniae	K. pneumoniae (98.87 %)	PM716	SAMN05792433	PRJNA343707	GCA_001879425.1	ftp://ftp.ncbi.nlm.nih.gov/genomes/all/GCA/001/879/425/GCA_001879425.1_ASM187942v1
Klebsiella quasipneumoniae	K. quasipneumoniae subsp. quasipneumoniae (99.17 %)	D13	SAMN07793232	PRJNA414542	GCA_002857265.1	ftp://ftp.ncbi.nlm.nih.gov/genomes/all/GCA/002/857/265/GCA_002857265.1_ASM285726v1
Klebsiella pneumoniae	K. pneumoniae (98.85 %)	NCTC12463	SAMEA3251448	PRJEB6403	GCA_900451415.1	ftp://ftp.ncbi.nlm.nih.gov/genomes/all/GCA/900/451/415/GCA_900451415.1_36340_H01
Klebsiella pneumoniae	K. pneumoniae (98.88 %)	NCTC11682	SAMEA3282963	PRJEB6403	GCA_900451955.1	ftp://ftp.ncbi.nlm.nih.gov/genomes/all/GCA/900/451/955/GCA_900451955.1_36603_G01
Klebsiella pneumoniae	K. pneumoniae (99 %)	KLPN_44	SAMN10241271	PRJNA496461	GCA_003861545.1	ftp://ftp.ncbi.nlm.nih.gov/genomes/all/GCA/003/861/545/GCA_003861545.1_ASM386154v1
Klebsiella pneumoniae	K. pneumoniae (98.85 %)	ST-1552:K038	SAMN06106893	PRJNA355910	GCA_002510215.1	ftp://ftp.ncbi.nlm.nih.gov/genomes/all/GCA/002/510/215/GCA_002510215.1_ASM251021v1
Klebsiella pneumoniae	K. pneumoniae (98.83 %)	PM138	SAMN05792428	PRJNA343705	GCA_001879415.1	ftp://ftp.ncbi.nlm.nih.gov/genomes/all/GCA/001/879/415/GCA_001879415.1_ASM187941v1
Klebsiella pneumoniae	K. pneumoniae (98.9 %)	B2481	SAMN08237350	PRJNA427385	GCA_002849305.1	ftp://ftp.ncbi.nlm.nih.gov/genomes/all/GCA/002/849/305/GCA_002849305.1_ASM284930v1
Klebsiella pneumoniae	K. pneumoniae (98.9 %)	MGH98	SAMN03280397	PRJNA271899	GCA_001033685.1	ftp://ftp.ncbi.nlm.nih.gov/genomes/all/GCA/001/033/685/GCA_001033685.1_Kleb_pneu_MGH98_V1
Klebsiella aerogenes	K. aerogenes (98.58 %)	SMART_543	SAMN04252914	PRJNA259658	GCA_001472415.1	ftp://ftp.ncbi.nlm.nih.gov/genomes/all/GCA/001/472/415/GCA_001472415.1_SMART_543.v1
Klebsiella pneumoniae	K. pneumoniae (98.89 %)	CMC_VB13923	SAMN05732391	PRJNA342016	GCA_001875535.1	ftp://ftp.ncbi.nlm.nih.gov/genomes/all/GCA/001/875/535/GCA_001875535.1_ASM187553v1
Klebsiella aerogenes	K. aerogenes (98.54 %)	AR_0431	SAMN07291524	PRJNA316321	GCA_003075515.1	ftp://ftp.ncbi.nlm.nih.gov/genomes/all/GCA/003/075/515/GCA_003075515.1_ASM307551v1
Klebsiella aerogenes	K. aerogenes (98.57 %)	UCI98	SAMN03280174	PRJNA271899	GCA_001030055.1	ftp://ftp.ncbi.nlm.nih.gov/genomes/all/GCA/001/030/055/GCA_001030055.1_Ente_aero_UCI98_V1
Klebsiella pneumoniae	K. pneumoniae (99.08 %)	YMC2011/7/B7207	SAMN05178491	PRJNA323393	GCA_001901755.1	ftp://ftp.ncbi.nlm.nih.gov/genomes/all/GCA/001/901/755/GCA_001901755.1_ASM190175v1
Klebsiella pneumoniae	K. pneumoniae (98.91 %)	KLPN_162	SAMN10241288	PRJNA496461	GCA_003861125.1	ftp://ftp.ncbi.nlm.nih.gov/genomes/all/GCA/003/861/125/GCA_003861125.1_ASM386112v1
Klebsiella aerogenes	K. aerogenes (98.89 %)	eae	SAMN05935553	PRJNA350242	GCA_001939895.1	ftp://ftp.ncbi.nlm.nih.gov/genomes/all/GCA/001/939/895/GCA_001939895.1_ASM193989v1
Klebsiella pneumoniae	K. pneumoniae (98.91 %)	D15	SAMN07793234	PRJNA414542	GCA_002856185.1	ftp://ftp.ncbi.nlm.nih.gov/genomes/all/GCA/002/856/185/GCA_002856185.1_ASM285618v1
Klebsiella pneumoniae	K. pneumoniae (98.96 %)	D19	SAMN07793248	PRJNA414542	GCA_002857135.1	ftp://ftp.ncbi.nlm.nih.gov/genomes/all/GCA/002/857/135/GCA_002857135.1_ASM285713v1
Klebsiella aerogenes	K. aerogenes (98.57 %)	UCI97	SAMN03280173	PRJNA271899	GCA_001030185.1	ftp://ftp.ncbi.nlm.nih.gov/genomes/all/GCA/001/030/185/GCA_001030185.1_Ente_aero_UCI97_V1
Klebsiella quasipneumoniae	K. quasipneumoniae subsp. quasipneumoniae (98.99 %)	D52	SAMN07793298	PRJNA414542	GCA_002855865.1	ftp://ftp.ncbi.nlm.nih.gov/genomes/all/GCA/002/855/865/GCA_002855865.1_ASM285586v1
Klebsiella aerogenes	K. aerogenes (98.48 %)	GN06322	SAMN04572706	PRJNA259658	GCA_001631895.1	ftp://ftp.ncbi.nlm.nih.gov/genomes/all/GCA/001/631/895/GCA_001631895.1_ASM163189v1
Klebsiella pneumoniae	K. pneumoniae (98.8 %)	VBA3720	SAMN07562412	PRJNA400267	GCA_002724125.1	ftp://ftp.ncbi.nlm.nih.gov/genomes/all/GCA/002/724/125/GCA_002724125.1_ASM272412v1
Klebsiella pneumoniae	K. pneumoniae (98.85 %)	C43	SAMN07793293	PRJNA414542	GCA_002856885.1	ftp://ftp.ncbi.nlm.nih.gov/genomes/all/GCA/002/856/885/GCA_002856885.1_ASM285688v1
Klebsiella pneumoniae	K. pneumoniae (98.87 %)	CMC_VB4175	SAMN05712736	PRJNA340354	GCA_001870615.1	ftp://ftp.ncbi.nlm.nih.gov/genomes/all/GCA/001/870/615/GCA_001870615.1_ASM187061v1
Klebsiella pneumoniae	K. pneumoniae (98.94 %)	C30	SAMN07793261	PRJNA414542	GCA_002857115.1	ftp://ftp.ncbi.nlm.nih.gov/genomes/all/GCA/002/857/115/GCA_002857115.1_ASM285711v1
Klebsiella pneumoniae	K. pneumoniae (99.04 %)	NCTC11359	SAMEA3251435	PRJEB6403	GCA_900635125.1	ftp://ftp.ncbi.nlm.nih.gov/genomes/all/GCA/900/635/125/GCA_900635125.1_36252_B01
Klebsiella pneumoniae	K. pneumoniae (98.87 %)	BA1625	SAMN08272084	PRJNA427761	GCA_002849465.1	ftp://ftp.ncbi.nlm.nih.gov/genomes/all/GCA/002/849/465/GCA_002849465.1_ASM284946v1
Klebsiella pneumoniae	K. pneumoniae (99.02 %)	NCTC11358	SAMEA3251434	PRJEB6403	GCA_900452115.1	ftp://ftp.ncbi.nlm.nih.gov/genomes/all/GCA/900/452/115/GCA_900452115.1_36252_A01
Klebsiella pneumoniae	K. pneumoniae (99.15 %)	k1982	SAMEA2273774	PRJEB5065	GCA_900086495.1	ftp://ftp.ncbi.nlm.nih.gov/genomes/all/GCA/900/086/495/GCA_900086495.1_12082_5_24
Klebsiella pneumoniae	K. quasipneumoniae subsp. similipneumoniae (99.08 %)	VRCO0334	SAMEA4362626	PRJEB18814	GCA_900174385.1	ftp://ftp.ncbi.nlm.nih.gov/genomes/all/GCA/900/174/385/GCA_900174385.1_20925_2_97
Klebsiella aerogenes	K. aerogenes (98.58 %)	LU2	SAMN10788268	PRJNA516401	GCA_006874725.1	ftp://ftp.ncbi.nlm.nih.gov/genomes/all/GCA/006/874/725/GCA_006874725.1_ASM687472v1
Klebsiella pneumoniae	K. quasipneumoniae subsp. similipneumoniae (99.09 %)	VRCO0335	SAMEA4362627	PRJEB18814	GCA_900174425.1	ftp://ftp.ncbi.nlm.nih.gov/genomes/all/GCA/900/174/425/GCA_900174425.1_20925_2_98
Klebsiella pneumoniae	K. quasipneumoniae subsp. similipneumoniae (99.09 %)	VRCO0337	SAMEA4362629	PRJEB18814	GCA_900173535.1	ftp://ftp.ncbi.nlm.nih.gov/genomes/all/GCA/900/173/535/GCA_900173535.1_20925_2_100
Klebsiella pneumoniae	K. quasipneumoniae subsp. similipneumoniae (99.08 %)	VRCO0338	SAMEA4362630	PRJEB18814	GCA_900173555.1	ftp://ftp.ncbi.nlm.nih.gov/genomes/all/GCA/900/173/555/GCA_900173555.1_20925_2_101
Klebsiella aerogenes	K. aerogenes (98.46 %)	GN05748	SAMN04407793	PRJNA259658	GCA_001518675.1	ftp://ftp.ncbi.nlm.nih.gov/genomes/all/GCA/001/518/675/GCA_001518675.1_ASM151867v1
Klebsiella pneumoniae	K. quasipneumoniae subsp. similipneumoniae (99.12 %)	VRCO0336	SAMEA4362628	PRJEB18814	GCA_900174395.1	ftp://ftp.ncbi.nlm.nih.gov/genomes/all/GCA/900/174/395/GCA_900174395.1_20925_2_99
Klebsiella pneumoniae	K. pneumoniae (98.92 %)	KPHU468	SAMN06692168	PRJNA381912	GCA_002119085.1	ftp://ftp.ncbi.nlm.nih.gov/genomes/all/GCA/002/119/085/GCA_002119085.1_ASM211908v1
Klebsiella pneumoniae	K. pneumoniae (99.04 %)	BA2817	SAMN07572764	PRJNA400683	GCA_002300665.1	ftp://ftp.ncbi.nlm.nih.gov/genomes/all/GCA/002/300/665/GCA_002300665.1_ASM230066v1
Klebsiella pneumoniae	K. pneumoniae (98.91 %)	NCTC9145	SAMEA3307898	PRJEB6403	GCA_900452155.1	ftp://ftp.ncbi.nlm.nih.gov/genomes/all/GCA/900/452/155/GCA_900452155.1_36725_F01
Klebsiella pneumoniae	K. pneumoniae (98.98 %)	ST-182:K137	SAMN06106901	PRJNA355910	GCA_002528785.1	ftp://ftp.ncbi.nlm.nih.gov/genomes/all/GCA/002/528/785/GCA_002528785.1_ASM252878v1
Klebsiella aerogenes	K. aerogenes (98.62 %)	GN05695	SAMN04572689	PRJNA259658	GCA_001631185.1	ftp://ftp.ncbi.nlm.nih.gov/genomes/all/GCA/001/631/185/GCA_001631185.1_ASM163118v1
Klebsiella pneumoniae	K. pneumoniae (98.87 %)	CMC_VB5505	SAMN05732395	PRJNA342019	GCA_001875545.1	ftp://ftp.ncbi.nlm.nih.gov/genomes/all/GCA/001/875/545/GCA_001875545.1_ASM187554v1
Klebsiella pneumoniae	K. pneumoniae (98.9 %)	NCTC13672	SAMEA3919795	PRJEB6403	GCA_900451455.1	ftp://ftp.ncbi.nlm.nih.gov/genomes/all/GCA/900/451/455/GCA_900451455.1_45532_C02
Klebsiella pneumoniae	K. pneumoniae (98.84 %)	B20143	SAMN05447361	PRJNA335529	GCA_001758505.1	ftp://ftp.ncbi.nlm.nih.gov/genomes/all/GCA/001/758/505/GCA_001758505.1_ASM175850v1
Klebsiella pneumoniae	K. pneumoniae (99.02 %)	NCTC13442	SAMEA2742596	PRJEB6403	GCA_900451635.1	ftp://ftp.ncbi.nlm.nih.gov/genomes/all/GCA/900/451/635/GCA_900451635.1_32512_G01
Klebsiella pneumoniae	K. quasipneumoniae subsp. similipneumoniae (98.83 %)	NCTC9180	SAMEA3340630	PRJEB6403	GCA_900635945.1	ftp://ftp.ncbi.nlm.nih.gov/genomes/all/GCA/900/635/945/GCA_900635945.1_37430_C01
Klebsiella aerogenes	K. aerogenes (98.6 %)	CDC UA0804-01	SAMN02867547	PRJNA244547	GCA_000755545.1	ftp://ftp.ncbi.nlm.nih.gov/genomes/all/GCA/000/755/545/GCA_000755545.1_ASM75554v1
Klebsiella pneumoniae	K. pneumoniae (98.73 %)	495	SAMN05945902	PRJNA350745	GCA_002173895.1	ftp://ftp.ncbi.nlm.nih.gov/genomes/all/GCA/002/173/895/GCA_002173895.1_ASM217389v1
Klebsiella pneumoniae	K. pneumoniae (98.87 %)	B3789	SAMN05413133	PRJNA329475	GCA_001756905.1	ftp://ftp.ncbi.nlm.nih.gov/genomes/all/GCA/001/756/905/GCA_001756905.1_ASM175690v1
Klebsiella quasipneumoniae	K. quasipneumoniae subsp. similipneumoniae (99.02 %)	HKUOPL4	SAMN04436403	PRJNA309573	GCA_002240335.1	ftp://ftp.ncbi.nlm.nih.gov/genomes/all/GCA/002/240/335/GCA_002240335.1_ASM224033v1
Klebsiella quasipneumoniae	K. quasipneumoniae subsp. similipneumoniae (99.09 %)	HKUOPJ4	SAMN04436402	PRJNA309572	GCA_002240315.1	ftp://ftp.ncbi.nlm.nih.gov/genomes/all/GCA/002/240/315/GCA_002240315.1_ASM224031v1
Klebsiella aerogenes	K. aerogenes (98.57 %)	GN02464	SAMN03495946	PRJNA259658	GCA_001011425.1	ftp://ftp.ncbi.nlm.nih.gov/genomes/all/GCA/001/011/425/GCA_001011425.1_ASM101142v1
Klebsiella aerogenes	K. aerogenes (98.61 %)	SMART_1249	SAMN04431019	PRJNA259658	GCA_001525265.1	ftp://ftp.ncbi.nlm.nih.gov/genomes/all/GCA/001/525/265/GCA_001525265.1_ASM152526v1
Klebsiella aerogenes	K. aerogenes (98.63 %)	SMART_1248	SAMN04431018	PRJNA259658	GCA_001525505.1	ftp://ftp.ncbi.nlm.nih.gov/genomes/all/GCA/001/525/505/GCA_001525505.1_ASM152550v1
Klebsiella pneumoniae	K. pneumoniae (98.83 %)	NCTC8895	SAMEA3345121	PRJEB6403	GCA_900451685.1	ftp://ftp.ncbi.nlm.nih.gov/genomes/all/GCA/900/451/685/GCA_900451685.1_37554_B01
Klebsiella aerogenes	K. aerogenes (98.57 %)	AR_0007	SAMN04014848	PRJNA292901	GCA_002796425.1	ftp://ftp.ncbi.nlm.nih.gov/genomes/all/GCA/002/796/425/GCA_002796425.1_ASM279642v1
Klebsiella oxytoca	K. michiganensis (98.8 %)	NCTC10261	SAMEA3307905	PRJEB6403	GCA_900451945.1	ftp://ftp.ncbi.nlm.nih.gov/genomes/all/GCA/900/451/945/GCA_900451945.1_36734_B01
Klebsiella aerogenes	K. aerogenes (98.59 %)	GN02384	SAMN03495944	PRJNA259658	GCA_001011295.1	ftp://ftp.ncbi.nlm.nih.gov/genomes/all/GCA/001/011/295/GCA_001011295.1_ASM101129v1
Klebsiella aerogenes	K. aerogenes (98.54 %)	GN02079	SAMN03495934	PRJNA259658	GCA_001011385.1	ftp://ftp.ncbi.nlm.nih.gov/genomes/all/GCA/001/011/385/GCA_001011385.1_ASM101138v1
Klebsiella pneumoniae	K. pneumoniae (98.92 %)	NCTC11684	SAMEA3282968	PRJEB6403	GCA_900451965.1	ftp://ftp.ncbi.nlm.nih.gov/genomes/all/GCA/900/451/965/GCA_900451965.1_36672_E01
Klebsiella pneumoniae	K. pneumoniae (98.82 %)	ST-152:K069	SAMN06106897	PRJNA355910	GCA_002510005.1	ftp://ftp.ncbi.nlm.nih.gov/genomes/all/GCA/002/510/005/GCA_002510005.1_ASM251000v1
Klebsiella pneumoniae	K. pneumoniae (99.08 %)	NCTC11698	SAMEA3368261	PRJEB6403	GCA_901421925.1	ftp://ftp.ncbi.nlm.nih.gov/genomes/all/GCA/901/421/925/GCA_901421925.1_38656_F01
Klebsiella aerogenes	K. aerogenes (98.63 %)	GN04690	SAMN03495959	PRJNA259658	GCA_001011335.1	ftp://ftp.ncbi.nlm.nih.gov/genomes/all/GCA/001/011/335/GCA_001011335.1_ASM101133v1
Klebsiella aerogenes	K. aerogenes (98.61 %)	GN06347	SAMN04572707	PRJNA259658	GCA_001631725.1	ftp://ftp.ncbi.nlm.nih.gov/genomes/all/GCA/001/631/725/GCA_001631725.1_ASM163172v1
Klebsiella pneumoniae	K. pneumoniae (98.79 %)	NCTC9498	SAMEA3340634	PRJEB6403	GCA_900452625.1	ftp://ftp.ncbi.nlm.nih.gov/genomes/all/GCA/900/452/625/GCA_900452625.1_37430_G01
Klebsiella aerogenes	K. aerogenes (98.62 %)	GN02420	SAMN03495945	PRJNA259658	GCA_001011305.1	ftp://ftp.ncbi.nlm.nih.gov/genomes/all/GCA/001/011/305/GCA_001011305.1_ASM101130v1
Klebsiella aerogenes	K. aerogenes (98.69 %)	33850	SAMN03283308	PRJNA259658	GCA_000956775.1	ftp://ftp.ncbi.nlm.nih.gov/genomes/all/GCA/000/956/775/GCA_000956775.1_ASM95677v1
Klebsiella aerogenes	K. aerogenes (98.57 %)	GN06516	SAMN04572708	PRJNA259658	GCA_001631735.1	ftp://ftp.ncbi.nlm.nih.gov/genomes/all/GCA/001/631/735/GCA_001631735.1_ASM163173v1
Klebsiella pneumoniae	K. pneumoniae (99.12 %)	LS358	SAMN08281239	PRJNA428158	GCA_002870985.1	ftp://ftp.ncbi.nlm.nih.gov/genomes/all/GCA/002/870/985/GCA_002870985.1_ASM287098v1
Klebsiella quasipneumoniae	K. quasipneumoniae subsp. similipneumoniae (99 %)	HKUOPLC	SAMN03955386	PRJNA291804	GCA_001280925.1	ftp://ftp.ncbi.nlm.nih.gov/genomes/all/GCA/001/280/925/GCA_001280925.1_ASM128092v1
Klebsiella pneumoniae	K. quasipneumoniae subsp. similipneumoniae (99.15 %)	k482	SAMEA2273559	PRJEB5065	GCA_900084845.1	ftp://ftp.ncbi.nlm.nih.gov/genomes/all/GCA/900/084/845/GCA_900084845.1_12045_6_27
Klebsiella quasipneumoniae	K. quasipneumoniae subsp. similipneumoniae (99.05 %)	HKUOPLA	SAMN03945398	PRJNA291549	GCA_001278905.1	ftp://ftp.ncbi.nlm.nih.gov/genomes/all/GCA/001/278/905/GCA_001278905.1_ASM127890v1
Klebsiella pneumoniae	K. quasipneumoniae subsp. similipneumoniae (98.96 %)	NCTC9170	SAMEA3368328	PRJEB6403	GCA_901422025.1	ftp://ftp.ncbi.nlm.nih.gov/genomes/all/GCA/901/422/025/GCA_901422025.1_38445_C01
Klebsiella quasipneumoniae	K. quasipneumoniae subsp. similipneumoniae (99.04 %)	HKUOPA4	SAMN04436401	PRJNA309571	GCA_002240295.1	ftp://ftp.ncbi.nlm.nih.gov/genomes/all/GCA/002/240/295/GCA_002240295.1_ASM224029v1
Klebsiella aerogenes	K. aerogenes (98.64 %)	GN03927	SAMN03495957	PRJNA259658	GCA_001011575.1	ftp://ftp.ncbi.nlm.nih.gov/genomes/all/GCA/001/011/575/GCA_001011575.1_ASM101157v1
Klebsiella pneumoniae	K. quasipneumoniae subsp. similipneumoniae (99.11 %)	k553	SAMEA2273570	PRJEB5065	GCA_900084875.1	ftp://ftp.ncbi.nlm.nih.gov/genomes/all/GCA/900/084/875/GCA_900084875.1_12045_6_38
Klebsiella pneumoniae	K. quasipneumoniae subsp. similipneumoniae (99.06 %)	NCTC11357	SAMEA3251433	PRJEB6403	GCA_900635925.1	ftp://ftp.ncbi.nlm.nih.gov/genomes/all/GCA/900/635/925/GCA_900635925.1_36109_E01
Klebsiella pneumoniae	K. pneumoniae (98.89 %)	4DN	SAMN10849880	PRJNA518001	GCA_004151395.1	ftp://ftp.ncbi.nlm.nih.gov/genomes/all/GCA/004/151/395/GCA_004151395.1_ASM415139v1
Klebsiella pneumoniae	K. pneumoniae (98.98 %)	D4	SAMN07793223	PRJNA414542	GCA_002857345.1	ftp://ftp.ncbi.nlm.nih.gov/genomes/all/GCA/002/857/345/GCA_002857345.1_ASM285734v1
Klebsiella aerogenes	K. aerogenes (98.64 %)	GN02326	SAMN03495940	PRJNA259658	GCA_001011205.1	ftp://ftp.ncbi.nlm.nih.gov/genomes/all/GCA/001/011/205/GCA_001011205.1_ASM101120v1
Klebsiella aerogenes	K. aerogenes (98.51 %)	GN05809	SAMN04407797	PRJNA259658	GCA_001518125.1	ftp://ftp.ncbi.nlm.nih.gov/genomes/all/GCA/001/518/125/GCA_001518125.1_ASM151812v1
Klebsiella aerogenes	K. aerogenes (98.4 %)	GN05224	SAMN03495962	PRJNA259658	GCA_001011915.1	ftp://ftp.ncbi.nlm.nih.gov/genomes/all/GCA/001/011/915/GCA_001011915.1_ASM101191v1
Klebsiella pneumoniae	K. pneumoniae (98.89 %)	8AS	SAMN10849984	PRJNA518007	GCA_004145945.1	ftp://ftp.ncbi.nlm.nih.gov/genomes/all/GCA/004/145/945/GCA_004145945.1_ASM414594v1
Klebsiella pneumoniae	K. pneumoniae (98.92 %)	D27	SAMN07793268	PRJNA414542	GCA_002855955.1	ftp://ftp.ncbi.nlm.nih.gov/genomes/all/GCA/002/855/955/GCA_002855955.1_ASM285595v1
Klebsiella aerogenes	K. aerogenes (98.63 %)	AR_0018	SAMN04014859	PRJNA292901	GCA_002796405.1	ftp://ftp.ncbi.nlm.nih.gov/genomes/all/GCA/002/796/405/GCA_002796405.1_ASM279640v1
Klebsiella aerogenes	K. aerogenes (98.58 %)	CAV1320	SAMN03733745	PRJNA246471	GCA_001021995.1	ftp://ftp.ncbi.nlm.nih.gov/genomes/all/GCA/001/021/995/GCA_001021995.1_ASM102199v1
Klebsiella aerogenes	K. aerogenes (95.82 %)	GN02694	SAMN03495950	PRJNA259658	GCA_001011515.1	ftp://ftp.ncbi.nlm.nih.gov/genomes/all/GCA/001/011/515/GCA_001011515.1_ASM101151v1
Klebsiella aerogenes	K. aerogenes (98.56 %)	URMC203	SAMN10405416	PRJNA504784	GCA_003951605.1	ftp://ftp.ncbi.nlm.nih.gov/genomes/all/GCA/003/951/605/GCA_003951605.1_ASM395160v1
Klebsiella pneumoniae	K. pneumoniae (98.9 %)	PM1168	SAMN05792399	PRJNA343693	GCA_001879315.1	ftp://ftp.ncbi.nlm.nih.gov/genomes/all/GCA/001/879/315/GCA_001879315.1_ASM187931v1
Klebsiella quasipneumoniae	K. quasipneumoniae subsp. quasipneumoniae (98.94 %)	SGM81	SAMEA104124995	PRJEB21197	GCA_900187335.1	ftp://ftp.ncbi.nlm.nih.gov/genomes/all/GCA/900/187/335/GCA_900187335.1_SGM81.1
Klebsiella quasipneumoniae	K. quasipneumoniae subsp. quasipneumoniae (99.17 %)	C37	SAMN07793287	PRJNA414542	GCA_002856365.1	ftp://ftp.ncbi.nlm.nih.gov/genomes/all/GCA/002/856/365/GCA_002856365.1_ASM285636v1
Klebsiella pneumoniae	K. pneumoniae (99.08 %)	EuSCAPE_TR149	SAMEA3729686	PRJEB10018	GCA_900507445.1	ftp://ftp.ncbi.nlm.nih.gov/genomes/all/GCA/900/507/445/GCA_900507445.1_19646_2_144
Klebsiella pneumoniae	K. pneumoniae (98.82 %)	C29	SAMN07793260	PRJNA414542	GCA_002856015.1	ftp://ftp.ncbi.nlm.nih.gov/genomes/all/GCA/002/856/015/GCA_002856015.1_ASM285601v1
Klebsiella aerogenes	K. aerogenes (98.61 %)	URMC217	SAMN10405430	PRJNA504784	GCA_003952915.1	ftp://ftp.ncbi.nlm.nih.gov/genomes/all/GCA/003/952/915/GCA_003952915.1_ASM395291v1
Klebsiella pneumoniae	K. pneumoniae (99.1 %)	NCTC13440	SAMEA2709037	PRJEB6403	GCA_900451435.1	ftp://ftp.ncbi.nlm.nih.gov/genomes/all/GCA/900/451/435/GCA_900451435.1_32512_E01
Klebsiella aerogenes	K. aerogenes (98.5 %)	NCTC9735	SAMEA80457418	PRJEB6403	GCA_900637945.1	ftp://ftp.ncbi.nlm.nih.gov/genomes/all/GCA/900/637/945/GCA_900637945.1_53421_E01
Klebsiella pneumoniae	K. quasipneumoniae subsp. similipneumoniae (99.09 %)	5012STDY7626392	SAMEA4873593	PRJEB31361	GCA_900776045.1	ftp://ftp.ncbi.nlm.nih.gov/genomes/all/GCA/900/776/045/GCA_900776045.1_27097_7_129-2
Klebsiella aerogenes	K. aerogenes (98.55 %)	B3	SAMN03145041	PRJNA265010	GCA_001006555.1	ftp://ftp.ncbi.nlm.nih.gov/genomes/all/GCA/001/006/555/GCA_001006555.1_ASM100655v1
Klebsiella oxytoca	K. oxytoca (99.05 %)	NCTC11691	SAMEA3251442	PRJEB6403	GCA_900451235.1	ftp://ftp.ncbi.nlm.nih.gov/genomes/all/GCA/900/451/235/GCA_900451235.1_36340_F02
Klebsiella aerogenes	K. aerogenes (98.57 %)	CRK0059	SAMN06812615	PRJNA339843	GCA_002184575.2	ftp://ftp.ncbi.nlm.nih.gov/genomes/all/GCA/002/184/575/GCA_002184575.2_ASM218457v2
Klebsiella pneumoniae	K. pneumoniae (98.97 %)	NCTC11674	SAMEA3251436	PRJEB6403	GCA_900452205.1	ftp://ftp.ncbi.nlm.nih.gov/genomes/all/GCA/900/452/205/GCA_900452205.1_36252_C01
Klebsiella pneumoniae	K. pneumoniae (98.88 %)	PM1995	SAMN05792413	PRJNA343698	GCA_001879345.1	ftp://ftp.ncbi.nlm.nih.gov/genomes/all/GCA/001/879/345/GCA_001879345.1_ASM187934v1
Klebsiella pneumoniae subsp. rhinoscleromatis SB3432	K. pneumoniae (98.75 %)	SB3432	SAMEA3283109	PRJNA50357	GCA_000967845.1	ftp://ftp.ncbi.nlm.nih.gov/genomes/all/GCA/000/967/845/GCA_000967845.1_ASM96784v1
Klebsiella aerogenes	K. aerogenes (98.66 %)	UCI90	SAMN03280172	PRJNA271899	GCA_001030165.1	ftp://ftp.ncbi.nlm.nih.gov/genomes/all/GCA/001/030/165/GCA_001030165.1_Ente_aero_UCI90_V1
Klebsiella aerogenes	K. aerogenes (98.56 %)	URMC221	SAMN10405433	PRJNA504784	GCA_003950545.1	ftp://ftp.ncbi.nlm.nih.gov/genomes/all/GCA/003/950/545/GCA_003950545.1_ASM395054v1
Klebsiella pneumoniae	K. pneumoniae (98.9 %)	CMC_VB6753	SAMN05710263	PRJNA340226	GCA_001742865.1	ftp://ftp.ncbi.nlm.nih.gov/genomes/all/GCA/001/742/865/GCA_001742865.1_ASM174286v1
Klebsiella pneumoniae	K. pneumoniae (98.86 %)	C27	SAMN07793258	PRJNA414542	GCA_002856565.1	ftp://ftp.ncbi.nlm.nih.gov/genomes/all/GCA/002/856/565/GCA_002856565.1_ASM285656v1
Klebsiella pneumoniae	K. pneumoniae (99.06 %)	UMB0140	SAMN08193684	PRJNA316969	GCA_002861845.1	ftp://ftp.ncbi.nlm.nih.gov/genomes/all/GCA/002/861/845/GCA_002861845.1_ASM286184v1
Klebsiella pneumoniae	K. pneumoniae (98.86 %)	55DN	SAMN10849882	PRJNA518001	GCA_004145895.1	ftp://ftp.ncbi.nlm.nih.gov/genomes/all/GCA/004/145/895/GCA_004145895.1_ASM414589v1
Klebsiella pneumoniae	K. quasipneumoniae subsp. similipneumoniae (99.04 %)	VRCO0466	SAMEA4362660	PRJEB18814	GCA_900173865.1	ftp://ftp.ncbi.nlm.nih.gov/genomes/all/GCA/900/173/865/GCA_900173865.1_20925_2_131
Klebsiella pneumoniae	K. pneumoniae (99.09 %)	NCTC9162	SAMEA3307899	PRJEB6403	GCA_900452025.1	ftp://ftp.ncbi.nlm.nih.gov/genomes/all/GCA/900/452/025/GCA_900452025.1_36725_E01
Klebsiella quasipneumoniae	K. quasipneumoniae subsp. quasipneumoniae (99.18 %)	D16	SAMN07793236	PRJNA414542	GCA_002856665.1	ftp://ftp.ncbi.nlm.nih.gov/genomes/all/GCA/002/856/665/GCA_002856665.1_ASM285666v1
Klebsiella pneumoniae	K. quasipneumoniae subsp. similipneumoniae (99.05 %)	VRCO0468	SAMEA4362662	PRJEB18814	GCA_900173875.1	ftp://ftp.ncbi.nlm.nih.gov/genomes/all/GCA/900/173/875/GCA_900173875.1_20925_2_133
Klebsiella pneumoniae	K. quasipneumoniae subsp. similipneumoniae (99.05 %)	VRCO0462	SAMEA4362658	PRJEB18814	GCA_900173815.1	ftp://ftp.ncbi.nlm.nih.gov/genomes/all/GCA/900/173/815/GCA_900173815.1_20925_2_129
Klebsiella quasipneumoniae subsp. similipneumoniae	K. quasipneumoniae subsp. similipneumoniae (99.25 %)	07A044	SAMEA3138998	PRJEB5159	GCA_000613225.1	ftp://ftp.ncbi.nlm.nih.gov/genomes/all/GCA/000/613/225/GCA_000613225.1_SB30_PRJEB5159
Klebsiella aerogenes	K. aerogenes (98.53 %)	UCI120	SAMN04521870	PRJNA271899	GCA_002152925.1	ftp://ftp.ncbi.nlm.nih.gov/genomes/all/GCA/002/152/925/GCA_002152925.1_ASM215292v1
Klebsiella pneumoniae	K. quasipneumoniae subsp. similipneumoniae (99.04 %)	VRCO0467	SAMEA4362661	PRJEB18814	GCA_900173855.1	ftp://ftp.ncbi.nlm.nih.gov/genomes/all/GCA/900/173/855/GCA_900173855.1_20925_2_132
Klebsiella pneumoniae	K. quasipneumoniae subsp. similipneumoniae (99.04 %)	VRCO0463	SAMEA4362709	PRJEB18814	GCA_900174325.1	ftp://ftp.ncbi.nlm.nih.gov/genomes/all/GCA/900/174/325/GCA_900174325.1_20925_2_180
Klebsiella pneumoniae	K. quasipneumoniae subsp. similipneumoniae (99.03 %)	VRCO0465	SAMEA4362659	PRJEB18814	GCA_900173845.1	ftp://ftp.ncbi.nlm.nih.gov/genomes/all/GCA/900/173/845/GCA_900173845.1_20925_2_130
Klebsiella pneumoniae	K. pneumoniae (98.97 %)	NCTC8172	SAMEA3310340	PRJEB6403	GCA_900451575.1	ftp://ftp.ncbi.nlm.nih.gov/genomes/all/GCA/900/451/575/GCA_900451575.1_36734_E01
Klebsiella pneumoniae	K. pneumoniae (99.01 %)	C32	SAMN07793263	PRJNA414542	GCA_002856535.1	ftp://ftp.ncbi.nlm.nih.gov/genomes/all/GCA/002/856/535/GCA_002856535.1_ASM285653v1
Klebsiella quasipneumoniae	K. quasipneumoniae subsp. quasipneumoniae (99.01 %)	WUSM_KQ_100	SAMN09266901	PRJNA473122	GCA_003196635.1	ftp://ftp.ncbi.nlm.nih.gov/genomes/all/GCA/003/196/635/GCA_003196635.1_ASM319663v1
Klebsiella pneumoniae	K. pneumoniae (99.11 %)	EuSCAPE_IL007	SAMEA3538465	PRJEB10018	GCA_900512135.1	ftp://ftp.ncbi.nlm.nih.gov/genomes/all/GCA/900/512/135/GCA_900512135.1_18174_4_146
Klebsiella pneumoniae	K. pneumoniae (99.1 %)	AS000824	SAMN11125718	PRJNA527021	GCA_006542235.1	ftp://ftp.ncbi.nlm.nih.gov/genomes/all/GCA/006/542/235/GCA_006542235.1_ASM654223v1
Klebsiella pneumoniae	K. pneumoniae (99.11 %)	EuSCAPE_IL022	SAMEA3538480	PRJEB10018	GCA_900512295.1	ftp://ftp.ncbi.nlm.nih.gov/genomes/all/GCA/900/512/295/GCA_900512295.1_18174_4_160
Klebsiella sp. NFIX20	K. quasipneumoniae subsp. quasipneumoniae (99.02 %)	NFIX20	SAMN03159325	PRJEB16300	GCA_900104465.1	ftp://ftp.ncbi.nlm.nih.gov/genomes/all/GCA/900/104/465/GCA_900104465.1_IMG-taxon_2602042111_annotated_assembly
Klebsiella aerogenes	K. aerogenes (99.91 %)	GN03688	SAMN03495955	PRJNA259658	GCA_001011545.1	ftp://ftp.ncbi.nlm.nih.gov/genomes/all/GCA/001/011/545/GCA_001011545.1_ASM101154v1
Klebsiella pneumoniae	K. pneumoniae (99.05 %)	EuSCAPE_SC014	SAMEA3672990	PRJEB10018	GCA_900503765.1	ftp://ftp.ncbi.nlm.nih.gov/genomes/all/GCA/900/503/765/GCA_900503765.1_18858_1_87
Klebsiella quasipneumoniae	K. quasipneumoniae subsp. similipneumoniae (99.08 %)	EuSCAPE_BE039	SAMEA3727629	PRJEB10018	GCA_900509325.1	ftp://ftp.ncbi.nlm.nih.gov/genomes/all/GCA/900/509/325/GCA_900509325.1_19506_1_18
Klebsiella quasipneumoniae	K. africana (100 %)	SB5857 (type strain)	SAMEA4969318	PRJEB29143	GCA_900978845.1	ftp://ftp.ncbi.nlm.nih.gov/genomes/all/GCA/900/978/845/GCA_900978845.1_200023.1
Klebsiella pneumoniae	K. pneumoniae (99.16 %)	XH209	SAMN02649400	PRJNA261555	GCA_000775955.1	ftp://ftp.ncbi.nlm.nih.gov/genomes/all/GCA/000/775/955/GCA_000775955.1_ASM77595v1
Klebsiella aerogenes	K. aerogenes (98.5 %)	32540	SAMN03283311	PRJNA259658	GCA_000957525.1	ftp://ftp.ncbi.nlm.nih.gov/genomes/all/GCA/000/957/525/GCA_000957525.1_ASM95752v1
Klebsiella sp. NFIX11	K. quasipneumoniae subsp. quasipneumoniae (98.98 %)	NFIX11	SAMN03159441	PRJEB15978	GCA_900100145.1	ftp://ftp.ncbi.nlm.nih.gov/genomes/all/GCA/900/100/145/GCA_900100145.1_IMG-taxon_2600255287_annotated_assembly
Klebsiella aerogenes	K. aerogenes (98.85 %)	SMART_1372	SAMN04430995	PRJNA259658	GCA_001525245.1	ftp://ftp.ncbi.nlm.nih.gov/genomes/all/GCA/001/525/245/GCA_001525245.1_ASM152524v1
Klebsiella sp. NFIX22	K. quasipneumoniae subsp. quasipneumoniae (99.01 %)	NFIX22	SAMN03159308	PRJEB15831	GCA_900102285.1	ftp://ftp.ncbi.nlm.nih.gov/genomes/all/GCA/900/102/285/GCA_900102285.1_IMG-taxon_2600255299_annotated_assembly
Klebsiella sp. NFIX18	K. quasipneumoniae subsp. quasipneumoniae (99.02 %)	NFIX18	SAMN03159373	PRJEB17902	GCA_900119545.1	ftp://ftp.ncbi.nlm.nih.gov/genomes/all/GCA/900/119/545/GCA_900119545.1_IMG-taxon_2602042052_annotated_assembly
Klebsiella sp. NFIX12	K. quasipneumoniae subsp. quasipneumoniae (99 %)	NFIX12	SAMN03159374	PRJEB16646	GCA_900107525.1	ftp://ftp.ncbi.nlm.nih.gov/genomes/all/GCA/900/107/525/GCA_900107525.1_IMG-taxon_2602042053_annotated_assembly
Klebsiella sp. NFIX19	K. quasipneumoniae subsp. quasipneumoniae (99.02 %)	NFIX19	SAMN03159295	PRJEB16860	GCA_900109625.1	ftp://ftp.ncbi.nlm.nih.gov/genomes/all/GCA/900/109/625/GCA_900109625.1_IMG-taxon_2600255291_annotated_assembly
Klebsiella sp. NFIX21	K. quasipneumoniae subsp. quasipneumoniae (99.01 %)	NFIX21	SAMN03159392	PRJEB17402	GCA_900114145.1	ftp://ftp.ncbi.nlm.nih.gov/genomes/all/GCA/900/114/145/GCA_900114145.1_IMG-taxon_2600255298_annotated_assembly
Klebsiella sp. NFIX27	K. quasipneumoniae subsp. quasipneumoniae (99 %)	NFIX27	SAMN03159513	PRJEB17904	GCA_900119605.1	ftp://ftp.ncbi.nlm.nih.gov/genomes/all/GCA/900/119/605/GCA_900119605.1_IMG-taxon_2603880184_annotated_assembly
Klebsiella pneumoniae	K. pneumoniae (99.03 %)	k931	SAMEA2273634	PRJEB5065	GCA_900085205.1	ftp://ftp.ncbi.nlm.nih.gov/genomes/all/GCA/900/085/205/GCA_900085205.1_12045_6_93
Klebsiella pneumoniae subsp. rhinoscleromatis ATCC 13884	K. pneumoniae (98.73 %)	ATCC 13884	SAMN00120581	PRJNA40083	GCA_000163455.1	ftp://ftp.ncbi.nlm.nih.gov/genomes/all/GCA/000/163/455/GCA_000163455.1_ASM16345v1
Klebsiella aerogenes	K. aerogenes (98.65 %)	URMC202	SAMN10405415	PRJNA504784	GCA_003951185.1	ftp://ftp.ncbi.nlm.nih.gov/genomes/all/GCA/003/951/185/GCA_003951185.1_ASM395118v1
Klebsiella pneumoniae	K. pneumoniae (98.88 %)	CMC_VB35168	SAMN05732389	PRJNA342013	GCA_001875525.1	ftp://ftp.ncbi.nlm.nih.gov/genomes/all/GCA/001/875/525/GCA_001875525.1_ASM187552v1
Klebsiella michiganensis	K. grimontii (99.11 %)	AACKY	SAMN09296203	PRJNA474242	GCA_003205795.1	ftp://ftp.ncbi.nlm.nih.gov/genomes/all/GCA/003/205/795/GCA_003205795.1_ASM320579v1
Klebsiella pneumoniae CG43	K. pneumoniae (99.17 %)	CG43	SAMN02603668	PRJNA177782	GCA_000474015.1	ftp://ftp.ncbi.nlm.nih.gov/genomes/all/GCA/000/474/015/GCA_000474015.1_ASM47401v1
Klebsiella pneumoniae	K. pneumoniae (98.84 %)	242CHI	SAMN10908492	PRJNA518002	GCA_004291295.1	ftp://ftp.ncbi.nlm.nih.gov/genomes/all/GCA/004/291/295/GCA_004291295.1_ASM429129v1
Klebsiella pneumoniae	K. pneumoniae (99.09 %)	SB4496	SAMEA4968482	PRJEB15325	GCA_900978065.1	ftp://ftp.ncbi.nlm.nih.gov/genomes/all/GCA/900/978/065/GCA_900978065.1_BJ1-GA.1
Klebsiella pneumoniae	K. pneumoniae (98.75 %)	DZ3-25B	SAMN08998657	PRJNA349231	GCA_004127695.1	ftp://ftp.ncbi.nlm.nih.gov/genomes/all/GCA/004/127/695/GCA_004127695.1_ASM412769v1
Klebsiella sp. NFIX36	K. quasipneumoniae subsp. quasipneumoniae (99 %)	NFIX36	SAMN03159356	PRJEB16107	GCA_900102775.1	ftp://ftp.ncbi.nlm.nih.gov/genomes/all/GCA/900/102/775/GCA_900102775.1_IMG-taxon_2600255303_annotated_assembly
Klebsiella pneumoniae	K. pneumoniae (99.07 %)	VRCO0036	SAMEA3304003	PRJEB8766	GCA_900172185.1	ftp://ftp.ncbi.nlm.nih.gov/genomes/all/GCA/900/172/185/GCA_900172185.1_16189_8_12
Klebsiella pneumoniae	K. pneumoniae (99.07 %)	HB_Z_2591	SAMN05960962	PRJNA351846	GCA_002186995.1	ftp://ftp.ncbi.nlm.nih.gov/genomes/all/GCA/002/186/995/GCA_002186995.1_ASM218699v1
Klebsiella pneumoniae	K. pneumoniae (99.12 %)	5012STDY7312671	SAMEA104567853	PRJEB31361	GCA_900775415.1	ftp://ftp.ncbi.nlm.nih.gov/genomes/all/GCA/900/775/415/GCA_900775415.1_25293_8_75-2
Klebsiella aerogenes	K. aerogenes (98.58 %)	GN05905	SAMN04572695	PRJNA259658	GCA_001631215.1	ftp://ftp.ncbi.nlm.nih.gov/genomes/all/GCA/001/631/215/GCA_001631215.1_ASM163121v1
Klebsiella aerogenes	K. aerogenes (98.55 %)	MGH174	SAMN04521923	PRJNA271899	GCA_002152895.1	ftp://ftp.ncbi.nlm.nih.gov/genomes/all/GCA/002/152/895/GCA_002152895.1_ASM215289v1
Klebsiella pneumoniae	K. pneumoniae (99.01 %)	BH1877	SAMN05960897	PRJNA351846	GCA_002187665.1	ftp://ftp.ncbi.nlm.nih.gov/genomes/all/GCA/002/187/665/GCA_002187665.1_ASM218766v1
Klebsiella pneumoniae	K. pneumoniae (99.1 %)	EuSCAPE_HU065	SAMEA3538867	PRJEB10018	GCA_900517105.1	ftp://ftp.ncbi.nlm.nih.gov/genomes/all/GCA/900/517/105/GCA_900517105.1_18174_8_62
Klebsiella pneumoniae	K. pneumoniae (98.9 %)	231CHI	SAMN10849896	PRJNA518002	GCA_004145645.1	ftp://ftp.ncbi.nlm.nih.gov/genomes/all/GCA/004/145/645/GCA_004145645.1_ASM414564v1
Klebsiella pneumoniae	K. pneumoniae (99.09 %)	WUSM_KP_81	SAMN09266882	PRJNA473122	GCA_003196835.1	ftp://ftp.ncbi.nlm.nih.gov/genomes/all/GCA/003/196/835/GCA_003196835.1_ASM319683v1
Klebsiella pneumoniae	K. pneumoniae (99.15 %)	4300STDY6470484	SAMEA4364665	PRJEB19226	GCA_900494305.1	ftp://ftp.ncbi.nlm.nih.gov/genomes/all/GCA/900/494/305/GCA_900494305.1_22036_6_359
Klebsiella aerogenes	K. aerogenes (98.55 %)	GN02355	SAMN03495942	PRJNA259658	GCA_001011265.1	ftp://ftp.ncbi.nlm.nih.gov/genomes/all/GCA/001/011/265/GCA_001011265.1_ASM101126v1
Klebsiella aerogenes	K. aerogenes (99.18 %)	GN03732	SAMN03495956	PRJNA259658	GCA_001011645.1	ftp://ftp.ncbi.nlm.nih.gov/genomes/all/GCA/001/011/645/GCA_001011645.1_ASM101164v1
Klebsiella pneumoniae	K. pneumoniae (98.86 %)	86AS	SAMN10849998	PRJNA518007	GCA_004145765.1	ftp://ftp.ncbi.nlm.nih.gov/genomes/all/GCA/004/145/765/GCA_004145765.1_ASM414576v1
Klebsiella aerogenes	K. aerogenes (98.58 %)	FDAARGOS_363	SAMN07312407	PRJNA231221	GCA_002591115.1	ftp://ftp.ncbi.nlm.nih.gov/genomes/all/GCA/002/591/115/GCA_002591115.1_ASM259111v1
Klebsiella pneumoniae	K. pneumoniae (98.87 %)	NCTC13687	SAMEA104307701	PRJEB6403	GCA_900451645.1	ftp://ftp.ncbi.nlm.nih.gov/genomes/all/GCA/900/451/645/GCA_900451645.1_58174_D01
Klebsiella pneumoniae EGD-HP19-C	K. pneumoniae (99.06 %)	EGD-HP19-C	SAMN02570520	PRJNA211612	GCA_000444855.2	ftp://ftp.ncbi.nlm.nih.gov/genomes/all/GCA/000/444/855/GCA_000444855.2_GS_De_Novo_Assembly
Klebsiella pneumoniae	K. pneumoniae (99.15 %)	EuSCAPE_MT014	SAMEA3538441	PRJEB10018	GCA_900511995.1	ftp://ftp.ncbi.nlm.nih.gov/genomes/all/GCA/900/511/995/GCA_900511995.1_18174_4_124
Klebsiella pneumoniae	K. pneumoniae (98.74 %)	PM12640	SAMN08629901	PRJNA436652	GCA_003006455.1	ftp://ftp.ncbi.nlm.nih.gov/genomes/all/GCA/003/006/455/GCA_003006455.1_ASM300645v1
Klebsiella aerogenes	K. aerogenes (98.6 %)	NFIX39	SAMN03097705	PRJEB17905	GCA_900119335.1	ftp://ftp.ncbi.nlm.nih.gov/genomes/all/GCA/900/119/335/GCA_900119335.1_IMG-taxon_2602042109_annotated_assembly
Klebsiella oxytoca	K. michiganensis (98.86 %)	NCTC8167	SAMEA3340624	PRJEB6403	GCA_900451325.1	ftp://ftp.ncbi.nlm.nih.gov/genomes/all/GCA/900/451/325/GCA_900451325.1_37419_B02
Klebsiella pneumoniae	K. pneumoniae (99.03 %)	1003784	SAMN10252234	PRJNA497260	GCA_003688005.1	ftp://ftp.ncbi.nlm.nih.gov/genomes/all/GCA/003/688/005/GCA_003688005.1_ASM368800v1
Klebsiella pneumoniae	K. pneumoniae (99.06 %)	5012STDY7626424	SAMEA4873625	PRJEB31361	GCA_900776415.1	ftp://ftp.ncbi.nlm.nih.gov/genomes/all/GCA/900/776/415/GCA_900776415.1_27097_7_161-2
Klebsiella aerogenes	K. aerogenes (98.27 %)	GN04222	SAMN04572691	PRJNA259658	GCA_001631815.1	ftp://ftp.ncbi.nlm.nih.gov/genomes/all/GCA/001/631/815/GCA_001631815.1_ASM163181v1
Klebsiella aerogenes	K. aerogenes (98.62 %)	GN02154	SAMN03495936	PRJNA259658	GCA_001011375.1	ftp://ftp.ncbi.nlm.nih.gov/genomes/all/GCA/001/011/375/GCA_001011375.1_ASM101137v1
Klebsiella pneumoniae	K. pneumoniae (99.12 %)	XH215	SAMN03223382	PRJNA261555	GCA_001699045.1	ftp://ftp.ncbi.nlm.nih.gov/genomes/all/GCA/001/699/045/GCA_001699045.1_ASM169904v1
Klebsiella pneumoniae	K. pneumoniae (98.97 %)	1832	SAMN05945921	PRJNA350754	GCA_002173985.1	ftp://ftp.ncbi.nlm.nih.gov/genomes/all/GCA/002/173/985/GCA_002173985.1_ASM217398v1
Klebsiella pneumoniae	K. pneumoniae (98.79 %)	KLPN_85	SAMN10241277	PRJNA496461	GCA_003861185.1	ftp://ftp.ncbi.nlm.nih.gov/genomes/all/GCA/003/861/185/GCA_003861185.1_ASM386118v1
Klebsiella aerogenes	K. aerogenes (98.93 %)	4967	SAMN09272524	PRJNA362990	GCA_006517605.1	ftp://ftp.ncbi.nlm.nih.gov/genomes/all/GCA/006/517/605/GCA_006517605.1_ASM651760v1
Klebsiella variicola CAG:634	K. variicola subsp. variicola (99.13 %)		SAMEA3138570	PRJEB969	GCA_000433655.1	ftp://ftp.ncbi.nlm.nih.gov/genomes/all/GCA/000/433/655/GCA_000433655.1_MGS634
Klebsiella pneumoniae	K. pneumoniae (99.14 %)	NCTC9157	SAMEA3492649	PRJEB6403	GCA_901422065.1	ftp://ftp.ncbi.nlm.nih.gov/genomes/all/GCA/901/422/065/GCA_901422065.1_40345_F01
Klebsiella pneumoniae	K. pneumoniae (98.91 %)	ST-1414:K146	SAMN06106902	PRJNA355910	GCA_002528795.1	ftp://ftp.ncbi.nlm.nih.gov/genomes/all/GCA/002/528/795/GCA_002528795.1_ASM252879v1
Klebsiella oxytoca	K. pneumoniae (99.04 %)	NCTC11686	SAMEA3282969	PRJEB6403	GCA_900451275.1	ftp://ftp.ncbi.nlm.nih.gov/genomes/all/GCA/900/451/275/GCA_900451275.1_36672_F01
Klebsiella pneumoniae	K. pneumoniae (99.03 %)	BA38014	SAMN08389140	PRJNA427764	GCA_002909795.1	ftp://ftp.ncbi.nlm.nih.gov/genomes/all/GCA/002/909/795/GCA_002909795.1_ASM290979v1
Klebsiella pneumoniae	K. quasipneumoniae subsp. similipneumoniae (99.01 %)	5012STDY7312747	SAMEA104567929	PRJEB31361	GCA_900774615.1	ftp://ftp.ncbi.nlm.nih.gov/genomes/all/GCA/900/774/615/GCA_900774615.1_25293_8_151-2
Klebsiella pneumoniae	K. pneumoniae (98.92 %)	CMC_VB34444	SAMN05732393	PRJNA342018	GCA_001891185.1	ftp://ftp.ncbi.nlm.nih.gov/genomes/all/GCA/001/891/185/GCA_001891185.1_ASM189118v1
Klebsiella aerogenes	K. aerogenes (95.83 %)	GN05782	SAMN04407795	PRJNA259658	GCA_001518435.1	ftp://ftp.ncbi.nlm.nih.gov/genomes/all/GCA/001/518/435/GCA_001518435.1_ASM151843v1
Klebsiella pneumoniae	K. pneumoniae (98.87 %)	D5	SAMN07793224	PRJNA414542	GCA_002856705.1	ftp://ftp.ncbi.nlm.nih.gov/genomes/all/GCA/002/856/705/GCA_002856705.1_ASM285670v1
Klebsiella pneumoniae	K. pneumoniae (99.03 %)	EuSCAPE_MT012	SAMEA3538439	PRJEB10018	GCA_900511955.1	ftp://ftp.ncbi.nlm.nih.gov/genomes/all/GCA/900/511/955/GCA_900511955.1_18174_4_122
Klebsiella quasipneumoniae	K. quasipneumoniae subsp. similipneumoniae (99.13 %)	EuSCAPE_SC024	SAMEA3672999	PRJEB10018	GCA_900509305.1	ftp://ftp.ncbi.nlm.nih.gov/genomes/all/GCA/900/509/305/GCA_900509305.1_18858_1_96
Klebsiella quasipneumoniae	K. quasipneumoniae subsp. similipneumoniae (98.83 %)	B8095	SAMN05225354	PRJNA325191	GCA_001729665.1	ftp://ftp.ncbi.nlm.nih.gov/genomes/all/GCA/001/729/665/GCA_001729665.1_ASM172966v1
Klebsiella pneumoniae	K. pneumoniae (99.16 %)	EuSCAPE_AT019	SAMEA3499891	PRJEB10018	GCA_900511225.1	ftp://ftp.ncbi.nlm.nih.gov/genomes/all/GCA/900/511/225/GCA_900511225.1_17870_3_79
Klebsiella pneumoniae	K. pneumoniae (98.96 %)	NCTC13697	SAMEA3867452	PRJEB6403	GCA_900451215.1	ftp://ftp.ncbi.nlm.nih.gov/genomes/all/GCA/900/451/215/GCA_900451215.1_44310_G01
Klebsiella quasipneumoniae	K. quasipneumoniae subsp. similipneumoniae (99 %)	1kgm	SAMN03274866	PRJNA271550	GCA_000827665.1	ftp://ftp.ncbi.nlm.nih.gov/genomes/all/GCA/000/827/665/GCA_000827665.1_ASM82766v1
Klebsiella aerogenes	K. pneumoniae (98.89 %)	NCTC10004	SAMEA3251425	PRJEB6403	GCA_900461405.1	ftp://ftp.ncbi.nlm.nih.gov/genomes/all/GCA/900/461/405/GCA_900461405.1_36005_A01
Klebsiella pneumoniae	K. pneumoniae (99.12 %)	B7868	SAMN05207300	PRJNA324523	GCA_001721565.1	ftp://ftp.ncbi.nlm.nih.gov/genomes/all/GCA/001/721/565/GCA_001721565.1_ASM172156v1
Klebsiella pneumoniae	K. pneumoniae (98.91 %)	D25	SAMN07793256	PRJNA414542	GCA_002857125.1	ftp://ftp.ncbi.nlm.nih.gov/genomes/all/GCA/002/857/125/GCA_002857125.1_ASM285712v1
Klebsiella aerogenes	K. aerogenes (98.68 %)	GN05857	SAMN04572693	PRJNA259658	GCA_001631655.1	ftp://ftp.ncbi.nlm.nih.gov/genomes/all/GCA/001/631/655/GCA_001631655.1_ASM163165v1
Klebsiella aerogenes UCI 48	K. aerogenes (98.64 %)	UCI 48	SAMN02356628	PRJNA219300	GCA_000534075.1	ftp://ftp.ncbi.nlm.nih.gov/genomes/all/GCA/000/534/075/GCA_000534075.1_Ente_aero_UCI_48_V1
Klebsiella aerogenes UCI 47	K. aerogenes (98.64 %)	UCI 47	SAMN02356627	PRJNA219299	GCA_000534095.1	ftp://ftp.ncbi.nlm.nih.gov/genomes/all/GCA/000/534/095/GCA_000534095.1_Ente_aero_UCI_47_V1
Klebsiella pneumoniae	K. pneumoniae (99.14 %)	HB_1051	SAMN05960958	PRJNA351846	GCA_002187915.1	ftp://ftp.ncbi.nlm.nih.gov/genomes/all/GCA/002/187/915/GCA_002187915.1_ASM218791v1
Klebsiella pneumoniae	K. pneumoniae (99.14 %)	EuSCAPE_TR110	SAMEA3729814	PRJEB10018	GCA_900507295.1	ftp://ftp.ncbi.nlm.nih.gov/genomes/all/GCA/900/507/295/GCA_900507295.1_19646_2_113
Klebsiella quasipneumoniae	K. quasipneumoniae subsp. similipneumoniae (99.06 %)	EuSCAPE_MT004	SAMEA3538431	PRJEB10018	GCA_900509235.1	ftp://ftp.ncbi.nlm.nih.gov/genomes/all/GCA/900/509/235/GCA_900509235.1_18174_4_114
Klebsiella pneumoniae	K. pneumoniae (98.87 %)	61CAM	SAMN10849755	PRJNA517998	GCA_004146315.1	ftp://ftp.ncbi.nlm.nih.gov/genomes/all/GCA/004/146/315/GCA_004146315.1_ASM414631v1
Klebsiella aerogenes	K. aerogenes (98.59 %)	GN05352	SAMN04572600	PRJNA259658	GCA_001631345.1	ftp://ftp.ncbi.nlm.nih.gov/genomes/all/GCA/001/631/345/GCA_001631345.1_ASM163134v1
Klebsiella aerogenes	K. aerogenes (97.93 %)	Z34975	SAMN08239887	PRJNA427533	GCA_002849555.1	ftp://ftp.ncbi.nlm.nih.gov/genomes/all/GCA/002/849/555/GCA_002849555.1_ASM284955v1
Klebsiella pneumoniae	K. pneumoniae (99.06 %)	4300STDY6636940	SAMEA23988418	PRJEB19226	GCA_900492935.1	ftp://ftp.ncbi.nlm.nih.gov/genomes/all/GCA/900/492/935/GCA_900492935.1_22036_6_6
Klebsiella pneumoniae	K. pneumoniae (98.93 %)	NCTC13696	SAMEA3879496	PRJEB6403	GCA_900461375.1	ftp://ftp.ncbi.nlm.nih.gov/genomes/all/GCA/900/461/375/GCA_900461375.1_44787_C01
Klebsiella aerogenes	K. aerogenes (98.33 %)	Ka37751	SAMN12330869	PRJNA555744	GCA_007632255.1	ftp://ftp.ncbi.nlm.nih.gov/genomes/all/GCA/007/632/255/GCA_007632255.1_ASM763225v1
Klebsiella quasipneumoniae subsp. similipneumoniae	K. quasipneumoniae subsp. similipneumoniae (98.83 %)	MGH 44	SAMN02138584	PRJNA201959	GCA_000492795.1	ftp://ftp.ncbi.nlm.nih.gov/genomes/all/GCA/000/492/795/GCA_000492795.1_Kleb_pneu_MGH_44_V1
Klebsiella pneumoniae	K. pneumoniae (98.81 %)	NCTC13688	SAMEA3919812	PRJEB6403	GCA_900451425.1	ftp://ftp.ncbi.nlm.nih.gov/genomes/all/GCA/900/451/425/GCA_900451425.1_45753_B01
Klebsiella pneumoniae	K. pneumoniae (99.98 %)	NCTC10246	SAMEA3492656	PRJEB6403	GCA_900451845.1	ftp://ftp.ncbi.nlm.nih.gov/genomes/all/GCA/900/451/845/GCA_900451845.1_40400_D01
Klebsiella pneumoniae	K. pneumoniae (99.13 %)	VRCO0443	SAMEA4362655	PRJEB18814	GCA_900173805.1	ftp://ftp.ncbi.nlm.nih.gov/genomes/all/GCA/900/173/805/GCA_900173805.1_20925_2_126
Klebsiella aerogenes	K. aerogenes (95.88 %)	GN06255	SAMN04572702	PRJNA259658	GCA_001631845.1	ftp://ftp.ncbi.nlm.nih.gov/genomes/all/GCA/001/631/845/GCA_001631845.1_ASM163184v1
Klebsiella pneumoniae	K. pneumoniae (98.93 %)	PO1380	SAMN05960884	PRJNA351846	GCA_002186895.1	ftp://ftp.ncbi.nlm.nih.gov/genomes/all/GCA/002/186/895/GCA_002186895.1_ASM218689v1
Klebsiella pneumoniae subsp. pneumoniae B5055	K. pneumoniae (98.75 %)	B5055	SAMN01999147	PRJNA183167	GCA_000412575.2	ftp://ftp.ncbi.nlm.nih.gov/genomes/all/GCA/000/412/575/GCA_000412575.2_B5055.1
Klebsiella aerogenes	K. aerogenes (95.87 %)	PX01	SAMN07249743	PRJNA390761	GCA_002204605.1	ftp://ftp.ncbi.nlm.nih.gov/genomes/all/GCA/002/204/605/GCA_002204605.1_ASM220460v1
Klebsiella pneumoniae	K. pneumoniae (98.99 %)	BH3953	SAMN05960904	PRJNA351846	GCA_002187585.1	ftp://ftp.ncbi.nlm.nih.gov/genomes/all/GCA/002/187/585/GCA_002187585.1_ASM218758v1
Klebsiella pneumoniae	K. pneumoniae (99.03 %)	5012STDY7312612	SAMEA104567827	PRJEB31361	GCA_900775085.1	ftp://ftp.ncbi.nlm.nih.gov/genomes/all/GCA/900/775/085/GCA_900775085.1_25293_8_49-2
Klebsiella pneumoniae	K. pneumoniae (99.01 %)	PO343	SAMN05960871	PRJNA351846	GCA_002186725.1	ftp://ftp.ncbi.nlm.nih.gov/genomes/all/GCA/002/186/725/GCA_002186725.1_ASM218672v1
Klebsiella pneumoniae	K. pneumoniae (98.91 %)	NCTC13673	SAMEA3919796	PRJEB6403	GCA_900451515.1	ftp://ftp.ncbi.nlm.nih.gov/genomes/all/GCA/900/451/515/GCA_900451515.1_45532_D02
Klebsiella aerogenes KCTC 2190	K. aerogenes (99.98 %)	KCTC 2190	SAMN02603581	PRJNA66537	GCA_000215745.1	ftp://ftp.ncbi.nlm.nih.gov/genomes/all/GCA/000/215/745/GCA_000215745.1_ASM21574v1
Klebsiella pneumoniae	K. pneumoniae (99.14 %)	CNR48	SAMEA104569902	PRJEB24842	GCA_900323945.1	ftp://ftp.ncbi.nlm.nih.gov/genomes/all/GCA/900/323/945/GCA_900323945.1_CNR48
Klebsiella aerogenes	K. aerogenes (98.7 %)	B	SAMN06234924	PRJNA361572	GCA_001974865.1	ftp://ftp.ncbi.nlm.nih.gov/genomes/all/GCA/001/974/865/GCA_001974865.1_ASM197486v1
Klebsiella pneumoniae	K. pneumoniae (99.02 %)	KLPN_117	SAMN10241283	PRJNA496461	GCA_003860895.1	ftp://ftp.ncbi.nlm.nih.gov/genomes/all/GCA/003/860/895/GCA_003860895.1_ASM386089v1
Klebsiella pneumoniae	K. quasipneumoniae subsp. quasipneumoniae (99.01 %)	5012STDY7312569	SAMEA104567784	PRJEB31361	GCA_900775235.1	ftp://ftp.ncbi.nlm.nih.gov/genomes/all/GCA/900/775/235/GCA_900775235.1_25293_8_6-2
Klebsiella pneumoniae	K. pneumoniae (99 %)	EuSCAPE_UK101	SAMEA3673065	PRJEB10018	GCA_900503165.1	ftp://ftp.ncbi.nlm.nih.gov/genomes/all/GCA/900/503/165/GCA_900503165.1_18858_1_157
Klebsiella pneumoniae	K. quasipneumoniae subsp. quasipneumoniae (99.28 %)	VRCO0210	SAMEA4362599	PRJEB18814	GCA_900173255.1	ftp://ftp.ncbi.nlm.nih.gov/genomes/all/GCA/900/173/255/GCA_900173255.1_20794_7_163
Klebsiella pneumoniae	K. pneumoniae (99.06 %)	4300STDY6542367	SAMEA4394737	PRJEB19226	GCA_900493445.1	ftp://ftp.ncbi.nlm.nih.gov/genomes/all/GCA/900/493/445/GCA_900493445.1_22036_6_81
Klebsiella aerogenes	K. aerogenes (98.53 %)	CRK0057	SAMN06812617	PRJNA339843	GCA_002184625.2	ftp://ftp.ncbi.nlm.nih.gov/genomes/all/GCA/002/184/625/GCA_002184625.2_ASM218462v2
Klebsiella pneumoniae	K. pneumoniae (98.95 %)	YMC2011/8/B10311	SAMN05178486	PRJNA323393	GCA_001901735.1	ftp://ftp.ncbi.nlm.nih.gov/genomes/all/GCA/001/901/735/GCA_001901735.1_ASM190173v1
Klebsiella pneumoniae	K. pneumoniae (99 %)	k1786	SAMEA2273746	PRJEB5065	GCA_900086475.1	ftp://ftp.ncbi.nlm.nih.gov/genomes/all/GCA/900/086/475/GCA_900086475.1_12082_5_17
Klebsiella variicola	K. variicola subsp. variicola (98.94 %)	KP5-1	SAMN02746181	PRJNA168515	GCA_000714635.1	ftp://ftp.ncbi.nlm.nih.gov/genomes/all/GCA/000/714/635/GCA_000714635.1_ASM71463v1
Klebsiella pneumoniae	K. pneumoniae (99.09 %)	5012STDY7626440	SAMEA4873642	PRJEB31361	GCA_900776525.1	ftp://ftp.ncbi.nlm.nih.gov/genomes/all/GCA/900/776/525/GCA_900776525.1_27097_7_177-2
Klebsiella aerogenes	K. aerogenes (96.97 %)	Ea1179	SAMN09104666	PRJNA470769	GCA_003225895.1	ftp://ftp.ncbi.nlm.nih.gov/genomes/all/GCA/003/225/895/GCA_003225895.1_ASM322589v1
Klebsiella pneumoniae UCI 60	K. pneumoniae (99.17 %)	UCI 60	SAMN02581266	PRJNA234133	GCA_000688195.1	ftp://ftp.ncbi.nlm.nih.gov/genomes/all/GCA/000/688/195/GCA_000688195.1_Kleb_pneu_UCI_60_V1
Klebsiella pneumoniae	K. pneumoniae (99.06 %)	SU5	SAMN10036123	PRJNA490421	GCA_003664795.1	ftp://ftp.ncbi.nlm.nih.gov/genomes/all/GCA/003/664/795/GCA_003664795.1_ASM366479v1
Klebsiella aerogenes	K. aerogenes (98.59 %)	URMC223	SAMN10405435	PRJNA504784	GCA_003952125.1	ftp://ftp.ncbi.nlm.nih.gov/genomes/all/GCA/003/952/125/GCA_003952125.1_ASM395212v1
Klebsiella pneumoniae	K. pneumoniae (99.08 %)	XH211	SAMN03174891	PRJNA261555	GCA_001699015.1	ftp://ftp.ncbi.nlm.nih.gov/genomes/all/GCA/001/699/015/GCA_001699015.1_ASM169901v1
Klebsiella pneumoniae	K. pneumoniae (98.97 %)	C35	SAMN07793266	PRJNA414542	GCA_002855985.1	ftp://ftp.ncbi.nlm.nih.gov/genomes/all/GCA/002/855/985/GCA_002855985.1_ASM285598v1
Klebsiella pneumoniae	K. pneumoniae (99.07 %)	5012STDY7626413	SAMEA4873614	PRJEB31361	GCA_900776265.1	ftp://ftp.ncbi.nlm.nih.gov/genomes/all/GCA/900/776/265/GCA_900776265.1_27097_7_150-2
Klebsiella pneumoniae	K. pneumoniae (99.08 %)	BH3183	SAMN05960902	PRJNA351846	GCA_002187615.1	ftp://ftp.ncbi.nlm.nih.gov/genomes/all/GCA/002/187/615/GCA_002187615.1_ASM218761v1
Klebsiella pneumoniae	K. pneumoniae (98.82 %)	ST-607:K014	SAMN06106892	PRJNA355910	GCA_002510205.1	ftp://ftp.ncbi.nlm.nih.gov/genomes/all/GCA/002/510/205/GCA_002510205.1_ASM251020v1
Klebsiella quasipneumoniae	K. quasipneumoniae subsp. similipneumoniae (99.09 %)	4749	SAMN09272523	PRJNA377546	GCA_006546635.1	ftp://ftp.ncbi.nlm.nih.gov/genomes/all/GCA/006/546/635/GCA_006546635.1_ASM654663v1
Klebsiella aerogenes MGH 77	K. aerogenes (98.59 %)	MGH 77	SAMN02581250	PRJNA234117	GCA_000692195.1	ftp://ftp.ncbi.nlm.nih.gov/genomes/all/GCA/000/692/195/GCA_000692195.1_Ente_aero_MGH_77_V1
Klebsiella pneumoniae	K. pneumoniae (99.01 %)	4300STDY7045913	SAMEA104305405	PRJEB19226	GCA_900496925.1	ftp://ftp.ncbi.nlm.nih.gov/genomes/all/GCA/900/496/925/GCA_900496925.1_24276_3_69
Klebsiella pneumoniae	K. pneumoniae (98.99 %)	R50	SAMN11650121	PRJNA542978	GCA_006974165.1	ftp://ftp.ncbi.nlm.nih.gov/genomes/all/GCA/006/974/165/GCA_006974165.1_ASM697416v1
Klebsiella pneumoniae	K. pneumoniae (99.03 %)	EuSCAPE_HR051	SAMEA3721083	PRJEB10018	GCA_900505965.1	ftp://ftp.ncbi.nlm.nih.gov/genomes/all/GCA/900/505/965/GCA_900505965.1_19084_4_65
Klebsiella pneumoniae	K. pneumoniae (99.05 %)	CHS242	SAMN04325161	PRJNA271899	GCA_002152395.1	ftp://ftp.ncbi.nlm.nih.gov/genomes/all/GCA/002/152/395/GCA_002152395.1_ASM215239v1
Klebsiella pneumoniae	K. pneumoniae (98.92 %)	YMC2011/7/B36	SAMN05178487	PRJNA323393	GCA_001901725.1	ftp://ftp.ncbi.nlm.nih.gov/genomes/all/GCA/001/901/725/GCA_001901725.1_ASM190172v1
Klebsiella aerogenes	K. aerogenes (98.34 %)	Ec.42059	SAMN12330826	PRJNA555744	GCA_007558345.1	ftp://ftp.ncbi.nlm.nih.gov/genomes/all/GCA/007/558/345/GCA_007558345.1_ASM755834v1
Klebsiella pneumoniae subsp. rhinoscleromatis	K. pneumoniae (98.77 %)	NCTC5048	SAMEA26393668	PRJEB6403	GCA_900452135.1	ftp://ftp.ncbi.nlm.nih.gov/genomes/all/GCA/900/452/135/GCA_900452135.1_52579_E01
Klebsiella aerogenes	K. aerogenes (98.61 %)	GN05253	SAMN03495963	PRJNA259658	GCA_001011815.1	ftp://ftp.ncbi.nlm.nih.gov/genomes/all/GCA/001/011/815/GCA_001011815.1_ASM101181v1
Klebsiella aerogenes	K. aerogenes (98.58 %)	URMC214	SAMN10405427	PRJNA504784	GCA_003950535.1	ftp://ftp.ncbi.nlm.nih.gov/genomes/all/GCA/003/950/535/GCA_003950535.1_ASM395053v1
Klebsiella pneumoniae	K. pneumoniae (99.06 %)	k1315	SAMEA2273790	PRJEB5065	GCA_900085355.1	ftp://ftp.ncbi.nlm.nih.gov/genomes/all/GCA/900/085/355/GCA_900085355.1_12045_7_20
Klebsiella aerogenes	K. aerogenes (98.54 %)	GN02710	SAMN04407768	PRJNA259658	GCA_001518035.1	ftp://ftp.ncbi.nlm.nih.gov/genomes/all/GCA/001/518/035/GCA_001518035.1_ASM151803v1
Klebsiella aerogenes	K. aerogenes (98.35 %)	Ka.42825	SAMN12330831	PRJNA555744	GCA_007558675.1	ftp://ftp.ncbi.nlm.nih.gov/genomes/all/GCA/007/558/675/GCA_007558675.1_ASM755867v1
Klebsiella pneumoniae	K. pneumoniae (98.83 %)	NCTC13685	SAMEA4557827	PRJEB6403	GCA_900451535.1	ftp://ftp.ncbi.nlm.nih.gov/genomes/all/GCA/900/451/535/GCA_900451535.1_46514_D02
Klebsiella pneumoniae	K. pneumoniae (98.96 %)	C21	SAMN07793247	PRJNA414542	GCA_002857205.1	ftp://ftp.ncbi.nlm.nih.gov/genomes/all/GCA/002/857/205/GCA_002857205.1_ASM285720v1
Klebsiella pneumoniae	K. pneumoniae (99.02 %)	VRCO0108	SAMEA3304016	PRJEB8766	GCA_900171905.1	ftp://ftp.ncbi.nlm.nih.gov/genomes/all/GCA/900/171/905/GCA_900171905.1_16189_8_25
Klebsiella aerogenes	K. aerogenes (98.34 %)	Ka.37756	SAMN12330825	PRJNA555744	GCA_007558625.1	ftp://ftp.ncbi.nlm.nih.gov/genomes/all/GCA/007/558/625/GCA_007558625.1_ASM755862v1
Klebsiella pneumoniae	K. pneumoniae (99.16 %)	4300STDY6542381	SAMEA4394751	PRJEB19226	GCA_900493475.1	ftp://ftp.ncbi.nlm.nih.gov/genomes/all/GCA/900/493/475/GCA_900493475.1_22036_6_269
Klebsiella aerogenes	K. aerogenes (98.65 %)	FDAARGOS_513	SAMN10163207	PRJNA231221	GCA_003812185.1	ftp://ftp.ncbi.nlm.nih.gov/genomes/all/GCA/003/812/185/GCA_003812185.1_ASM381218v1
Klebsiella pneumoniae	K. pneumoniae (98.82 %)	27CAM	SAMN10849754	PRJNA517998	GCA_004145595.1	ftp://ftp.ncbi.nlm.nih.gov/genomes/all/GCA/004/145/595/GCA_004145595.1_ASM414559v1
Klebsiella pneumoniae	K. pneumoniae (98.94 %)	NCTC9127	SAMEA3345122	PRJEB6403	GCA_900452485.1	ftp://ftp.ncbi.nlm.nih.gov/genomes/all/GCA/900/452/485/GCA_900452485.1_37554_C01
Klebsiella pneumoniae	K. pneumoniae (98.99 %)	B31	SAMN10910564	PRJNA521748	GCA_004295605.1	ftp://ftp.ncbi.nlm.nih.gov/genomes/all/GCA/004/295/605/GCA_004295605.1_ASM429560v1
Klebsiella aerogenes	K. aerogenes (98.33 %)	Ka.43407	SAMN12330832	PRJNA555744	GCA_007558665.1	ftp://ftp.ncbi.nlm.nih.gov/genomes/all/GCA/007/558/665/GCA_007558665.1_ASM755866v1
Klebsiella pneumoniae	K. pneumoniae (99.04 %)	HB_2044	SAMN05960960	PRJNA351846	GCA_002187015.1	ftp://ftp.ncbi.nlm.nih.gov/genomes/all/GCA/002/187/015/GCA_002187015.1_ASM218701v1
Klebsiella aerogenes	K. aerogenes (98.57 %)	35715	SAMN03283688	PRJNA259658	GCA_000958075.1	ftp://ftp.ncbi.nlm.nih.gov/genomes/all/GCA/000/958/075/GCA_000958075.1_ASM95807v1
Klebsiella quasipneumoniae subsp. quasipneumoniae	K. quasipneumoniae subsp. quasipneumoniae (99.02 %)	FI_HV_2014	SAMN03801514	PRJNA288524	GCA_001208885.1	ftp://ftp.ncbi.nlm.nih.gov/genomes/all/GCA/001/208/885/GCA_001208885.1_EST_A5miseq
Klebsiella quasipneumoniae	K. quasipneumoniae subsp. quasipneumoniae (99.07 %)	EuSCAPE_IT157	SAMEA3515186	PRJEB10018	GCA_900509275.1	ftp://ftp.ncbi.nlm.nih.gov/genomes/all/GCA/900/509/275/GCA_900509275.1_18174_6_62
Klebsiella aerogenes MGH 62	K. aerogenes (98.57 %)	MGH 62	SAMN02581394	PRJNA234261	GCA_000692175.1	ftp://ftp.ncbi.nlm.nih.gov/genomes/all/GCA/000/692/175/GCA_000692175.1_Ente_aero_MGH_62_V1
Klebsiella pneumoniae	K. pneumoniae (99.05 %)	4300STDY6470414	SAMEA4364595	PRJEB19226	GCA_900493815.1	ftp://ftp.ncbi.nlm.nih.gov/genomes/all/GCA/900/493/815/GCA_900493815.1_22036_6_290
Klebsiella aerogenes	K. aerogenes (98.34 %)	Ka.42442	SAMN12330829	PRJNA555744	GCA_007558645.1	ftp://ftp.ncbi.nlm.nih.gov/genomes/all/GCA/007/558/645/GCA_007558645.1_ASM755864v1
Klebsiella pneumoniae	K. pneumoniae (98.89 %)	ST-234:K062	SAMN06106896	PRJNA355910	GCA_002510025.1	ftp://ftp.ncbi.nlm.nih.gov/genomes/all/GCA/002/510/025/GCA_002510025.1_ASM251002v1
Klebsiella pneumoniae	K. pneumoniae (98.77 %)	NCTC13439	SAMEA2709036	PRJEB6403	GCA_900451545.1	ftp://ftp.ncbi.nlm.nih.gov/genomes/all/GCA/900/451/545/GCA_900451545.1_32512_D01
Klebsiella pneumoniae	K. pneumoniae (99.02 %)	hvKP4	SAMN08902311	PRJNA449387	GCA_003065165.1	ftp://ftp.ncbi.nlm.nih.gov/genomes/all/GCA/003/065/165/GCA_003065165.1_ASM306516v1
Klebsiella pneumoniae	K. pneumoniae (99.12 %)	EuSCAPE_DE046	SAMEA3512073	PRJEB10018	GCA_900512475.1	ftp://ftp.ncbi.nlm.nih.gov/genomes/all/GCA/900/512/475/GCA_900512475.1_18174_4_45
Klebsiella pneumoniae	K. pneumoniae (99 %)	C6	SAMN07793226	PRJNA414542	GCA_002857315.1	ftp://ftp.ncbi.nlm.nih.gov/genomes/all/GCA/002/857/315/GCA_002857315.1_ASM285731v1
Klebsiella pneumoniae	K. pneumoniae (99.11 %)	824	SAMN05945903	PRJNA350746	GCA_002173965.1	ftp://ftp.ncbi.nlm.nih.gov/genomes/all/GCA/002/173/965/GCA_002173965.1_ASM217396v1
Klebsiella pneumoniae subsp. pneumoniae	K. pneumoniae (99.1 %)	12208	SAMN09476115	PRJNA477655	GCA_003286975.1	ftp://ftp.ncbi.nlm.nih.gov/genomes/all/GCA/003/286/975/GCA_003286975.1_ASM328697v1
Klebsiella pneumoniae	K. pneumoniae (98.74 %)	NCTC1936	SAMEA3400773	PRJEB6403	GCA_900451725.1	ftp://ftp.ncbi.nlm.nih.gov/genomes/all/GCA/900/451/725/GCA_900451725.1_38732_G01
Klebsiella pneumoniae BWH 46	K. pneumoniae (98.98 %)	BWH 46	SAMN02581256	PRJNA234123	GCA_000693075.1	ftp://ftp.ncbi.nlm.nih.gov/genomes/all/GCA/000/693/075/GCA_000693075.1_Kleb_pneu_BWH_46_V1
Klebsiella pneumoniae	K. pneumoniae (99.01 %)	C14	SAMN07793241	PRJNA414542	GCA_002856615.1	ftp://ftp.ncbi.nlm.nih.gov/genomes/all/GCA/002/856/615/GCA_002856615.1_ASM285661v1
Klebsiella pneumoniae ATCC 43816	K. quasipneumoniae subsp. similipneumoniae (98.85 %)	45T1-2A	SAMEA3207734	PRJEB8210	GCA_001373075.1	ftp://ftp.ncbi.nlm.nih.gov/genomes/all/GCA/001/373/075/GCA_001373075.1_PRJEB8210_assembly_1
Klebsiella pneumoniae BIDMC 36	K. pneumoniae (99.13 %)	BIDMC 36	SAMN02138667	PRJNA202048	GCA_000492295.1	ftp://ftp.ncbi.nlm.nih.gov/genomes/all/GCA/000/492/295/GCA_000492295.1_Kleb_pneu_BIDMC_36_V1
Klebsiella aerogenes MGH 78	K. aerogenes (98.56 %)	MGH 78	SAMN02581251	PRJNA234118	GCA_000692215.1	ftp://ftp.ncbi.nlm.nih.gov/genomes/all/GCA/000/692/215/GCA_000692215.1_Ente_aero_MGH_78_V1
Klebsiella pneumoniae	K. pneumoniae (98.89 %)	D44	SAMN07793284	PRJNA414542	GCA_002856385.1	ftp://ftp.ncbi.nlm.nih.gov/genomes/all/GCA/002/856/385/GCA_002856385.1_ASM285638v1
Klebsiella pneumoniae	K. pneumoniae (99.02 %)	F93-2	SAMN08380932	PRJNA430915	GCA_004120175.1	ftp://ftp.ncbi.nlm.nih.gov/genomes/all/GCA/004/120/175/GCA_004120175.1_ASM412017v1
Klebsiella aerogenes	K. aerogenes (98.95 %)	URMC201	SAMN10405414	PRJNA504784	GCA_003950615.1	ftp://ftp.ncbi.nlm.nih.gov/genomes/all/GCA/003/950/615/GCA_003950615.1_ASM395061v1
Klebsiella pneumoniae	K. pneumoniae (98.99 %)	EuSCAPE_TR012	SAMEA3729651	PRJEB10018	GCA_900507655.1	ftp://ftp.ncbi.nlm.nih.gov/genomes/all/GCA/900/507/655/GCA_900507655.1_19646_2_33
Klebsiella pneumoniae	K. pneumoniae (99.06 %)	k2721	SAMEA2273848	PRJEB5065	GCA_900085685.1	ftp://ftp.ncbi.nlm.nih.gov/genomes/all/GCA/900/085/685/GCA_900085685.1_12045_7_80
Klebsiella sp. NFIX34	K. quasipneumoniae subsp. quasipneumoniae (99.23 %)	NFIX34	SAMN03159401	PRJEB16669	GCA_900107805.1	ftp://ftp.ncbi.nlm.nih.gov/genomes/all/GCA/900/107/805/GCA_900107805.1_IMG-taxon_2603880178_annotated_assembly
Klebsiella pneumoniae	K. pneumoniae (99.04 %)	k414	SAMEA2273605	PRJEB5065	GCA_900085035.1	ftp://ftp.ncbi.nlm.nih.gov/genomes/all/GCA/900/085/035/GCA_900085035.1_12045_6_69
Klebsiella sp. NFIX41	K. quasipneumoniae subsp. quasipneumoniae (99.24 %)	NFIX41	SAMN03159451	PRJEB16892	GCA_900109975.1	ftp://ftp.ncbi.nlm.nih.gov/genomes/all/GCA/900/109/975/GCA_900109975.1_IMG-taxon_2600255305_annotated_assembly
Klebsiella sp. NFIX17	K. quasipneumoniae subsp. quasipneumoniae (99.22 %)	NFIX17	SAMN03159410	PRJEB17330	GCA_900113475.1	ftp://ftp.ncbi.nlm.nih.gov/genomes/all/GCA/900/113/475/GCA_900113475.1_IMG-taxon_2600255290_annotated_assembly
Klebsiella sp. NFIX38	K. quasipneumoniae subsp. quasipneumoniae (99.22 %)	NFIX38	SAMN03159330	PRJEB17281	GCA_900115525.1	ftp://ftp.ncbi.nlm.nih.gov/genomes/all/GCA/900/115/525/GCA_900115525.1_IMG-taxon_2603880202_annotated_assembly
Klebsiella pneumoniae	K. quasipneumoniae subsp. similipneumoniae (99.04 %)	VRCO0079	SAMEA3531575	PRJEB8766	GCA_900172635.1	ftp://ftp.ncbi.nlm.nih.gov/genomes/all/GCA/900/172/635/GCA_900172635.1_18090_4_64
Klebsiella pneumoniae	K. pneumoniae (99.03 %)	EuSCAPE_HR052	SAMEA3721085	PRJEB10018	GCA_900505995.1	ftp://ftp.ncbi.nlm.nih.gov/genomes/all/GCA/900/505/995/GCA_900505995.1_19084_4_66
Klebsiella sp. NFIX15	K. quasipneumoniae subsp. quasipneumoniae (99.25 %)	NFIX15	SAMN03159472	PRJEB15944	GCA_900099865.1	ftp://ftp.ncbi.nlm.nih.gov/genomes/all/GCA/900/099/865/GCA_900099865.1_IMG-taxon_2600255254_annotated_assembly
Klebsiella sp. NFIX40	K. quasipneumoniae subsp. quasipneumoniae (99.23 %)	NFIX40	SAMN03159387	PRJEB16029	GCA_900101155.1	ftp://ftp.ncbi.nlm.nih.gov/genomes/all/GCA/900/101/155/GCA_900101155.1_IMG-taxon_2602042110_annotated_assembly
Klebsiella sp. NFIX23	K. quasipneumoniae subsp. quasipneumoniae (99.23 %)	NFIX23	SAMN03159500	PRJEB16224	GCA_900103465.1	ftp://ftp.ncbi.nlm.nih.gov/genomes/all/GCA/900/103/465/GCA_900103465.1_IMG-taxon_2600255255_annotated_assembly
Klebsiella sp. NFIX24	K. quasipneumoniae subsp. quasipneumoniae (99.23 %)	NFIX24	SAMN03159400	PRJEB17903	GCA_900119465.1	ftp://ftp.ncbi.nlm.nih.gov/genomes/all/GCA/900/119/465/GCA_900119465.1_IMG-taxon_2603880211_annotated_assembly
Klebsiella pneumoniae	K. pneumoniae (98.94 %)	k1337	SAMEA2273685	PRJEB5065	GCA_900084245.1	ftp://ftp.ncbi.nlm.nih.gov/genomes/all/GCA/900/084/245/GCA_900084245.1_11983_8_40
Klebsiella sp. NFIX37	K. quasipneumoniae subsp. quasipneumoniae (99.23 %)	NFIX37	SAMN03159426	PRJEB16025	GCA_900101145.1	ftp://ftp.ncbi.nlm.nih.gov/genomes/all/GCA/900/101/145/GCA_900101145.1_IMG-taxon_2600255304_annotated_assembly
Klebsiella sp. NFIX29	K. quasipneumoniae subsp. quasipneumoniae (99.23 %)	NFIX29	SAMN03159393	PRJEB15742	GCA_900101255.1	ftp://ftp.ncbi.nlm.nih.gov/genomes/all/GCA/900/101/255/GCA_900101255.1_IMG-taxon_2602042103_annotated_assembly
Klebsiella sp. NFIX16	K. quasipneumoniae subsp. quasipneumoniae (99.23 %)	NFIX16	SAMN03159381	PRJEB16162	GCA_900103095.1	ftp://ftp.ncbi.nlm.nih.gov/genomes/all/GCA/900/103/095/GCA_900103095.1_IMG-taxon_2600255289_annotated_assembly
Klebsiella sp. NFIX33	K. quasipneumoniae subsp. quasipneumoniae (99.2 %)	NFIX33	SAMN03159458	PRJEB16603	GCA_900107085.1	ftp://ftp.ncbi.nlm.nih.gov/genomes/all/GCA/900/107/085/GCA_900107085.1_IMG-taxon_2600255301_annotated_assembly
Klebsiella sp. NFIX25	K. quasipneumoniae subsp. quasipneumoniae (99.23 %)	NFIX25	SAMN03159478	PRJEB16620	GCA_900107425.1	ftp://ftp.ncbi.nlm.nih.gov/genomes/all/GCA/900/107/425/GCA_900107425.1_IMG-taxon_2602042105_annotated_assembly
Klebsiella sp. NFIX13	K. quasipneumoniae subsp. quasipneumoniae (99.22 %)	NFIX13	SAMN03159501	PRJEB16931	GCA_900110325.1	ftp://ftp.ncbi.nlm.nih.gov/genomes/all/GCA/900/110/325/GCA_900110325.1_IMG-taxon_2602042106_annotated_assembly
Klebsiella sp. NFIX44	K. quasipneumoniae subsp. quasipneumoniae (99.25 %)	NFIX44	SAMN03159351	PRJEB15812	GCA_900108445.1	ftp://ftp.ncbi.nlm.nih.gov/genomes/all/GCA/900/108/445/GCA_900108445.1_IMG-taxon_2600255306_annotated_assembly
Klebsiella pneumoniae	K. pneumoniae (99.08 %)	k320	SAMEA2273537	PRJEB5065	GCA_900084755.1	ftp://ftp.ncbi.nlm.nih.gov/genomes/all/GCA/900/084/755/GCA_900084755.1_12045_6_6
Klebsiella aerogenes	K. aerogenes (98.56 %)	FDAARGOS_139	SAMN03996283	PRJNA231221	GCA_001593585.2	ftp://ftp.ncbi.nlm.nih.gov/genomes/all/GCA/001/593/585/GCA_001593585.2_ASM159358v2
Klebsiella pneumoniae	K. pneumoniae (99.02 %)	EuSCAPE_DE015	SAMEA3512042	PRJEB10018	GCA_900512115.1	ftp://ftp.ncbi.nlm.nih.gov/genomes/all/GCA/900/512/115/GCA_900512115.1_18174_4_14
Klebsiella pneumoniae	K. pneumoniae (99.07 %)	CRKP I	SAMN11047257	PRJNA525329	GCA_005347525.1	ftp://ftp.ncbi.nlm.nih.gov/genomes/all/GCA/005/347/525/GCA_005347525.1_ASM534752v1
Klebsiella sp. NFIX26	K. quasipneumoniae subsp. quasipneumoniae (99.24 %)	NFIX26	SAMN03159326	PRJEB16987	GCA_900110725.1	ftp://ftp.ncbi.nlm.nih.gov/genomes/all/GCA/900/110/725/GCA_900110725.1_IMG-taxon_2602042104_annotated_assembly
Klebsiella pneumoniae	K. pneumoniae (98.96 %)	D68	SAMN07793306	PRJNA414542	GCA_002855815.1	ftp://ftp.ncbi.nlm.nih.gov/genomes/all/GCA/002/855/815/GCA_002855815.1_ASM285581v1
Klebsiella sp. NFIX35	K. quasipneumoniae subsp. quasipneumoniae (99.24 %)	NFIX35	SAMN03159397	PRJEB17117	GCA_900114985.1	ftp://ftp.ncbi.nlm.nih.gov/genomes/all/GCA/900/114/985/GCA_900114985.1_IMG-taxon_2600255302_annotated_assembly
Klebsiella quasipneumoniae	K. quasipneumoniae subsp. similipneumoniae (99.03 %)	S009	SAMN08885787	PRJNA449090	GCA_003065045.1	ftp://ftp.ncbi.nlm.nih.gov/genomes/all/GCA/003/065/045/GCA_003065045.1_ASM306504v1
Klebsiella pneumoniae	K. pneumoniae (99.07 %)	EuSCAPE_ES232	SAMEA3649548	PRJEB10018	GCA_900517355.1	ftp://ftp.ncbi.nlm.nih.gov/genomes/all/GCA/900/517/355/GCA_900517355.1_18489_5_136
Klebsiella pneumoniae	K. pneumoniae (99.08 %)	NFYY0065	SAMN10522466	PRJNA508419	GCA_004137665.1	ftp://ftp.ncbi.nlm.nih.gov/genomes/all/GCA/004/137/665/GCA_004137665.1_ASM413766v1
Klebsiella aerogenes MGH 61	K. aerogenes (98.52 %)	MGH 61	SAMN02581393	PRJNA234260	GCA_000692155.1	ftp://ftp.ncbi.nlm.nih.gov/genomes/all/GCA/000/692/155/GCA_000692155.1_Ente_aero_MGH_61_V1
Klebsiella pneumoniae	K. pneumoniae (98.93 %)	NCTC13684	SAMEA3919811	PRJEB6403	GCA_900451615.1	ftp://ftp.ncbi.nlm.nih.gov/genomes/all/GCA/900/451/615/GCA_900451615.1_45753_A01
Klebsiella pneumoniae	K. quasipneumoniae subsp. quasipneumoniae (98.86 %)	KPN1344	SAMN10332767	PRJNA498720	GCA_003815095.1	ftp://ftp.ncbi.nlm.nih.gov/genomes/all/GCA/003/815/095/GCA_003815095.1_ASM381509v1
Klebsiella pneumoniae	K. pneumoniae (98.91 %)	NCTC13686	SAMEA4557828	PRJEB6403	GCA_900451475.1	ftp://ftp.ncbi.nlm.nih.gov/genomes/all/GCA/900/451/475/GCA_900451475.1_46514_E02
Klebsiella pneumoniae	K. pneumoniae (99.08 %)	5012STDY7312738	SAMEA104567920	PRJEB31361	GCA_900774515.1	ftp://ftp.ncbi.nlm.nih.gov/genomes/all/GCA/900/774/515/GCA_900774515.1_25293_8_142-2
Klebsiella pneumoniae	K. pneumoniae (99 %)	AS001351	SAMN11125729	PRJNA527021	GCA_006541965.1	ftp://ftp.ncbi.nlm.nih.gov/genomes/all/GCA/006/541/965/GCA_006541965.1_ASM654196v1
Klebsiella sp. NFIX42	K. quasipneumoniae subsp. quasipneumoniae (99.25 %)	NFIX42	SAMN03159331	PRJEB15773	GCA_900101775.1	ftp://ftp.ncbi.nlm.nih.gov/genomes/all/GCA/900/101/775/GCA_900101775.1_IMG-taxon_2600255280_annotated_assembly
Klebsiella sp. NFIX43	K. quasipneumoniae subsp. quasipneumoniae (99.2 %)	NFIX43	SAMN03159347	PRJEB16998	GCA_900111335.1	ftp://ftp.ncbi.nlm.nih.gov/genomes/all/GCA/900/111/335/GCA_900111335.1_IMG-taxon_2600255281_annotated_assembly
Klebsiella sp. NFIX30	K. quasipneumoniae subsp. quasipneumoniae (99.22 %)	NFIX30	SAMN03159311	PRJEB17287	GCA_900113165.1	ftp://ftp.ncbi.nlm.nih.gov/genomes/all/GCA/900/113/165/GCA_900113165.1_IMG-taxon_2600255300_annotated_assembly
Klebsiella pneumoniae	K. pneumoniae (99 %)	VRCO0236	SAMEA4362603	PRJEB18814	GCA_900173275.1	ftp://ftp.ncbi.nlm.nih.gov/genomes/all/GCA/900/173/275/GCA_900173275.1_20794_7_167
Klebsiella pneumoniae	K. pneumoniae (98.66 %)	ST-101:K126	SAMN06106900	PRJNA355910	GCA_002522955.1	ftp://ftp.ncbi.nlm.nih.gov/genomes/all/GCA/002/522/955/GCA_002522955.1_ASM252295v1
Klebsiella pneumoniae	K. pneumoniae (99.01 %)	VRCO0234	SAMEA4362601	PRJEB18814	GCA_900173265.1	ftp://ftp.ncbi.nlm.nih.gov/genomes/all/GCA/900/173/265/GCA_900173265.1_20794_7_165
Klebsiella pneumoniae MGH 19	K. pneumoniae (98.94 %)	MGH 19	SAMN02138559	PRJNA201934	GCA_000493115.1	ftp://ftp.ncbi.nlm.nih.gov/genomes/all/GCA/000/493/115/GCA_000493115.1_Kleb_pneu_MGH_19_V1
Klebsiella pneumoniae	K. pneumoniae (99.01 %)	C16	SAMN07690980	PRJNA408064	GCA_002406915.1	ftp://ftp.ncbi.nlm.nih.gov/genomes/all/GCA/002/406/915/GCA_002406915.1_ASM240691v1
Klebsiella pneumoniae	K. pneumoniae (99.04 %)	EuSCAPE_RO114	SAMEA3721042	PRJEB10018	GCA_900506185.1	ftp://ftp.ncbi.nlm.nih.gov/genomes/all/GCA/900/506/185/GCA_900506185.1_19084_4_9
Klebsiella pneumoniae	K. pneumoniae (99.01 %)	EuSCAPE_DE021	SAMEA3512048	PRJEB10018	GCA_900512325.1	ftp://ftp.ncbi.nlm.nih.gov/genomes/all/GCA/900/512/325/GCA_900512325.1_18174_4_20
Klebsiella pneumoniae	K. pneumoniae (99.04 %)	D36	SAMN07793273	PRJNA414542	GCA_002856455.1	ftp://ftp.ncbi.nlm.nih.gov/genomes/all/GCA/002/856/455/GCA_002856455.1_ASM285645v1
Klebsiella pneumoniae subsp. pneumoniae KpMDU1	K. pneumoniae (98.89 %)	KpMDU1	SAMN01162360	PRJNA174122	GCA_000367465.1	ftp://ftp.ncbi.nlm.nih.gov/genomes/all/GCA/000/367/465/GCA_000367465.1_KpMDU1.1
Klebsiella pneumoniae	K. pneumoniae (99.05 %)	EuSCAPE_UK123	SAMEA3673087	PRJEB10018	GCA_900503235.1	ftp://ftp.ncbi.nlm.nih.gov/genomes/all/GCA/900/503/235/GCA_900503235.1_18858_1_179
Klebsiella pneumoniae	K. pneumoniae (98.89 %)	C8	SAMN07689079	PRJNA408064	GCA_002406625.1	ftp://ftp.ncbi.nlm.nih.gov/genomes/all/GCA/002/406/625/GCA_002406625.1_ASM240662v1
Klebsiella pneumoniae	K. pneumoniae (99.08 %)	EuSCAPE_FR029	SAMEA3500014	PRJEB10018	GCA_900510455.1	ftp://ftp.ncbi.nlm.nih.gov/genomes/all/GCA/900/510/455/GCA_900510455.1_17870_2_72
Klebsiella pneumoniae	K. pneumoniae (99.12 %)	COL-Kpn115	SAMN06629692	PRJNA378654	GCA_002854855.1	ftp://ftp.ncbi.nlm.nih.gov/genomes/all/GCA/002/854/855/GCA_002854855.1_ASM285485v1
Klebsiella pneumoniae	K. pneumoniae (98.9 %)	C39	SAMN07793288	PRJNA414542	GCA_002856905.1	ftp://ftp.ncbi.nlm.nih.gov/genomes/all/GCA/002/856/905/GCA_002856905.1_ASM285690v1
Klebsiella pneumoniae	K. pneumoniae (99.08 %)	SU12	SAMN10036130	PRJNA490421	GCA_003664895.1	ftp://ftp.ncbi.nlm.nih.gov/genomes/all/GCA/003/664/895/GCA_003664895.1_ASM366489v1
Klebsiella pneumoniae	K. quasipneumoniae subsp. similipneumoniae (99 %)	4300STDY6542356	SAMEA4394726	PRJEB19226	GCA_900493485.1	ftp://ftp.ncbi.nlm.nih.gov/genomes/all/GCA/900/493/485/GCA_900493485.1_22036_6_70
Klebsiella pneumoniae subsp. pneumoniae 1084	K. pneumoniae (99.03 %)	1084	SAMN02603641	PRJNA167369	GCA_000294365.1	ftp://ftp.ncbi.nlm.nih.gov/genomes/all/GCA/000/294/365/GCA_000294365.1_ASM29436v1
Klebsiella sp. S1	K. pneumoniae (99.06 %)	S1	SAMN03793168	PRJNA288071	GCA_001717795.1	ftp://ftp.ncbi.nlm.nih.gov/genomes/all/GCA/001/717/795/GCA_001717795.1_ASM171779v1
Klebsiella pneumoniae	K. pneumoniae (99.06 %)	CHS146	SAMN03280288	PRJNA271899	GCA_001031895.1	ftp://ftp.ncbi.nlm.nih.gov/genomes/all/GCA/001/031/895/GCA_001031895.1_Kleb_pneu_CHS146_V1
Klebsiella pneumoniae	K. pneumoniae (99.01 %)	D20	SAMN07793249	PRJNA414542	GCA_002856025.1	ftp://ftp.ncbi.nlm.nih.gov/genomes/all/GCA/002/856/025/GCA_002856025.1_ASM285602v1
Klebsiella pneumoniae	K. pneumoniae (98.99 %)	EuSCAPE_TR305	SAMEA3729899	PRJEB10018	GCA_900508265.1	ftp://ftp.ncbi.nlm.nih.gov/genomes/all/GCA/900/508/265/GCA_900508265.1_19646_3_123
Klebsiella pneumoniae	K. pneumoniae (99.05 %)	4300STDY6542364	SAMEA4394734	PRJEB19226	GCA_900493515.1	ftp://ftp.ncbi.nlm.nih.gov/genomes/all/GCA/900/493/515/GCA_900493515.1_22036_6_78
Klebsiella quasipneumoniae	K. quasipneumoniae subsp. quasipneumoniae (99 %)	EuSCAPE_IL014	SAMEA3538472	PRJEB10018	GCA_900509215.1	ftp://ftp.ncbi.nlm.nih.gov/genomes/all/GCA/900/509/215/GCA_900509215.1_18174_4_152
Klebsiella pneumoniae	K. pneumoniae (98.92 %)	NCTC11688	SAMEA3251441	PRJEB6403	GCA_900451925.1	ftp://ftp.ncbi.nlm.nih.gov/genomes/all/GCA/900/451/925/GCA_900451925.1_36340_G02
Klebsiella aerogenes	K. aerogenes (98.65 %)	42193	SAMN06218053	PRJNA479772	GCA_002182075.1	ftp://ftp.ncbi.nlm.nih.gov/genomes/all/GCA/002/182/075/GCA_002182075.1_ASM218207v1
Klebsiella aerogenes	K. aerogenes (98.56 %)	UCI119	SAMN04521869	PRJNA271899	GCA_002152915.1	ftp://ftp.ncbi.nlm.nih.gov/genomes/all/GCA/002/152/915/GCA_002152915.1_ASM215291v1
Klebsiella pneumoniae	K. pneumoniae (99.03 %)	MGF004	SAMN10956211	PRJNA522819	GCA_004294655.1	ftp://ftp.ncbi.nlm.nih.gov/genomes/all/GCA/004/294/655/GCA_004294655.1_ASM429465v1
Klebsiella pneumoniae	K. pneumoniae (99.07 %)	EuSCAPE_PL022	SAMEA3499983	PRJEB10018	GCA_900511455.1	ftp://ftp.ncbi.nlm.nih.gov/genomes/all/GCA/900/511/455/GCA_900511455.1_17870_5_25
Klebsiella pneumoniae	K. pneumoniae (99.08 %)	5012STDY7626411	SAMEA4873612	PRJEB31361	GCA_900776215.1	ftp://ftp.ncbi.nlm.nih.gov/genomes/all/GCA/900/776/215/GCA_900776215.1_27097_7_148-2
Klebsiella pneumoniae	K. quasipneumoniae subsp. similipneumoniae (99.13 %)	NIT-KP	SAMN10340905	PRJNA499050	GCA_003711965.1	ftp://ftp.ncbi.nlm.nih.gov/genomes/all/GCA/003/711/965/GCA_003711965.1_ASM371196v1
Klebsiella pneumoniae	K. pneumoniae (99.13 %)	KPN1343	SAMN10332766	PRJNA498720	GCA_003815075.1	ftp://ftp.ncbi.nlm.nih.gov/genomes/all/GCA/003/815/075/GCA_003815075.1_ASM381507v1
Klebsiella pneumoniae	K. pneumoniae (98.75 %)	NCTC7799	SAMEA3446329	PRJEB6403	GCA_900451795.1	ftp://ftp.ncbi.nlm.nih.gov/genomes/all/GCA/900/451/795/GCA_900451795.1_39130_E01
Klebsiella pneumoniae	K. pneumoniae (98.95 %)	BA34974	SAMN08388776	PRJNA427764	GCA_002909695.1	ftp://ftp.ncbi.nlm.nih.gov/genomes/all/GCA/002/909/695/GCA_002909695.1_ASM290969v1
Klebsiella aerogenes	K. aerogenes (98.66 %)	EA-2016	SAMN07425777	PRJNA396274	GCA_003425735.1	ftp://ftp.ncbi.nlm.nih.gov/genomes/all/GCA/003/425/735/GCA_003425735.1_ASM342573v1
Klebsiella pneumoniae	K. pneumoniae (98.81 %)	NCTC13694	SAMEA3871787	PRJEB6403	GCA_900461445.1	ftp://ftp.ncbi.nlm.nih.gov/genomes/all/GCA/900/461/445/GCA_900461445.1_44503_B02
Klebsiella pneumoniae	K. pneumoniae (98.95 %)	EuSCAPE_SI022	SAMEA3673039	PRJEB10018	GCA_900503105.1	ftp://ftp.ncbi.nlm.nih.gov/genomes/all/GCA/900/503/105/GCA_900503105.1_18858_1_135
Klebsiella pneumoniae	K. pneumoniae (98.94 %)	EuSCAPE_HR028	SAMEA3721039	PRJEB10018	GCA_900503375.1	ftp://ftp.ncbi.nlm.nih.gov/genomes/all/GCA/900/503/375/GCA_900503375.1_18858_1_28
Klebsiella aerogenes	K. aerogenes (98.53 %)	EANIH1	SAMN03455994	PRJNA430813	GCA_002918815.1	ftp://ftp.ncbi.nlm.nih.gov/genomes/all/GCA/002/918/815/GCA_002918815.1_ASM291881v1
Klebsiella pneumoniae	K. pneumoniae (99 %)	4300STDY6470403	SAMEA4364584	PRJEB19226	GCA_900493775.1	ftp://ftp.ncbi.nlm.nih.gov/genomes/all/GCA/900/493/775/GCA_900493775.1_22036_6_279
Klebsiella pneumoniae	K. pneumoniae (99.06 %)	EuSCAPE_IT313	SAMEA3538681	PRJEB10018	GCA_900515845.1	ftp://ftp.ncbi.nlm.nih.gov/genomes/all/GCA/900/515/845/GCA_900515845.1_18174_7_47
Klebsiella pneumoniae subsp. pneumoniae	K. pneumoniae (98.96 %)	KPFood+02	SAMN07450647	PRJNA389557	GCA_002365935.1	ftp://ftp.ncbi.nlm.nih.gov/genomes/all/GCA/002/365/935/GCA_002365935.1_ASM236593v1
Klebsiella aerogenes	K. aerogenes (98.56 %)	28944	SAMN03283312	PRJNA259658	GCA_000957485.1	ftp://ftp.ncbi.nlm.nih.gov/genomes/all/GCA/000/957/485/GCA_000957485.1_ASM95748v1
Klebsiella pneumoniae	K. pneumoniae (99.12 %)	EuSCAPE_IT002	SAMEA3538564	PRJEB10018	GCA_900513995.1	ftp://ftp.ncbi.nlm.nih.gov/genomes/all/GCA/900/513/995/GCA_900513995.1_18174_5_82
Klebsiella pneumoniae	K. pneumoniae (99.05 %)	EuSCAPE_DE080	SAMEA3512108	PRJEB10018	GCA_900512685.1	ftp://ftp.ncbi.nlm.nih.gov/genomes/all/GCA/900/512/685/GCA_900512685.1_18174_4_80
Klebsiella quasipneumoniae subsp. similipneumoniae	K. quasipneumoniae subsp. similipneumoniae (98.72 %)	MM_2867	SAMN05960967	PRJNA351846	GCA_002186965.1	ftp://ftp.ncbi.nlm.nih.gov/genomes/all/GCA/002/186/965/GCA_002186965.1_ASM218696v1
Klebsiella pneumoniae	K. pneumoniae (99.02 %)	EuSCAPE_DE035	SAMEA3512062	PRJEB10018	GCA_900512405.1	ftp://ftp.ncbi.nlm.nih.gov/genomes/all/GCA/900/512/405/GCA_900512405.1_18174_4_34
Klebsiella pneumoniae	K. pneumoniae (99.03 %)	MM_MK_620	SAMN05960965	PRJNA351846	GCA_002186935.1	ftp://ftp.ncbi.nlm.nih.gov/genomes/all/GCA/002/186/935/GCA_002186935.1_ASM218693v1
Klebsiella pneumoniae	K. pneumoniae (98.91 %)	B14	SAMN07793295	PRJNA414542	GCA_002855915.1	ftp://ftp.ncbi.nlm.nih.gov/genomes/all/GCA/002/855/915/GCA_002855915.1_ASM285591v1
Klebsiella pneumoniae	K. pneumoniae (99.13 %)	4300STDY6470493	SAMEA4364673	PRJEB19226	GCA_900493325.1	ftp://ftp.ncbi.nlm.nih.gov/genomes/all/GCA/900/493/325/GCA_900493325.1_22036_6_61
Klebsiella pneumoniae	K. quasipneumoniae subsp. similipneumoniae (98.99 %)	W2-13-ERG4	SAMEA3531893	PRJEB11403	GCA_900093375.1	ftp://ftp.ncbi.nlm.nih.gov/genomes/all/GCA/900/093/375/GCA_900093375.1_18090_6_77
Klebsiella pneumoniae	K. pneumoniae (98.98 %)	1756	SAMN06216564	PRJNA360900	GCA_001952835.1	ftp://ftp.ncbi.nlm.nih.gov/genomes/all/GCA/001/952/835/GCA_001952835.1_ASM195283v1
Klebsiella aerogenes	K. aerogenes (98.93 %)	SMART_350	SAMN04252901	PRJNA259658	GCA_001472155.1	ftp://ftp.ncbi.nlm.nih.gov/genomes/all/GCA/001/472/155/GCA_001472155.1_SMART_350.v1
Klebsiella aerogenes	K. aerogenes (98.5 %)	GN03482	SAMN04407774	PRJNA259658	GCA_001518115.1	ftp://ftp.ncbi.nlm.nih.gov/genomes/all/GCA/001/518/115/GCA_001518115.1_ASM151811v1
Klebsiella pneumoniae	K. pneumoniae (99.05 %)	WUSM_KP_86	SAMN09266887	PRJNA473122	GCA_003196815.1	ftp://ftp.ncbi.nlm.nih.gov/genomes/all/GCA/003/196/815/GCA_003196815.1_ASM319681v1
Klebsiella pneumoniae	K. quasipneumoniae subsp. similipneumoniae (99 %)	k2074	SAMEA2273767	PRJEB5065	GCA_900085235.1	ftp://ftp.ncbi.nlm.nih.gov/genomes/all/GCA/900/085/235/GCA_900085235.1_12045_7_2
Klebsiella pneumoniae	K. pneumoniae (98.99 %)	k1102	SAMEA2273786	PRJEB5065	GCA_900085335.1	ftp://ftp.ncbi.nlm.nih.gov/genomes/all/GCA/900/085/335/GCA_900085335.1_12045_7_18
Klebsiella pneumoniae	K. quasipneumoniae subsp. similipneumoniae (99.05 %)	W2-13-ERG3	SAMEA3531892	PRJEB11403	GCA_900093365.1	ftp://ftp.ncbi.nlm.nih.gov/genomes/all/GCA/900/093/365/GCA_900093365.1_18090_6_76
Klebsiella pneumoniae subsp. pneumoniae 1158	K. pneumoniae (99.05 %)	1158	SAMN03097203	PRJNA217288	GCA_000814805.1	ftp://ftp.ncbi.nlm.nih.gov/genomes/all/GCA/000/814/805/GCA_000814805.1_ASM81480v1
Klebsiella pneumoniae	K. pneumoniae (99.95 %)	NCTC9635	SAMEA3340405	PRJEB6403	GCA_900451715.1	ftp://ftp.ncbi.nlm.nih.gov/genomes/all/GCA/900/451/715/GCA_900451715.1_37419_D02
Klebsiella pneumoniae	K. pneumoniae (99.11 %)	VRCO0450	SAMEA4362699	PRJEB18814	GCA_900174205.1	ftp://ftp.ncbi.nlm.nih.gov/genomes/all/GCA/900/174/205/GCA_900174205.1_20925_2_170
Klebsiella aerogenes	K. aerogenes (95.96 %)	GN02509	SAMN03495948	PRJNA259658	GCA_001011495.1	ftp://ftp.ncbi.nlm.nih.gov/genomes/all/GCA/001/011/495/GCA_001011495.1_ASM101149v1
Klebsiella pneumoniae	K. pneumoniae (98.97 %)	ST-39:K145	SAMN06106874	PRJNA355910	GCA_002417455.1	ftp://ftp.ncbi.nlm.nih.gov/genomes/all/GCA/002/417/455/GCA_002417455.1_ASM241745v1
Klebsiella pneumoniae	K. pneumoniae (99.04 %)	WUSM_KP_112	SAMN09266913	PRJNA473122	GCA_003196515.1	ftp://ftp.ncbi.nlm.nih.gov/genomes/all/GCA/003/196/515/GCA_003196515.1_ASM319651v1
Klebsiella pneumoniae	K. pneumoniae (99.02 %)	hu585	SAMN11927580	PRJNA545765	GCA_006152075.1	ftp://ftp.ncbi.nlm.nih.gov/genomes/all/GCA/006/152/075/GCA_006152075.1_ASM615207v1
Klebsiella sp. NFIX14	K. quasipneumoniae subsp. quasipneumoniae (99.21 %)	NFIX14	SAMN03159388	PRJEB16702	GCA_900108195.1	ftp://ftp.ncbi.nlm.nih.gov/genomes/all/GCA/900/108/195/GCA_900108195.1_IMG-taxon_2600255288_annotated_assembly
Klebsiella aerogenes UCI 16	K. aerogenes (98.57 %)	UCI 16	SAMN02356596	PRJNA219266	GCA_000534315.1	ftp://ftp.ncbi.nlm.nih.gov/genomes/all/GCA/000/534/315/GCA_000534315.1_Ente_aero_UCI_16_V1
Klebsiella pneumoniae	K. pneumoniae (99.12 %)	NCTC7427	SAMEA3451120	PRJEB6403	GCA_900451675.1	ftp://ftp.ncbi.nlm.nih.gov/genomes/all/GCA/900/451/675/GCA_900451675.1_39304_F01
Klebsiella pneumoniae	K. pneumoniae (98.84 %)	NCTC8883	SAMEA3345120	PRJEB6403	GCA_900451705.1	ftp://ftp.ncbi.nlm.nih.gov/genomes/all/GCA/900/451/705/GCA_900451705.1_37554_A01
Klebsiella pneumoniae	K. pneumoniae (99.03 %)	EuSCAPE_AT016	SAMEA3499888	PRJEB10018	GCA_900509875.1	ftp://ftp.ncbi.nlm.nih.gov/genomes/all/GCA/900/509/875/GCA_900509875.1_17870_2_10
Klebsiella aerogenes	K. aerogenes (98.51 %)	GN05388	SAMN04572601	PRJNA259658	GCA_001631645.1	ftp://ftp.ncbi.nlm.nih.gov/genomes/all/GCA/001/631/645/GCA_001631645.1_ASM163164v1
Klebsiella aerogenes	K. aerogenes (98.34 %)	Ka.44724	SAMN12330838	PRJNA555744	GCA_007558485.1	ftp://ftp.ncbi.nlm.nih.gov/genomes/all/GCA/007/558/485/GCA_007558485.1_ASM755848v1
Klebsiella pneumoniae	K. pneumoniae (99.06 %)	AK_991	SAMN05960951	PRJNA351846	GCA_002188255.1	ftp://ftp.ncbi.nlm.nih.gov/genomes/all/GCA/002/188/255/GCA_002188255.1_ASM218825v1
Klebsiella pneumoniae	K. pneumoniae (99.12 %)	AS003284	SAMN11125736	PRJNA527021	GCA_006540805.1	ftp://ftp.ncbi.nlm.nih.gov/genomes/all/GCA/006/540/805/GCA_006540805.1_ASM654080v1
Klebsiella pneumoniae	K. pneumoniae (99.04 %)	k722	SAMEA2273586	PRJEB5065	GCA_900086095.1	ftp://ftp.ncbi.nlm.nih.gov/genomes/all/GCA/900/086/095/GCA_900086095.1_12082_4_75
Klebsiella pneumoniae	K. pneumoniae (99.11 %)	VRCO0451	SAMEA4362708	PRJEB18814	GCA_900174295.1	ftp://ftp.ncbi.nlm.nih.gov/genomes/all/GCA/900/174/295/GCA_900174295.1_20925_2_179
Klebsiella aerogenes	K. aerogenes (98.36 %)	Ka.46782	SAMN12330842	PRJNA555744	GCA_007558425.1	ftp://ftp.ncbi.nlm.nih.gov/genomes/all/GCA/007/558/425/GCA_007558425.1_ASM755842v1
Klebsiella pneumoniae	K. pneumoniae (99.02 %)	828	SAMN09781677	PRJNA485048	GCA_003403255.1	ftp://ftp.ncbi.nlm.nih.gov/genomes/all/GCA/003/403/255/GCA_003403255.1_ASM340325v1
Klebsiella pneumoniae	K. pneumoniae (99.13 %)	4300STDY6470487	SAMEA4364668	PRJEB19226	GCA_900494285.1	ftp://ftp.ncbi.nlm.nih.gov/genomes/all/GCA/900/494/285/GCA_900494285.1_22036_6_362
Klebsiella pneumoniae	K. pneumoniae (98.9 %)	KLPN_M108	SAMN10241297	PRJNA496461	GCA_003861365.1	ftp://ftp.ncbi.nlm.nih.gov/genomes/all/GCA/003/861/365/GCA_003861365.1_ASM386136v1
Klebsiella pneumoniae	K. pneumoniae (99.08 %)	EuSCAPE_SK023	SAMEA3500091	PRJEB10018	GCA_900510725.1	ftp://ftp.ncbi.nlm.nih.gov/genomes/all/GCA/900/510/725/GCA_900510725.1_17870_3_26
Klebsiella pneumoniae	K. pneumoniae (99.13 %)	VRCO0447	SAMEA4362656	PRJEB18814	GCA_900173835.1	ftp://ftp.ncbi.nlm.nih.gov/genomes/all/GCA/900/173/835/GCA_900173835.1_20925_2_127
Klebsiella pneumoniae	K. pneumoniae (99.06 %)	JS86C16	SAMN03737944	PRJNA285085	GCA_001038365.1	ftp://ftp.ncbi.nlm.nih.gov/genomes/all/GCA/001/038/365/GCA_001038365.1_ASM103836v1
Klebsiella pneumoniae	K. pneumoniae (99.11 %)	VRCO0448	SAMEA4362657	PRJEB18814	GCA_900173825.1	ftp://ftp.ncbi.nlm.nih.gov/genomes/all/GCA/900/173/825/GCA_900173825.1_20925_2_128
Klebsiella pneumoniae	K. pneumoniae (99.04 %)	5012STDY7312724	SAMEA104567906	PRJEB31361	GCA_900774165.1	ftp://ftp.ncbi.nlm.nih.gov/genomes/all/GCA/900/774/165/GCA_900774165.1_25293_8_128-2
Klebsiella pneumoniae	K. pneumoniae (99.02 %)	k250	SAMEA2273529	PRJEB5065	GCA_900086055.1	ftp://ftp.ncbi.nlm.nih.gov/genomes/all/GCA/900/086/055/GCA_900086055.1_12082_4_69
Klebsiella pneumoniae	K. pneumoniae (98.93 %)	ST-15:K125	SAMN06106873	PRJNA355910	GCA_002417435.1	ftp://ftp.ncbi.nlm.nih.gov/genomes/all/GCA/002/417/435/GCA_002417435.1_ASM241743v1
Klebsiella aerogenes	K. aerogenes (98.56 %)	GN02173	SAMN03495937	PRJNA259658	GCA_001011185.1	ftp://ftp.ncbi.nlm.nih.gov/genomes/all/GCA/001/011/185/GCA_001011185.1_ASM101118v1
Klebsiella aerogenes	K. aerogenes (95.89 %)	GN02761	SAMN03495951	PRJNA259658	GCA_001011625.1	ftp://ftp.ncbi.nlm.nih.gov/genomes/all/GCA/001/011/625/GCA_001011625.1_ASM101162v1
Klebsiella pneumoniae	K. pneumoniae (99.13 %)	MGH112	SAMN03280401	PRJNA271899	GCA_001033765.1	ftp://ftp.ncbi.nlm.nih.gov/genomes/all/GCA/001/033/765/GCA_001033765.1_Kleb_pneu_MGH112_V1
Klebsiella pneumoniae	K. pneumoniae (99.02 %)	CFSAN044574	SAMN05213504	PRJNA308116	GCA_001720695.1	ftp://ftp.ncbi.nlm.nih.gov/genomes/all/GCA/001/720/695/GCA_001720695.1_ASM172069v1
Klebsiella aerogenes	K. aerogenes (98.57 %)	FDAARGOS_152	SAMN03996296	PRJNA231221	GCA_001559215.2	ftp://ftp.ncbi.nlm.nih.gov/genomes/all/GCA/001/559/215/GCA_001559215.2_ASM155921v2
Klebsiella pneumoniae	K. pneumoniae (99.01 %)	4300STDY6470455	SAMEA4364636	PRJEB19226	GCA_900494545.1	ftp://ftp.ncbi.nlm.nih.gov/genomes/all/GCA/900/494/545/GCA_900494545.1_22036_6_330
Klebsiella quasipneumoniae subsp. similipneumoniae	K. quasipneumoniae subsp. similipneumoniae (98.72 %)	UNMC_7493	SAMN05960968	PRJNA351846	GCA_002186485.1	ftp://ftp.ncbi.nlm.nih.gov/genomes/all/GCA/002/186/485/GCA_002186485.1_ASM218648v1
Klebsiella pneumoniae	K. pneumoniae (99.08 %)	CH1034	SAMEA3488276	PRJEB9899	GCA_001404095.1	ftp://ftp.ncbi.nlm.nih.gov/genomes/all/GCA/001/404/095/GCA_001404095.1_CH1034
Klebsiella pneumoniae	K. pneumoniae (99.08 %)	VRCO0003	SAMEA3303992	PRJEB8766	GCA_900172025.1	ftp://ftp.ncbi.nlm.nih.gov/genomes/all/GCA/900/172/025/GCA_900172025.1_16189_8_1
Klebsiella pneumoniae	K. pneumoniae (99.08 %)	5012STDY7312720	SAMEA104567902	PRJEB31361	GCA_900774085.1	ftp://ftp.ncbi.nlm.nih.gov/genomes/all/GCA/900/774/085/GCA_900774085.1_25293_8_124-2
Klebsiella pneumoniae	K. pneumoniae (98.93 %)	EuSCAPE_TR233	SAMEA3729832	PRJEB10018	GCA_900508925.1	ftp://ftp.ncbi.nlm.nih.gov/genomes/all/GCA/900/508/925/GCA_900508925.1_19646_3_59
Klebsiella pneumoniae	K. pneumoniae (99.03 %)	VRCO0004	SAMEA3303993	PRJEB8766	GCA_900172065.1	ftp://ftp.ncbi.nlm.nih.gov/genomes/all/GCA/900/172/065/GCA_900172065.1_16189_8_2
Klebsiella pneumoniae	K. pneumoniae (99.09 %)	PO1842	SAMN05960891	PRJNA351846	GCA_002186835.1	ftp://ftp.ncbi.nlm.nih.gov/genomes/all/GCA/002/186/835/GCA_002186835.1_ASM218683v1
Klebsiella pneumoniae	K. quasipneumoniae subsp. similipneumoniae (99.01 %)	5012STDY7312748	SAMEA104567930	PRJEB31361	GCA_900774665.1	ftp://ftp.ncbi.nlm.nih.gov/genomes/all/GCA/900/774/665/GCA_900774665.1_25293_8_152-2
Klebsiella pneumoniae	K. pneumoniae (99.04 %)	L81	SAMN07251851	PRJNA390758	GCA_002261615.1	ftp://ftp.ncbi.nlm.nih.gov/genomes/all/GCA/002/261/615/GCA_002261615.1_ASM226161v1
Klebsiella pneumoniae	K. pneumoniae (99.07 %)	5012STDY7312689	SAMEA104567871	PRJEB31361	GCA_900775625.1	ftp://ftp.ncbi.nlm.nih.gov/genomes/all/GCA/900/775/625/GCA_900775625.1_25293_8_93-2
Klebsiella pneumoniae	K. pneumoniae (99.16 %)	301	SAMN06132264	PRJNA357080	GCA_001907955.1	ftp://ftp.ncbi.nlm.nih.gov/genomes/all/GCA/001/907/955/GCA_001907955.1_ASM190795v1
Klebsiella aerogenes	K. aerogenes (98.58 %)	GN02329	SAMN03495941	PRJNA259658	GCA_001011455.1	ftp://ftp.ncbi.nlm.nih.gov/genomes/all/GCA/001/011/455/GCA_001011455.1_ASM101145v1
Klebsiella aerogenes	K. aerogenes (98.5 %)	GN05439	SAMN04572682	PRJNA259658	GCA_001631305.1	ftp://ftp.ncbi.nlm.nih.gov/genomes/all/GCA/001/631/305/GCA_001631305.1_ASM163130v1
Klebsiella aerogenes	K. aerogenes (95.81 %)	GN06193	SAMN04572700	PRJNA259658	GCA_001631605.1	ftp://ftp.ncbi.nlm.nih.gov/genomes/all/GCA/001/631/605/GCA_001631605.1_ASM163160v1
Klebsiella pneumoniae	K. pneumoniae (98.98 %)	BA41763	SAMN05207686	PRJNA324533	GCA_001721555.1	ftp://ftp.ncbi.nlm.nih.gov/genomes/all/GCA/001/721/555/GCA_001721555.1_ASM172155v1
Klebsiella pneumoniae	K. pneumoniae (99.01 %)	hu421	SAMN11919597	PRJNA545763	GCA_006152045.1	ftp://ftp.ncbi.nlm.nih.gov/genomes/all/GCA/006/152/045/GCA_006152045.1_ASM615204v1
Klebsiella pneumoniae	K. pneumoniae (98.81 %)	NCTC13810	SAMEA4362420	PRJEB6403	GCA_900451505.1	ftp://ftp.ncbi.nlm.nih.gov/genomes/all/GCA/900/451/505/GCA_900451505.1_49923_E01
Klebsiella pneumoniae	K. pneumoniae (99.01 %)	k1529	SAMEA2273703	PRJEB5065	GCA_900084325.1	ftp://ftp.ncbi.nlm.nih.gov/genomes/all/GCA/900/084/325/GCA_900084325.1_11983_8_54
Klebsiella aerogenes UCI 45	K. aerogenes (98.85 %)	UCI 45	SAMN02356625	PRJNA219297	GCA_000534135.1	ftp://ftp.ncbi.nlm.nih.gov/genomes/all/GCA/000/534/135/GCA_000534135.1_Ente_aero_UCI_45_V1
Klebsiella pneumoniae	K. pneumoniae (99.06 %)	5012STDY7312580	SAMEA104567795	PRJEB31361	GCA_900774785.1	ftp://ftp.ncbi.nlm.nih.gov/genomes/all/GCA/900/774/785/GCA_900774785.1_25293_8_17-2
Klebsiella quasipneumoniae subsp. similipneumoniae	K. quasipneumoniae subsp. quasipneumoniae (98.89 %)	G1129	SAMN05960917	PRJNA351846	GCA_002187485.1	ftp://ftp.ncbi.nlm.nih.gov/genomes/all/GCA/002/187/485/GCA_002187485.1_ASM218748v1
Klebsiella pneumoniae	K. pneumoniae (99.05 %)	WUSM_KP_69	SAMN09266870	PRJNA473122	GCA_003255785.1	ftp://ftp.ncbi.nlm.nih.gov/genomes/all/GCA/003/255/785/GCA_003255785.1_ASM325578v1
Klebsiella pneumoniae	K. pneumoniae (99.02 %)	EuSCAPE_TR195	SAMEA3729767	PRJEB10018	GCA_900508695.1	ftp://ftp.ncbi.nlm.nih.gov/genomes/all/GCA/900/508/695/GCA_900508695.1_19646_3_26
Klebsiella pneumoniae	K. pneumoniae (99.06 %)	EuSCAPE_DE009	SAMEA3512036	PRJEB10018	GCA_900512705.1	ftp://ftp.ncbi.nlm.nih.gov/genomes/all/GCA/900/512/705/GCA_900512705.1_18174_4_8
Klebsiella pneumoniae	K. pneumoniae (99.01 %)	EuSCAPE_IT037	SAMEA3538598	PRJEB10018	GCA_900512985.1	ftp://ftp.ncbi.nlm.nih.gov/genomes/all/GCA/900/512/985/GCA_900512985.1_18174_5_115
Klebsiella pneumoniae	K. pneumoniae (99.15 %)	5012STDY7312676	SAMEA104567858	PRJEB31361	GCA_900775475.1	ftp://ftp.ncbi.nlm.nih.gov/genomes/all/GCA/900/775/475/GCA_900775475.1_25293_8_80-2
Klebsiella pneumoniae	K. pneumoniae (99.12 %)	VRCO0363	SAMEA4362702	PRJEB18814	GCA_900174245.1	ftp://ftp.ncbi.nlm.nih.gov/genomes/all/GCA/900/174/245/GCA_900174245.1_20925_2_173
Klebsiella aerogenes UCI 46	K. aerogenes (98.55 %)	UCI 46	SAMN02356626	PRJNA219298	GCA_000534115.1	ftp://ftp.ncbi.nlm.nih.gov/genomes/all/GCA/000/534/115/GCA_000534115.1_Ente_aero_UCI_46_V1
Klebsiella pneumoniae	K. pneumoniae (98.84 %)	C24	SAMN07793252	PRJNA414542	GCA_002856675.1	ftp://ftp.ncbi.nlm.nih.gov/genomes/all/GCA/002/856/675/GCA_002856675.1_ASM285667v1
Klebsiella pneumoniae	K. pneumoniae (98.96 %)	VRCO0235	SAMEA4362602	PRJEB18814	GCA_900173295.1	ftp://ftp.ncbi.nlm.nih.gov/genomes/all/GCA/900/173/295/GCA_900173295.1_20794_7_166
Klebsiella pneumoniae	K. pneumoniae (99.14 %)	kp757	SAMN04621179	PRJNA317547	GCA_002116885.1	ftp://ftp.ncbi.nlm.nih.gov/genomes/all/GCA/002/116/885/GCA_002116885.1_ASM211688v1
Klebsiella aerogenes	K. aerogenes (98.58 %)	GN02126	SAMN03495935	PRJNA259658	GCA_001011415.1	ftp://ftp.ncbi.nlm.nih.gov/genomes/all/GCA/001/011/415/GCA_001011415.1_ASM101141v1
Klebsiella pneumoniae	K. pneumoniae (99.02 %)	4300STDY6470413	SAMEA4364594	PRJEB19226	GCA_900493855.1	ftp://ftp.ncbi.nlm.nih.gov/genomes/all/GCA/900/493/855/GCA_900493855.1_22036_6_289
Klebsiella pneumoniae	K. pneumoniae (98.99 %)	k1336	SAMEA2273684	PRJEB5065	GCA_900084385.1	ftp://ftp.ncbi.nlm.nih.gov/genomes/all/GCA/900/084/385/GCA_900084385.1_11983_8_39
Klebsiella aerogenes	K. aerogenes (98.54 %)	GN05939	SAMN04572697	PRJNA259658	GCA_001631755.1	ftp://ftp.ncbi.nlm.nih.gov/genomes/all/GCA/001/631/755/GCA_001631755.1_ASM163175v1
Klebsiella pneumoniae	K. pneumoniae (99.06 %)	1013	SAMN09781316	PRJNA485046	GCA_003403275.1	ftp://ftp.ncbi.nlm.nih.gov/genomes/all/GCA/003/403/275/GCA_003403275.1_ASM340327v1
Klebsiella pneumoniae	K. pneumoniae (99 %)	4300STDY6470423	SAMEA4364604	PRJEB19226	GCA_900493945.1	ftp://ftp.ncbi.nlm.nih.gov/genomes/all/GCA/900/493/945/GCA_900493945.1_22036_6_299
Klebsiella aerogenes	K. aerogenes (98.61 %)	URMC222	SAMN10405434	PRJNA504784	GCA_003952045.1	ftp://ftp.ncbi.nlm.nih.gov/genomes/all/GCA/003/952/045/GCA_003952045.1_ASM395204v1
Klebsiella pneumoniae	K. pneumoniae (98.91 %)	EuSCAPE_GR145	SAMEA3649764	PRJEB10018	GCA_900502355.1	ftp://ftp.ncbi.nlm.nih.gov/genomes/all/GCA/900/502/355/GCA_900502355.1_18623_2_30
Klebsiella pneumoniae	K. pneumoniae (99.03 %)	W2-1-ERG5	SAMEA3531876	PRJEB11403	GCA_900093155.1	ftp://ftp.ncbi.nlm.nih.gov/genomes/all/GCA/900/093/155/GCA_900093155.1_18090_6_75
Klebsiella aerogenes	K. aerogenes (98.87 %)	GN05662	SAMN04572687	PRJNA259658	GCA_001631565.1	ftp://ftp.ncbi.nlm.nih.gov/genomes/all/GCA/001/631/565/GCA_001631565.1_ASM163156v1
Klebsiella aerogenes	K. aerogenes (96.09 %)	CRK0055	SAMN06812619	PRJNA339843	GCA_002185345.2	ftp://ftp.ncbi.nlm.nih.gov/genomes/all/GCA/002/185/345/GCA_002185345.2_ASM218534v2
Klebsiella pneumoniae	K. pneumoniae (99.03 %)	CHS162	SAMN03280303	PRJNA271899	GCA_001032205.1	ftp://ftp.ncbi.nlm.nih.gov/genomes/all/GCA/001/032/205/GCA_001032205.1_Kleb_pneu_CHS162_V1
Klebsiella pneumoniae	K. pneumoniae (98.8 %)	PM11304	SAMN08798890	PRJNA436652	GCA_003028595.1	ftp://ftp.ncbi.nlm.nih.gov/genomes/all/GCA/003/028/595/GCA_003028595.1_ASM302859v1
Klebsiella pneumoniae	K. pneumoniae (98.87 %)	NCTC9158	SAMEA3368267	PRJEB6403	GCA_900452315.1	ftp://ftp.ncbi.nlm.nih.gov/genomes/all/GCA/900/452/315/GCA_900452315.1_38187_F01
Klebsiella pneumoniae	K. pneumoniae (98.99 %)	5012STDY7626378	SAMEA4873579	PRJEB31361	GCA_900775965.1	ftp://ftp.ncbi.nlm.nih.gov/genomes/all/GCA/900/775/965/GCA_900775965.1_27097_7_115-2
Klebsiella variicola	K. variicola subsp. variicola (99.05 %)	UCICRE 10	SAMN02138615	PRJNA201994	GCA_000492475.1	ftp://ftp.ncbi.nlm.nih.gov/genomes/all/GCA/000/492/475/GCA_000492475.1_Kleb_pneu_UCI_10_V1
Klebsiella pneumoniae	K. pneumoniae (99.14 %)	EuSCAPE_UK136	SAMEA3673100	PRJEB10018	GCA_900504565.1	ftp://ftp.ncbi.nlm.nih.gov/genomes/all/GCA/900/504/565/GCA_900504565.1_19084_3_3
Klebsiella pneumoniae	K. pneumoniae (99.03 %)	EuSCAPE_DE045	SAMEA3512072	PRJEB10018	GCA_900512505.1	ftp://ftp.ncbi.nlm.nih.gov/genomes/all/GCA/900/512/505/GCA_900512505.1_18174_4_44
Klebsiella pneumoniae	K. pneumoniae (98.99 %)	PB495	SAMEA3531857	PRJEB11403	GCA_900092725.1	ftp://ftp.ncbi.nlm.nih.gov/genomes/all/GCA/900/092/725/GCA_900092725.1_18090_8_62
Klebsiella pneumoniae	K. pneumoniae (99.1 %)	W2-9-ERG10	SAMEA3531887	PRJEB11403	GCA_900093325.1	ftp://ftp.ncbi.nlm.nih.gov/genomes/all/GCA/900/093/325/GCA_900093325.1_18090_8_83
Klebsiella pneumoniae BIDMC 52	K. pneumoniae (99.06 %)	BIDMC 52	SAMN02356592	PRJNA219260	GCA_000567065.1	ftp://ftp.ncbi.nlm.nih.gov/genomes/all/GCA/000/567/065/GCA_000567065.1_Kleb_pneu_BIDMC_52_V1
Klebsiella pneumoniae	K. pneumoniae (99.05 %)	EuSCAPE_GR070	SAMEA3649689	PRJEB10018	GCA_900500845.1	ftp://ftp.ncbi.nlm.nih.gov/genomes/all/GCA/900/500/845/GCA_900500845.1_18489_5_77
Klebsiella pneumoniae	K. pneumoniae (99.09 %)	EuSCAPE_UK013	SAMEA3720908	PRJEB10018	GCA_900504745.1	ftp://ftp.ncbi.nlm.nih.gov/genomes/all/GCA/900/504/745/GCA_900504745.1_19084_3_70
Klebsiella pneumoniae	K. pneumoniae (99.03 %)	k657	SAMEA2273582	PRJEB5065	GCA_900084915.1	ftp://ftp.ncbi.nlm.nih.gov/genomes/all/GCA/900/084/915/GCA_900084915.1_12045_6_50
Klebsiella pneumoniae	K. pneumoniae (99.09 %)	5012STDY7312584	SAMEA104567799	PRJEB31361	GCA_900774765.1	ftp://ftp.ncbi.nlm.nih.gov/genomes/all/GCA/900/774/765/GCA_900774765.1_25293_8_21-2
Klebsiella pneumoniae	K. pneumoniae (99.11 %)	F89-1	SAMN08380938	PRJNA430923	GCA_004120135.1	ftp://ftp.ncbi.nlm.nih.gov/genomes/all/GCA/004/120/135/GCA_004120135.1_ASM412013v1
Klebsiella pneumoniae	K. pneumoniae (99 %)	k1773	SAMEA2273861	PRJEB5065	GCA_900085815.1	ftp://ftp.ncbi.nlm.nih.gov/genomes/all/GCA/900/085/815/GCA_900085815.1_12045_7_92
Klebsiella variicola	K. variicola subsp. variicola (99.1 %)	4880	SAMEA3488479	PRJEB7831	GCA_001261855.1	ftp://ftp.ncbi.nlm.nih.gov/genomes/all/GCA/001/261/855/GCA_001261855.1_Kv4880
Klebsiella variicola	K. variicola subsp. variicola (99.02 %)	BZ19	SAMN02640656	PRJNA238043	GCA_000742915.1	ftp://ftp.ncbi.nlm.nih.gov/genomes/all/GCA/000/742/915/GCA_000742915.1_KvarBZ19
Klebsiella pneumoniae	K. pneumoniae (98.84 %)	KSND-3	SAMN07662669	PRJNA407752	GCA_003586205.1	ftp://ftp.ncbi.nlm.nih.gov/genomes/all/GCA/003/586/205/GCA_003586205.1_ASM358620v1
Klebsiella pneumoniae	K. pneumoniae (99.12 %)	EuSCAPE_HR058	SAMEA3721090	PRJEB10018	GCA_900506025.1	ftp://ftp.ncbi.nlm.nih.gov/genomes/all/GCA/900/506/025/GCA_900506025.1_19084_4_71
Klebsiella pneumoniae	K. pneumoniae (99.05 %)	EuSCAPE_EE003	SAMEA3499907	PRJEB10018	GCA_900509985.1	ftp://ftp.ncbi.nlm.nih.gov/genomes/all/GCA/900/509/985/GCA_900509985.1_17870_2_18
Klebsiella pneumoniae	K. pneumoniae (98.97 %)	MGH153	SAMN04521902	PRJNA271899	GCA_002152485.1	ftp://ftp.ncbi.nlm.nih.gov/genomes/all/GCA/002/152/485/GCA_002152485.1_ASM215248v1
Klebsiella pneumoniae	K. pneumoniae (98.97 %)	SU7	SAMN10036125	PRJNA490421	GCA_003664915.1	ftp://ftp.ncbi.nlm.nih.gov/genomes/all/GCA/003/664/915/GCA_003664915.1_ASM366491v1
Klebsiella pneumoniae	K. pneumoniae (99.1 %)	k702	SAMEA2273585	PRJEB5065	GCA_900084945.1	ftp://ftp.ncbi.nlm.nih.gov/genomes/all/GCA/900/084/945/GCA_900084945.1_12045_6_53
Klebsiella aerogenes	K. aerogenes (98.64 %)	EA1	SAMN08095962	PRJNA419722	GCA_004127305.1	ftp://ftp.ncbi.nlm.nih.gov/genomes/all/GCA/004/127/305/GCA_004127305.1_ASM412730v1
Klebsiella pneumoniae	K. pneumoniae (98.87 %)	PM1842	SAMN05792410	PRJNA343697	GCA_001879395.1	ftp://ftp.ncbi.nlm.nih.gov/genomes/all/GCA/001/879/395/GCA_001879395.1_ASM187939v1
Klebsiella pneumoniae	K. pneumoniae (98.86 %)	VBA2612	SAMN08793705	PRJNA400267	GCA_003028375.1	ftp://ftp.ncbi.nlm.nih.gov/genomes/all/GCA/003/028/375/GCA_003028375.1_ASM302837v1
Klebsiella pneumoniae	K. pneumoniae (99.1 %)	BC_1421	SAMN09298435	PRJNA377546	GCA_003321425.1	ftp://ftp.ncbi.nlm.nih.gov/genomes/all/GCA/003/321/425/GCA_003321425.1_ASM332142v1
Klebsiella pneumoniae	K. pneumoniae (99.04 %)	4300STDY6470467	SAMEA4364648	PRJEB19226	GCA_900494145.1	ftp://ftp.ncbi.nlm.nih.gov/genomes/all/GCA/900/494/145/GCA_900494145.1_22036_6_342
Klebsiella pneumoniae	K. pneumoniae (98.99 %)	PM10818	SAMN08802956	PRJNA436652	GCA_003046765.1	ftp://ftp.ncbi.nlm.nih.gov/genomes/all/GCA/003/046/765/GCA_003046765.1_ASM304676v1
Klebsiella pneumoniae	K. pneumoniae (98.94 %)	20	SAMN07692773	PRJNA411997	GCA_002411675.1	ftp://ftp.ncbi.nlm.nih.gov/genomes/all/GCA/002/411/675/GCA_002411675.1_ASM241167v1
Klebsiella pneumoniae HK787	K. pneumoniae (99.13 %)	HK787	SAMN03274239	PRJNA217289	GCA_000813205.1	ftp://ftp.ncbi.nlm.nih.gov/genomes/all/GCA/000/813/205/GCA_000813205.1_ASM81320v1
Klebsiella pneumoniae	K. pneumoniae (98.85 %)	VBP1492	SAMN08793870	PRJNA400267	GCA_003028355.1	ftp://ftp.ncbi.nlm.nih.gov/genomes/all/GCA/003/028/355/GCA_003028355.1_ASM302835v1
Klebsiella pneumoniae	K. pneumoniae (98.82 %)	C26	SAMN07793257	PRJNA414542	GCA_002856575.1	ftp://ftp.ncbi.nlm.nih.gov/genomes/all/GCA/002/856/575/GCA_002856575.1_ASM285657v1
Klebsiella pneumoniae	K. pneumoniae (98.84 %)	NCTC9130	SAMEA3345123	PRJEB6403	GCA_900461505.1	ftp://ftp.ncbi.nlm.nih.gov/genomes/all/GCA/900/461/505/GCA_900461505.1_37554_D01
Klebsiella pneumoniae	K. pneumoniae (99.11 %)	EuSCAPE_ES148	SAMEA3649464	PRJEB10018	GCA_900501145.1	ftp://ftp.ncbi.nlm.nih.gov/genomes/all/GCA/900/501/145/GCA_900501145.1_18623_1_134
Klebsiella pneumoniae	K. pneumoniae (98.95 %)	5012STDY7312736	SAMEA104567918	PRJEB31361	GCA_900774565.1	ftp://ftp.ncbi.nlm.nih.gov/genomes/all/GCA/900/774/565/GCA_900774565.1_25293_8_140-2
Klebsiella aerogenes	K. aerogenes (98.55 %)	AR_0009	SAMN04014850	PRJNA292901	GCA_002796525.1	ftp://ftp.ncbi.nlm.nih.gov/genomes/all/GCA/002/796/525/GCA_002796525.1_ASM279652v1
Klebsiella pneumoniae BIDMC 46b	K. pneumoniae (99.07 %)	BIDMC 46b	SAMN02356585	PRJNA219253	GCA_000567145.1	ftp://ftp.ncbi.nlm.nih.gov/genomes/all/GCA/000/567/145/GCA_000567145.1_Kleb_pneu_BIDMC_46b_V1
Klebsiella pneumoniae	K. pneumoniae (99.06 %)	1721	SAMN06461950	PRJNA377546	GCA_002192975.1	ftp://ftp.ncbi.nlm.nih.gov/genomes/all/GCA/002/192/975/GCA_002192975.1_ASM219297v1
Klebsiella pneumoniae	K. pneumoniae (98.97 %)	ST-152:K031	SAMN06106856	PRJNA355910	GCA_002416995.1	ftp://ftp.ncbi.nlm.nih.gov/genomes/all/GCA/002/416/995/GCA_002416995.1_ASM241699v1
Klebsiella aerogenes	K. aerogenes (98.64 %)	EA2	SAMN08095949	PRJNA419722	GCA_004127295.1	ftp://ftp.ncbi.nlm.nih.gov/genomes/all/GCA/004/127/295/GCA_004127295.1_ASM412729v1
Klebsiella pneumoniae	K. pneumoniae (99.07 %)	872	SAMN06704513	PRJNA382335	GCA_002205055.1	ftp://ftp.ncbi.nlm.nih.gov/genomes/all/GCA/002/205/055/GCA_002205055.1_ASM220505v1
Klebsiella pneumoniae	K. pneumoniae (98.97 %)	327	SAMN05945843	PRJNA350737	GCA_002205995.1	ftp://ftp.ncbi.nlm.nih.gov/genomes/all/GCA/002/205/995/GCA_002205995.1_ASM220599v1
Klebsiella pneumoniae	K. pneumoniae (98.98 %)	EuSCAPE_DK006	SAMEA3649796	PRJEB10018	GCA_900502555.1	ftp://ftp.ncbi.nlm.nih.gov/genomes/all/GCA/900/502/555/GCA_900502555.1_18623_2_57
Klebsiella pneumoniae	K. pneumoniae (98.99 %)	k1297	SAMEA2273673	PRJEB5065	GCA_900084085.1	ftp://ftp.ncbi.nlm.nih.gov/genomes/all/GCA/900/084/085/GCA_900084085.1_11983_8_29
Klebsiella pneumoniae	K. pneumoniae (99 %)	PB22	SAMEA3531785	PRJEB11403	GCA_900092795.1	ftp://ftp.ncbi.nlm.nih.gov/genomes/all/GCA/900/092/795/GCA_900092795.1_18090_8_37
Klebsiella pneumoniae	K. quasipneumoniae subsp. similipneumoniae (99.09 %)	5012STDY7312750	SAMEA104567932	PRJEB31361	GCA_900774685.1	ftp://ftp.ncbi.nlm.nih.gov/genomes/all/GCA/900/774/685/GCA_900774685.1_25293_8_154-2
Klebsiella quasipneumoniae	K. quasipneumoniae subsp. similipneumoniae (98.93 %)	COL-Kpn19	SAMN06629596	PRJNA378654	GCA_002851075.1	ftp://ftp.ncbi.nlm.nih.gov/genomes/all/GCA/002/851/075/GCA_002851075.1_ASM285107v1
Klebsiella pneumoniae	K. pneumoniae (99.06 %)	WUSM_KP_79	SAMN09266880	PRJNA473122	GCA_003253855.1	ftp://ftp.ncbi.nlm.nih.gov/genomes/all/GCA/003/253/855/GCA_003253855.1_ASM325385v1
Klebsiella pneumoniae	K. pneumoniae (98.93 %)	KLPN_37	SAMN10241268	PRJNA496461	GCA_003860985.1	ftp://ftp.ncbi.nlm.nih.gov/genomes/all/GCA/003/860/985/GCA_003860985.1_ASM386098v1
Klebsiella pneumoniae	K. quasipneumoniae subsp. similipneumoniae (99.06 %)	k644	SAMEA2273581	PRJEB5065	GCA_900084895.1	ftp://ftp.ncbi.nlm.nih.gov/genomes/all/GCA/900/084/895/GCA_900084895.1_12045_6_49
Klebsiella pneumoniae	K. pneumoniae (99.06 %)	4300STDY6636967	SAMEA24008668	PRJEB19226	GCA_900493025.1	ftp://ftp.ncbi.nlm.nih.gov/genomes/all/GCA/900/493/025/GCA_900493025.1_22036_6_30
Klebsiella pneumoniae	K. pneumoniae (98.9 %)	5012STDY7312681	SAMEA104567863	PRJEB31361	GCA_900775515.1	ftp://ftp.ncbi.nlm.nih.gov/genomes/all/GCA/900/775/515/GCA_900775515.1_25293_8_85-2
Klebsiella pneumoniae	K. pneumoniae (99.11 %)	KPF39	SAMN04992849	PRJNA321570	GCA_002872205.1	ftp://ftp.ncbi.nlm.nih.gov/genomes/all/GCA/002/872/205/GCA_002872205.1_ASM287220v1
Klebsiella pneumoniae	K. pneumoniae (98.99 %)	EuSCAPE_TR043	SAMEA3729708	PRJEB10018	GCA_900507845.1	ftp://ftp.ncbi.nlm.nih.gov/genomes/all/GCA/900/507/845/GCA_900507845.1_19646_2_61
Klebsiella pneumoniae	K. pneumoniae (98.89 %)	D34	SAMN07793272	PRJNA414542	GCA_002857065.1	ftp://ftp.ncbi.nlm.nih.gov/genomes/all/GCA/002/857/065/GCA_002857065.1_ASM285706v1
Klebsiella pneumoniae subsp. pneumoniae	K. pneumoniae (99.06 %)	ATCC 43816 KPPR1	SAMN02982872	PRJNA253462	GCA_000742755.1	ftp://ftp.ncbi.nlm.nih.gov/genomes/all/GCA/000/742/755/GCA_000742755.1_ASM74275v1
Klebsiella pneumoniae	K. pneumoniae (99.02 %)	EuSCAPE_TR168	SAMEA3729720	PRJEB10018	GCA_900508665.1	ftp://ftp.ncbi.nlm.nih.gov/genomes/all/GCA/900/508/665/GCA_900508665.1_19646_3_3
Klebsiella pneumoniae	K. pneumoniae (98.93 %)	EuSCAPE_IT249	SAMEA3538616	PRJEB10018	GCA_900514615.1	ftp://ftp.ncbi.nlm.nih.gov/genomes/all/GCA/900/514/615/GCA_900514615.1_18174_6_152
Klebsiella pneumoniae	K. pneumoniae (98.75 %)	PM2360	SAMN08630017	PRJNA436652	GCA_003006535.1	ftp://ftp.ncbi.nlm.nih.gov/genomes/all/GCA/003/006/535/GCA_003006535.1_ASM300653v1
Klebsiella pneumoniae	K. pneumoniae (98.97 %)	SCPM-O-B-7749	SAMN05413554	PRJNA269675	GCA_001720645.1	ftp://ftp.ncbi.nlm.nih.gov/genomes/all/GCA/001/720/645/GCA_001720645.1_ASM172064v1
Klebsiella pneumoniae	K. pneumoniae (99.04 %)	EuSCAPE_IT055	SAMEA3515088	PRJEB10018	GCA_900513145.1	ftp://ftp.ncbi.nlm.nih.gov/genomes/all/GCA/900/513/145/GCA_900513145.1_18174_5_134
Klebsiella pneumoniae	K. pneumoniae (99.06 %)	5012STDY7312668	SAMEA104567850	PRJEB31361	GCA_900775345.1	ftp://ftp.ncbi.nlm.nih.gov/genomes/all/GCA/900/775/345/GCA_900775345.1_25293_8_72-2
Klebsiella pneumoniae	K. pneumoniae (98.97 %)	KP17-15	SAMN10439690	PRJNA505940	GCA_003855535.1	ftp://ftp.ncbi.nlm.nih.gov/genomes/all/GCA/003/855/535/GCA_003855535.1_ASM385553v1
Klebsiella pneumoniae	K. pneumoniae (98.97 %)	KP17-16	SAMN10439712	PRJNA505947	GCA_003855555.1	ftp://ftp.ncbi.nlm.nih.gov/genomes/all/GCA/003/855/555/GCA_003855555.1_ASM385555v1
Klebsiella pneumoniae	K. pneumoniae (98.87 %)	YMC2010/8/B2027	SAMN05178492	PRJNA323393	GCA_001901745.1	ftp://ftp.ncbi.nlm.nih.gov/genomes/all/GCA/001/901/745/GCA_001901745.1_ASM190174v1
Klebsiella pneumoniae	K. pneumoniae (99.06 %)	EuSCAPE_GR046	SAMEA3649665	PRJEB10018	GCA_900500785.1	ftp://ftp.ncbi.nlm.nih.gov/genomes/all/GCA/900/500/785/GCA_900500785.1_18489_5_66
Klebsiella pneumoniae subsp. pneumoniae	K. pneumoniae (99.01 %)	CRK0327	SAMN08513480	PRJNA433394	GCA_002936875.2	ftp://ftp.ncbi.nlm.nih.gov/genomes/all/GCA/002/936/875/GCA_002936875.2_ASM293687v2
Klebsiella aerogenes	K. aerogenes (98.63 %)	GN02770	SAMN03495952	PRJNA259658	GCA_001011615.1	ftp://ftp.ncbi.nlm.nih.gov/genomes/all/GCA/001/011/615/GCA_001011615.1_ASM101161v1
Klebsiella quasipneumoniae subsp. similipneumoniae	K. quasipneumoniae subsp. similipneumoniae (98.91 %)	SKLX2781	SAMN05170868	PRJNA322421	GCA_001701645.1	ftp://ftp.ncbi.nlm.nih.gov/genomes/all/GCA/001/701/645/GCA_001701645.1_ASM170164v1
Klebsiella pneumoniae	K. pneumoniae (99.07 %)	AS009462	SAMN11125765	PRJNA527021	GCA_006540385.1	ftp://ftp.ncbi.nlm.nih.gov/genomes/all/GCA/006/540/385/GCA_006540385.1_ASM654038v1
Klebsiella pneumoniae	K. pneumoniae (98.95 %)	k1766	SAMEA2273740	PRJEB5065	GCA_900084565.1	ftp://ftp.ncbi.nlm.nih.gov/genomes/all/GCA/900/084/565/GCA_900084565.1_11983_8_78
Klebsiella pneumoniae	K. pneumoniae (98.94 %)	k1798	SAMEA2273748	PRJEB5065	GCA_900084605.1	ftp://ftp.ncbi.nlm.nih.gov/genomes/all/GCA/900/084/605/GCA_900084605.1_11983_8_84
Klebsiella quasipneumoniae	K. quasipneumoniae subsp. similipneumoniae (98.9 %)	COL-Kpn44	SAMN06629621	PRJNA378654	GCA_002855425.1	ftp://ftp.ncbi.nlm.nih.gov/genomes/all/GCA/002/855/425/GCA_002855425.1_ASM285542v1
Klebsiella pneumoniae	K. pneumoniae (99.05 %)	EuSCAPE_GR064	SAMEA3649683	PRJEB10018	GCA_900500865.1	ftp://ftp.ncbi.nlm.nih.gov/genomes/all/GCA/900/500/865/GCA_900500865.1_18489_5_75
Klebsiella pneumoniae	K. pneumoniae (99.04 %)	AS010202	SAMN11125766	PRJNA527021	GCA_006540375.1	ftp://ftp.ncbi.nlm.nih.gov/genomes/all/GCA/006/540/375/GCA_006540375.1_ASM654037v1
Klebsiella pneumoniae	K. variicola subsp. variicola (99.15 %)	k379	SAMEA2273545	PRJEB5065	GCA_900084775.1	ftp://ftp.ncbi.nlm.nih.gov/genomes/all/GCA/900/084/775/GCA_900084775.1_12045_6_13
Klebsiella pneumoniae	K. pneumoniae (98.9 %)	76CHI	SAMN10849983	PRJNA518002	GCA_004145965.1	ftp://ftp.ncbi.nlm.nih.gov/genomes/all/GCA/004/145/965/GCA_004145965.1_ASM414596v1
Klebsiella pneumoniae	K. pneumoniae (99.06 %)	EuSCAPE_HR075	SAMEA3721107	PRJEB10018	GCA_900503415.1	ftp://ftp.ncbi.nlm.nih.gov/genomes/all/GCA/900/503/415/GCA_900503415.1_18858_1_30
Klebsiella pneumoniae	K. pneumoniae (99.01 %)	EuSCAPE_TR271	SAMEA3729868	PRJEB10018	GCA_900509125.1	ftp://ftp.ncbi.nlm.nih.gov/genomes/all/GCA/900/509/125/GCA_900509125.1_19646_3_92
Klebsiella pneumoniae	K. pneumoniae (99.07 %)	KP-11U	SAMN03223203	PRJNA252925	GCA_001460505.1	ftp://ftp.ncbi.nlm.nih.gov/genomes/all/GCA/001/460/505/GCA_001460505.1_ASM146050v1
Klebsiella pneumoniae	K. pneumoniae (98.98 %)	VRCO0195	SAMEA4362666	PRJEB18814	GCA_900173935.1	ftp://ftp.ncbi.nlm.nih.gov/genomes/all/GCA/900/173/935/GCA_900173935.1_20925_2_137
Klebsiella pneumoniae	K. pneumoniae (99.04 %)	L5-2	SAMN08281173	PRJNA428137	GCA_004014965.1	ftp://ftp.ncbi.nlm.nih.gov/genomes/all/GCA/004/014/965/GCA_004014965.1_ASM401496v1
Klebsiella quasipneumoniae	K. quasipneumoniae subsp. similipneumoniae (99.05 %)	KLPN_M97	SAMN10241296	PRJNA496461	GCA_003861065.1	ftp://ftp.ncbi.nlm.nih.gov/genomes/all/GCA/003/861/065/GCA_003861065.1_ASM386106v1
Klebsiella variicola	K. variicola subsp. variicola (99.05 %)	MGH 40	SAMN02138580	PRJNA201955	GCA_000492835.1	ftp://ftp.ncbi.nlm.nih.gov/genomes/all/GCA/000/492/835/GCA_000492835.1_Kleb_pneu_MGH_40_V1
Klebsiella aerogenes	K. aerogenes (98.57 %)	GN05979	SAMN04572698	PRJNA259658	GCA_001631315.1	ftp://ftp.ncbi.nlm.nih.gov/genomes/all/GCA/001/631/315/GCA_001631315.1_ASM163131v1
Klebsiella aerogenes	K. variicola subsp. variicola (98.77 %)	NCTC9646	SAMEA3251424	PRJEB6403	GCA_900707425.1	ftp://ftp.ncbi.nlm.nih.gov/genomes/all/GCA/900/707/425/GCA_900707425.1_42166_H01
Klebsiella pneumoniae	K. pneumoniae (99.09 %)	EuSCAPE_AT024	SAMEA3499896	PRJEB10018	GCA_900509935.1	ftp://ftp.ncbi.nlm.nih.gov/genomes/all/GCA/900/509/935/GCA_900509935.1_17870_2_15
Klebsiella pneumoniae	K. pneumoniae (99.07 %)	k1596	SAMEA2273715	PRJEB5065	GCA_900084305.1	ftp://ftp.ncbi.nlm.nih.gov/genomes/all/GCA/900/084/305/GCA_900084305.1_11983_8_64
Klebsiella pneumoniae	K. pneumoniae (99.04 %)	VRES1247	SAMEA4370545	PRJEB19918	GCA_900172875.1	ftp://ftp.ncbi.nlm.nih.gov/genomes/all/GCA/900/172/875/GCA_900172875.1_20794_7_128
Klebsiella pneumoniae	K. pneumoniae (99.07 %)	ED2	SAMN05425525	PRJNA330755	GCA_001708245.1	ftp://ftp.ncbi.nlm.nih.gov/genomes/all/GCA/001/708/245/GCA_001708245.1_ASM170824v1
Klebsiella quasipneumoniae	K. quasipneumoniae subsp. quasipneumoniae (98.95 %)	D30	SAMN07793269	PRJNA414542	GCA_002856505.1	ftp://ftp.ncbi.nlm.nih.gov/genomes/all/GCA/002/856/505/GCA_002856505.1_ASM285650v1
Klebsiella pneumoniae	K. pneumoniae (99.08 %)	EuSCAPE_DE079	SAMEA3512107	PRJEB10018	GCA_900512675.1	ftp://ftp.ncbi.nlm.nih.gov/genomes/all/GCA/900/512/675/GCA_900512675.1_18174_4_79
Klebsiella pneumoniae	K. pneumoniae (98.99 %)	UCI117	SAMN04521867	PRJNA271899	GCA_002153315.1	ftp://ftp.ncbi.nlm.nih.gov/genomes/all/GCA/002/153/315/GCA_002153315.1_ASM215331v1
Klebsiella pneumoniae	K. pneumoniae (99.09 %)	W2-1-ERY5(G)	SAMEA3531877	PRJEB11403	GCA_900092955.1	ftp://ftp.ncbi.nlm.nih.gov/genomes/all/GCA/900/092/955/GCA_900092955.1_18090_8_74
Klebsiella pneumoniae	K. pneumoniae (98.95 %)	B16470	SAMN05729271	PRJNA341827	GCA_001901585.1	ftp://ftp.ncbi.nlm.nih.gov/genomes/all/GCA/001/901/585/GCA_001901585.1_ASM190158v1
Klebsiella pneumoniae	K. quasipneumoniae subsp. similipneumoniae (99.04 %)	5012STDY7626406	SAMEA4873607	PRJEB31361	GCA_900776165.1	ftp://ftp.ncbi.nlm.nih.gov/genomes/all/GCA/900/776/165/GCA_900776165.1_27097_7_143-2
Klebsiella aerogenes	K. aerogenes (98.51 %)	SMART_1060	SAMN04252948	PRJNA259658	GCA_001473095.1	ftp://ftp.ncbi.nlm.nih.gov/genomes/all/GCA/001/473/095/GCA_001473095.1_SMART_1060.v1
Klebsiella pneumoniae	K. pneumoniae (99.03 %)	ID6	SAMN08000638	PRJNA417746	GCA_002795575.1	ftp://ftp.ncbi.nlm.nih.gov/genomes/all/GCA/002/795/575/GCA_002795575.1_ASM279557v1
Klebsiella pneumoniae	K. pneumoniae (98.97 %)	VRCO0292	SAMEA4362611	PRJEB18814	GCA_900173355.1	ftp://ftp.ncbi.nlm.nih.gov/genomes/all/GCA/900/173/355/GCA_900173355.1_20794_7_175
Klebsiella pneumoniae	K. pneumoniae (98.97 %)	VRCO0390	SAMEA4362650	PRJEB18814	GCA_900173745.1	ftp://ftp.ncbi.nlm.nih.gov/genomes/all/GCA/900/173/745/GCA_900173745.1_20925_2_121
Klebsiella pneumoniae	K. pneumoniae (99.01 %)	VRCO0391	SAMEA4362651	PRJEB18814	GCA_900173765.1	ftp://ftp.ncbi.nlm.nih.gov/genomes/all/GCA/900/173/765/GCA_900173765.1_20925_2_122
Klebsiella pneumoniae	K. pneumoniae (99.05 %)	VRCO0392	SAMEA4362703	PRJEB18814	GCA_900174315.1	ftp://ftp.ncbi.nlm.nih.gov/genomes/all/GCA/900/174/315/GCA_900174315.1_20925_2_174
Klebsiella aerogenes	K. aerogenes (98.88 %)	GN04794	SAMN03495960	PRJNA259658	GCA_001011935.1	ftp://ftp.ncbi.nlm.nih.gov/genomes/all/GCA/001/011/935/GCA_001011935.1_ASM101193v1
Klebsiella pneumoniae	K. pneumoniae (98.84 %)	DZ2-27B	SAMN08998637	PRJNA349231	GCA_004127875.1	ftp://ftp.ncbi.nlm.nih.gov/genomes/all/GCA/004/127/875/GCA_004127875.1_ASM412787v1
Klebsiella aerogenes	K. aerogenes (98.54 %)	SMART_429	SAMN04252907	PRJNA259658	GCA_001472275.1	ftp://ftp.ncbi.nlm.nih.gov/genomes/all/GCA/001/472/275/GCA_001472275.1_SMART_429.v1
Klebsiella pneumoniae	K. pneumoniae (99.04 %)	EuSCAPE_DE039	SAMEA3512066	PRJEB10018	GCA_900512435.1	ftp://ftp.ncbi.nlm.nih.gov/genomes/all/GCA/900/512/435/GCA_900512435.1_18174_4_38
Klebsiella pneumoniae	K. pneumoniae (98.99 %)	VRCO0290	SAMEA4362610	PRJEB18814	GCA_900173325.1	ftp://ftp.ncbi.nlm.nih.gov/genomes/all/GCA/900/173/325/GCA_900173325.1_20794_7_174
Klebsiella pneumoniae	K. pneumoniae (98.94 %)	VRCO0388	SAMEA4362648	PRJEB18814	GCA_900173725.1	ftp://ftp.ncbi.nlm.nih.gov/genomes/all/GCA/900/173/725/GCA_900173725.1_20925_2_119
Klebsiella pneumoniae	K. pneumoniae (98.89 %)	B9888	SAMN05226866	PRJNA325346	GCA_001721545.1	ftp://ftp.ncbi.nlm.nih.gov/genomes/all/GCA/001/721/545/GCA_001721545.1_ASM172154v1
Klebsiella pneumoniae	K. pneumoniae (98.96 %)	BR	SAMN05188406	PRJNA323746	GCA_001663195.1	ftp://ftp.ncbi.nlm.nih.gov/genomes/all/GCA/001/663/195/GCA_001663195.1_ASM166319v1
Klebsiella aerogenes	K. aerogenes (95.95 %)	35007	SAMN03283614	PRJNA259658	GCA_000956895.1	ftp://ftp.ncbi.nlm.nih.gov/genomes/all/GCA/000/956/895/GCA_000956895.1_ASM95689v1
Klebsiella pneumoniae	K. pneumoniae (99 %)	COL-Kpn15	SAMN06629592	PRJNA378654	GCA_002851155.1	ftp://ftp.ncbi.nlm.nih.gov/genomes/all/GCA/002/851/155/GCA_002851155.1_ASM285115v1
Klebsiella pneumoniae	K. pneumoniae (99.1 %)	EuSCAPE_FR051	SAMEA3500036	PRJEB10018	GCA_900510585.1	ftp://ftp.ncbi.nlm.nih.gov/genomes/all/GCA/900/510/585/GCA_900510585.1_17870_2_81
Klebsiella pneumoniae	K. pneumoniae (99.1 %)	EuSCAPE_IT307	SAMEA3538675	PRJEB10018	GCA_900515815.1	ftp://ftp.ncbi.nlm.nih.gov/genomes/all/GCA/900/515/815/GCA_900515815.1_18174_7_41
Klebsiella aerogenes	K. aerogenes (95.94 %)	35005	SAMN03283616	PRJNA259658	GCA_000957715.1	ftp://ftp.ncbi.nlm.nih.gov/genomes/all/GCA/000/957/715/GCA_000957715.1_ASM95771v1
Klebsiella pneumoniae	K. pneumoniae (99.06 %)	NCTC11680	SAMEA3251439	PRJEB6403	GCA_900452175.1	ftp://ftp.ncbi.nlm.nih.gov/genomes/all/GCA/900/452/175/GCA_900452175.1_36252_F01
Klebsiella pneumoniae	K. pneumoniae (99.12 %)	EuSCAPE_RO079	SAMEA3720988	PRJEB10018	GCA_900504295.1	ftp://ftp.ncbi.nlm.nih.gov/genomes/all/GCA/900/504/295/GCA_900504295.1_19084_3_164
Klebsiella pneumoniae	K. pneumoniae (99 %)	EuSCAPE_IL036	SAMEA3538493	PRJEB10018	GCA_900513005.1	ftp://ftp.ncbi.nlm.nih.gov/genomes/all/GCA/900/513/005/GCA_900513005.1_18174_5_12
Klebsiella pneumoniae	K. pneumoniae (98.97 %)	MGH156	SAMN04521905	PRJNA271899	GCA_002153165.1	ftp://ftp.ncbi.nlm.nih.gov/genomes/all/GCA/002/153/165/GCA_002153165.1_ASM215316v1
Klebsiella pneumoniae	K. pneumoniae (98.94 %)	k2500	SAMEA2273833	PRJEB5065	GCA_900085705.1	ftp://ftp.ncbi.nlm.nih.gov/genomes/all/GCA/900/085/705/GCA_900085705.1_12045_7_65
Klebsiella pneumoniae	K. pneumoniae (99.03 %)	VRCO0291	SAMEA4362695	PRJEB18814	GCA_900174235.1	ftp://ftp.ncbi.nlm.nih.gov/genomes/all/GCA/900/174/235/GCA_900174235.1_20925_2_166
Klebsiella quasipneumoniae	K. quasipneumoniae subsp. similipneumoniae (98.72 %)	EuSCAPE_DE044	SAMEA3512071	PRJEB10018	GCA_900509245.1	ftp://ftp.ncbi.nlm.nih.gov/genomes/all/GCA/900/509/245/GCA_900509245.1_18174_4_43
Klebsiella aerogenes	K. aerogenes (95.94 %)	35006	SAMN03283613	PRJNA259658	GCA_000957725.1	ftp://ftp.ncbi.nlm.nih.gov/genomes/all/GCA/000/957/725/GCA_000957725.1_ASM95772v1
Klebsiella pneumoniae	K. pneumoniae (98.94 %)	k1654	SAMEA2273724	PRJEB5065	GCA_900084515.1	ftp://ftp.ncbi.nlm.nih.gov/genomes/all/GCA/900/084/515/GCA_900084515.1_11983_8_69
Klebsiella pneumoniae	K. pneumoniae (99.05 %)	VRCO0196	SAMEA4362667	PRJEB18814	GCA_900173915.1	ftp://ftp.ncbi.nlm.nih.gov/genomes/all/GCA/900/173/915/GCA_900173915.1_20925_2_138
Klebsiella pneumoniae	K. pneumoniae (99.01 %)	VRCO0293	SAMEA4362711	PRJEB18814	GCA_900174335.1	ftp://ftp.ncbi.nlm.nih.gov/genomes/all/GCA/900/174/335/GCA_900174335.1_20925_2_182
Klebsiella pneumoniae	K. pneumoniae (99.08 %)	4300STDY6542366	SAMEA4394736	PRJEB19226	GCA_900493425.1	ftp://ftp.ncbi.nlm.nih.gov/genomes/all/GCA/900/493/425/GCA_900493425.1_22036_6_80
Klebsiella pneumoniae	K. quasipneumoniae subsp. similipneumoniae (99.02 %)	5012STDY7312583	SAMEA104567798	PRJEB31361	GCA_900774805.1	ftp://ftp.ncbi.nlm.nih.gov/genomes/all/GCA/900/774/805/GCA_900774805.1_25293_8_20-2
Klebsiella pneumoniae	K. pneumoniae (98.89 %)	C13	SAMN07713993	PRJNA408064	GCA_002846055.1	ftp://ftp.ncbi.nlm.nih.gov/genomes/all/GCA/002/846/055/GCA_002846055.1_ASM284605v1
Klebsiella pneumoniae	K. pneumoniae (99.1 %)	UCLAOXA232KP_Pt0	SAMN04008891	PRJNA293620	GCA_001721725.1	ftp://ftp.ncbi.nlm.nih.gov/genomes/all/GCA/001/721/725/GCA_001721725.1_ASM172172v1
Klebsiella aerogenes	K. aerogenes (98.55 %)	GN03019	SAMN03495953	PRJNA259658	GCA_001011175.1	ftp://ftp.ncbi.nlm.nih.gov/genomes/all/GCA/001/011/175/GCA_001011175.1_ASM101117v1
Klebsiella pneumoniae	K. pneumoniae (99.02 %)	VRCO0389	SAMEA4362649	PRJEB18814	GCA_900173755.1	ftp://ftp.ncbi.nlm.nih.gov/genomes/all/GCA/900/173/755/GCA_900173755.1_20925_2_120
Klebsiella pneumoniae	K. pneumoniae (98.9 %)	PM9016	SAMN08798892	PRJNA436652	GCA_003028605.1	ftp://ftp.ncbi.nlm.nih.gov/genomes/all/GCA/003/028/605/GCA_003028605.1_ASM302860v1
Klebsiella pneumoniae HE12	K. pneumoniae (99.09 %)	HE12	SAMN03486511	PRJNA223623	GCA_000982085.1	ftp://ftp.ncbi.nlm.nih.gov/genomes/all/GCA/000/982/085/GCA_000982085.1_ASM98208v1
Klebsiella pneumoniae	K. pneumoniae (98.98 %)	ID7	SAMN08000651	PRJNA417746	GCA_002795565.1	ftp://ftp.ncbi.nlm.nih.gov/genomes/all/GCA/002/795/565/GCA_002795565.1_ASM279556v1
Klebsiella pneumoniae	K. pneumoniae (99.06 %)	D39	SAMN07793280	PRJNA414542	GCA_002856415.1	ftp://ftp.ncbi.nlm.nih.gov/genomes/all/GCA/002/856/415/GCA_002856415.1_ASM285641v1
Klebsiella pneumoniae	K. pneumoniae (99.01 %)	EuSCAPE_UK082	SAMEA3720951	PRJEB10018	GCA_900503985.1	ftp://ftp.ncbi.nlm.nih.gov/genomes/all/GCA/900/503/985/GCA_900503985.1_19084_3_128
Klebsiella pneumoniae	K. pneumoniae (98.99 %)	EuSCAPE_TR065	SAMEA3729751	PRJEB10018	GCA_900508005.1	ftp://ftp.ncbi.nlm.nih.gov/genomes/all/GCA/900/508/005/GCA_900508005.1_19646_2_81
Klebsiella pneumoniae	K. pneumoniae (98.98 %)	UCI107	SAMN04521857	PRJNA271899	GCA_002153285.1	ftp://ftp.ncbi.nlm.nih.gov/genomes/all/GCA/002/153/285/GCA_002153285.1_ASM215328v1
Klebsiella pneumoniae	K. quasivariicola' (99.28 %)	VRCO0126	SAMEA3304019	PRJEB8766	GCA_900172085.1	ftp://ftp.ncbi.nlm.nih.gov/genomes/all/GCA/900/172/085/GCA_900172085.1_16189_8_28
Klebsiella pneumoniae	K. pneumoniae (99.04 %)	VRCO0213	SAMEA4362600	PRJEB18814	GCA_900173235.1	ftp://ftp.ncbi.nlm.nih.gov/genomes/all/GCA/900/173/235/GCA_900173235.1_20794_7_164
Klebsiella aerogenes UCI 28	K. aerogenes (98.89 %)	UCI 28	SAMN02356608	PRJNA219278	GCA_000534235.1	ftp://ftp.ncbi.nlm.nih.gov/genomes/all/GCA/000/534/235/GCA_000534235.1_Ente_aero_UCI_28_V1
Klebsiella pneumoniae	K. pneumoniae (98.97 %)	WUSM_KP_102	SAMN09266903	PRJNA473122	GCA_003195275.1	ftp://ftp.ncbi.nlm.nih.gov/genomes/all/GCA/003/195/275/GCA_003195275.1_ASM319527v1
Klebsiella pneumoniae	K. pneumoniae (99.1 %)	EuSCAPE_PT070	SAMEA3649884	PRJEB10018	GCA_900502005.1	ftp://ftp.ncbi.nlm.nih.gov/genomes/all/GCA/900/502/005/GCA_900502005.1_18623_2_131
Klebsiella pneumoniae	K. pneumoniae (99.05 %)	EuSCAPE_IT219	SAMEA3515247	PRJEB10018	GCA_900514425.1	ftp://ftp.ncbi.nlm.nih.gov/genomes/all/GCA/900/514/425/GCA_900514425.1_18174_6_123
Klebsiella pneumoniae	K. pneumoniae (99.11 %)	5012STDY7312703	SAMEA104567885	PRJEB31361	GCA_900774235.1	ftp://ftp.ncbi.nlm.nih.gov/genomes/all/GCA/900/774/235/GCA_900774235.1_25293_8_107-2
Klebsiella pneumoniae	K. pneumoniae (99.11 %)	KP-PSC1	SAMD00144880	PRJDB7545	GCA_003851825.1	ftp://ftp.ncbi.nlm.nih.gov/genomes/all/GCA/003/851/825/GCA_003851825.1_ASM385182v1
Klebsiella aerogenes	K. aerogenes (96.92 %)	35003	SAMN03283620	PRJNA259658	GCA_000957705.1	ftp://ftp.ncbi.nlm.nih.gov/genomes/all/GCA/000/957/705/GCA_000957705.1_ASM95770v1
Klebsiella pneumoniae	K. pneumoniae (99.02 %)	E6	SAMN06445935	PRJNA375812	GCA_002268715.1	ftp://ftp.ncbi.nlm.nih.gov/genomes/all/GCA/002/268/715/GCA_002268715.1_ASM226871v1
Klebsiella pneumoniae	K. pneumoniae (99.1 %)	EuSCAPE_IL017	SAMEA3538475	PRJEB10018	GCA_900512225.1	ftp://ftp.ncbi.nlm.nih.gov/genomes/all/GCA/900/512/225/GCA_900512225.1_18174_4_155
Klebsiella pneumoniae	K. pneumoniae (99.03 %)	W2-9-ERG2	SAMEA3531885	PRJEB11403	GCA_900093315.1	ftp://ftp.ncbi.nlm.nih.gov/genomes/all/GCA/900/093/315/GCA_900093315.1_18090_8_82
Klebsiella aerogenes	K. pneumoniae (99.1 %)	NCTC9793	SAMEA3597594	PRJEB6403	GCA_900636455.1	ftp://ftp.ncbi.nlm.nih.gov/genomes/all/GCA/900/636/455/GCA_900636455.1_42166_D01
Klebsiella aerogenes UCI 27	K. aerogenes (98.89 %)	UCI 27	SAMN02356607	PRJNA219277	GCA_000534255.1	ftp://ftp.ncbi.nlm.nih.gov/genomes/all/GCA/000/534/255/GCA_000534255.1_Ente_aero_UCI_27_V1
Klebsiella oxytoca	K. pneumoniae (98.99 %)	2880STDY5682468	SAMEA2273553	PRJEB5065	GCA_900083665.1	ftp://ftp.ncbi.nlm.nih.gov/genomes/all/GCA/900/083/665/GCA_900083665.1_12045_6_21
Klebsiella pneumoniae	K. pneumoniae (99 %)	ID3	SAMN08000620	PRJNA417746	GCA_002795625.1	ftp://ftp.ncbi.nlm.nih.gov/genomes/all/GCA/002/795/625/GCA_002795625.1_ASM279562v1
Klebsiella pneumoniae	K. pneumoniae (99.12 %)	GEN000186	SAMN10847476	PRJNA517917	GCA_004146185.1	ftp://ftp.ncbi.nlm.nih.gov/genomes/all/GCA/004/146/185/GCA_004146185.1_ASM414618v1
Klebsiella pneumoniae	K. pneumoniae (98.96 %)	AS007192	SAMN11125756	PRJNA527021	GCA_006540515.1	ftp://ftp.ncbi.nlm.nih.gov/genomes/all/GCA/006/540/515/GCA_006540515.1_ASM654051v1
Klebsiella pneumoniae	K. pneumoniae (99.08 %)	W2-1-ERG1	SAMEA3531874	PRJEB11403	GCA_900092865.1	ftp://ftp.ncbi.nlm.nih.gov/genomes/all/GCA/900/092/865/GCA_900092865.1_18090_8_72
Klebsiella pneumoniae	K. pneumoniae (99.03 %)	5012STDY7312592	SAMEA104567807	PRJEB31361	GCA_900774905.1	ftp://ftp.ncbi.nlm.nih.gov/genomes/all/GCA/900/774/905/GCA_900774905.1_25293_8_29-2
Klebsiella pneumoniae subsp. pneumoniae BJ1-GA	K. pneumoniae (98.94 %)	BJ1-GA	SAMEA3138863	PRJEB4360	GCA_000529705.1	ftp://ftp.ncbi.nlm.nih.gov/genomes/all/GCA/000/529/705/GCA_000529705.1_LPSB6_2558
Klebsiella pneumoniae	K. pneumoniae (98.98 %)	UCI70	SAMN03280421	PRJNA271899	GCA_001034155.1	ftp://ftp.ncbi.nlm.nih.gov/genomes/all/GCA/001/034/155/GCA_001034155.1_Kleb_pneu_UCI70_V1
Klebsiella pneumoniae	K. pneumoniae (99.03 %)	VRES1257	SAMEA4370548	PRJEB19918	GCA_900172925.1	ftp://ftp.ncbi.nlm.nih.gov/genomes/all/GCA/900/172/925/GCA_900172925.1_20794_7_131
Klebsiella pneumoniae	K. quasipneumoniae subsp. similipneumoniae (99.07 %)	5012STDY7312687	SAMEA104567869	PRJEB31361	GCA_900775575.1	ftp://ftp.ncbi.nlm.nih.gov/genomes/all/GCA/900/775/575/GCA_900775575.1_25293_8_91-2
Klebsiella pneumoniae	K. pneumoniae (99.07 %)	EuSCAPE_IT018	SAMEA3538579	PRJEB10018	GCA_900514155.1	ftp://ftp.ncbi.nlm.nih.gov/genomes/all/GCA/900/514/155/GCA_900514155.1_18174_5_97
Klebsiella pneumoniae	K. pneumoniae (99 %)	EuSCAPE_IT379	SAMEA3538800	PRJEB10018	GCA_900515485.1	ftp://ftp.ncbi.nlm.nih.gov/genomes/all/GCA/900/515/485/GCA_900515485.1_18174_7_111
Klebsiella pneumoniae	K. pneumoniae (98.93 %)	kpneu015	SAMEA4916053	PRJEB28660	GCA_900607685.1	ftp://ftp.ncbi.nlm.nih.gov/genomes/all/GCA/900/607/685/GCA_900607685.1_kpneu015
Klebsiella pneumoniae	K. pneumoniae (99.01 %)	AS001254	SAMN11125721	PRJNA527021	GCA_006542065.1	ftp://ftp.ncbi.nlm.nih.gov/genomes/all/GCA/006/542/065/GCA_006542065.1_ASM654206v1
Klebsiella pneumoniae	K. pneumoniae (99.05 %)	EuSCAPE_ES281	SAMEA3649622	PRJEB10018	GCA_900517635.1	ftp://ftp.ncbi.nlm.nih.gov/genomes/all/GCA/900/517/635/GCA_900517635.1_18489_5_21
Klebsiella pneumoniae	K. pneumoniae (99.03 %)	ID5	SAMN08000637	PRJNA417746	GCA_002795605.1	ftp://ftp.ncbi.nlm.nih.gov/genomes/all/GCA/002/795/605/GCA_002795605.1_ASM279560v1
Klebsiella pneumoniae	K. pneumoniae (98.88 %)	NCTC13698	SAMEA3867453	PRJEB6403	GCA_900451315.1	ftp://ftp.ncbi.nlm.nih.gov/genomes/all/GCA/900/451/315/GCA_900451315.1_44310_H01
Klebsiella pneumoniae	K. pneumoniae (99.01 %)	AS004157	SAMN11125742	PRJNA527021	GCA_006540985.1	ftp://ftp.ncbi.nlm.nih.gov/genomes/all/GCA/006/540/985/GCA_006540985.1_ASM654098v1
Klebsiella pneumoniae BIDMC 31	K. pneumoniae (98.93 %)	BIDMC 31	SAMN02138661	PRJNA202042	GCA_000521985.1	ftp://ftp.ncbi.nlm.nih.gov/genomes/all/GCA/000/521/985/GCA_000521985.1_Hafn_alve_BIDMC_31_V1
Klebsiella pneumoniae	K. pneumoniae (98.92 %)	Kp76	SAMN06651639	PRJNA380921	GCA_002119075.1	ftp://ftp.ncbi.nlm.nih.gov/genomes/all/GCA/002/119/075/GCA_002119075.1_ASM211907v1
Klebsiella pneumoniae	K. pneumoniae (98.94 %)	k1514	SAMEA2273700	PRJEB5065	GCA_900084285.1	ftp://ftp.ncbi.nlm.nih.gov/genomes/all/GCA/900/084/285/GCA_900084285.1_11983_8_51
Klebsiella aerogenes	K. aerogenes (96.92 %)	GN03959	SAMN03495958	PRJNA259658	GCA_001011595.1	ftp://ftp.ncbi.nlm.nih.gov/genomes/all/GCA/001/011/595/GCA_001011595.1_ASM101159v1
Klebsiella pneumoniae	K. pneumoniae (98.96 %)	KP_320	SAMN10249141	PRJNA497126	GCA_003937475.1	ftp://ftp.ncbi.nlm.nih.gov/genomes/all/GCA/003/937/475/GCA_003937475.1_ASM393747v1
Klebsiella pneumoniae	K. pneumoniae (99.1 %)	4300STDY6636968	SAMEA24009418	PRJEB19226	GCA_900493185.1	ftp://ftp.ncbi.nlm.nih.gov/genomes/all/GCA/900/493/185/GCA_900493185.1_22036_6_31
Klebsiella pneumoniae	K. quasipneumoniae subsp. quasipneumoniae (98.79 %)	5012STDY7626514	SAMEA4873663	PRJEB31361	GCA_900775735.1	ftp://ftp.ncbi.nlm.nih.gov/genomes/all/GCA/900/775/735/GCA_900775735.1_27035_8_7-2
Klebsiella pneumoniae	K. pneumoniae (99.01 %)	ID14	SAMN08005511	PRJNA417746	GCA_002795465.1	ftp://ftp.ncbi.nlm.nih.gov/genomes/all/GCA/002/795/465/GCA_002795465.1_ASM279546v1
Klebsiella pneumoniae	K. pneumoniae (98.83 %)	kpneu035	SAMEA4916100	PRJEB28660	GCA_900608155.1	ftp://ftp.ncbi.nlm.nih.gov/genomes/all/GCA/900/608/155/GCA_900608155.1_kpneu035
Klebsiella pneumoniae	K. pneumoniae (98.97 %)	k1310	SAMEA2273868	PRJEB5065	GCA_900085885.1	ftp://ftp.ncbi.nlm.nih.gov/genomes/all/GCA/900/085/885/GCA_900085885.1_12082_2_3
Klebsiella pneumoniae	K. pneumoniae (99.03 %)	VRES1253	SAMEA4370547	PRJEB19918	GCA_900172975.1	ftp://ftp.ncbi.nlm.nih.gov/genomes/all/GCA/900/172/975/GCA_900172975.1_20794_7_130
Klebsiella pneumoniae	K. pneumoniae (99.01 %)	HPCN17	SAMN09223351	PRJNA472004	GCA_003173515.1	ftp://ftp.ncbi.nlm.nih.gov/genomes/all/GCA/003/173/515/GCA_003173515.1_ASM317351v1
Klebsiella pneumoniae	K. pneumoniae (99.02 %)	EuSCAPE_RO013	SAMEA3673114	PRJEB10018	GCA_900504245.1	ftp://ftp.ncbi.nlm.nih.gov/genomes/all/GCA/900/504/245/GCA_900504245.1_19084_3_16
Klebsiella pneumoniae	K. pneumoniae (98.99 %)	k1166	SAMEA2273788	PRJEB5065	GCA_900086525.1	ftp://ftp.ncbi.nlm.nih.gov/genomes/all/GCA/900/086/525/GCA_900086525.1_12082_5_27
Klebsiella pneumoniae	K. pneumoniae (98.93 %)	4300STDY6636943	SAMEA23990668	PRJEB19226	GCA_900492885.1	ftp://ftp.ncbi.nlm.nih.gov/genomes/all/GCA/900/492/885/GCA_900492885.1_22036_6_9
Klebsiella aerogenes	K. aerogenes (98.51 %)	GN02499	SAMN03495947	PRJNA259658	GCA_001011475.1	ftp://ftp.ncbi.nlm.nih.gov/genomes/all/GCA/001/011/475/GCA_001011475.1_ASM101147v1
Klebsiella pneumoniae IS33	K. pneumoniae (98.95 %)	IS33	SAMEA3138852	PRJEB4809	GCA_000529325.1	ftp://ftp.ncbi.nlm.nih.gov/genomes/all/GCA/000/529/325/GCA_000529325.1_IS33v1
Klebsiella pneumoniae	K. pneumoniae (99 %)	EuSCAPE_TR129	SAMEA3729658	PRJEB10018	GCA_900507375.1	ftp://ftp.ncbi.nlm.nih.gov/genomes/all/GCA/900/507/375/GCA_900507375.1_19646_2_129
Klebsiella pneumoniae	K. pneumoniae (99.02 %)	COL-Kpn10	SAMN06629587	PRJNA378654	GCA_002851245.1	ftp://ftp.ncbi.nlm.nih.gov/genomes/all/GCA/002/851/245/GCA_002851245.1_ASM285124v1
Klebsiella pneumoniae	K. pneumoniae (99.02 %)	A105R1B5	SAMN08358041	PRJNA429538	GCA_004212615.1	ftp://ftp.ncbi.nlm.nih.gov/genomes/all/GCA/004/212/615/GCA_004212615.1_ASM421261v1
Klebsiella pneumoniae	K. pneumoniae (99 %)	EuSCAPE_UK105	SAMEA3673069	PRJEB10018	GCA_900503225.1	ftp://ftp.ncbi.nlm.nih.gov/genomes/all/GCA/900/503/225/GCA_900503225.1_18858_1_161
Klebsiella pneumoniae	K. pneumoniae (99.03 %)	OM02-11LB	SAMN09736745	PRJNA482748	GCA_003439475.1	ftp://ftp.ncbi.nlm.nih.gov/genomes/all/GCA/003/439/475/GCA_003439475.1_ASM343947v1
Klebsiella pneumoniae	K. pneumoniae (99.06 %)	5012STDY7312729	SAMEA104567911	PRJEB31361	GCA_900774415.1	ftp://ftp.ncbi.nlm.nih.gov/genomes/all/GCA/900/774/415/GCA_900774415.1_25293_8_133-2
Klebsiella pneumoniae	K. pneumoniae (98.95 %)	ST-152:K181	SAMN06106872	PRJNA355910	GCA_002417175.1	ftp://ftp.ncbi.nlm.nih.gov/genomes/all/GCA/002/417/175/GCA_002417175.1_ASM241717v1
Klebsiella pneumoniae	K. pneumoniae (98.99 %)	5012STDY7312577	SAMEA104567792	PRJEB31361	GCA_900774575.1	ftp://ftp.ncbi.nlm.nih.gov/genomes/all/GCA/900/774/575/GCA_900774575.1_25293_8_14-2
Klebsiella pneumoniae	K. pneumoniae (98.92 %)	C42	SAMN07793291	PRJNA414542	GCA_002856315.1	ftp://ftp.ncbi.nlm.nih.gov/genomes/all/GCA/002/856/315/GCA_002856315.1_ASM285631v1
Klebsiella pneumoniae	K. pneumoniae (99.05 %)	k1234	SAMEA2273662	PRJEB5065	GCA_900086225.1	ftp://ftp.ncbi.nlm.nih.gov/genomes/all/GCA/900/086/225/GCA_900086225.1_12082_4_89
Klebsiella pneumoniae UCI 26	K. pneumoniae (98.96 %)	UCI 26	SAMN02356606	PRJNA219276	GCA_000566885.1	ftp://ftp.ncbi.nlm.nih.gov/genomes/all/GCA/000/566/885/GCA_000566885.1_Kleb_pneu_UCI_26_V1
Klebsiella pneumoniae BIDMC 47	K. pneumoniae (99 %)	BIDMC 47	SAMN02356586	PRJNA219254	GCA_000567125.1	ftp://ftp.ncbi.nlm.nih.gov/genomes/all/GCA/000/567/125/GCA_000567125.1_Kleb_pneu_BIDMC_47_V1
Klebsiella pneumoniae	K. pneumoniae (99.06 %)	5012STDY7312585	SAMEA104567800	PRJEB31361	GCA_900774875.1	ftp://ftp.ncbi.nlm.nih.gov/genomes/all/GCA/900/774/875/GCA_900774875.1_25293_8_22-2
Klebsiella pneumoniae	K. pneumoniae (98.9 %)	C15	SAMN07690979	PRJNA408064	GCA_002406975.1	ftp://ftp.ncbi.nlm.nih.gov/genomes/all/GCA/002/406/975/GCA_002406975.1_ASM240697v1
Klebsiella pneumoniae	K. pneumoniae (98.97 %)	ST-323:K090	SAMN06106863	PRJNA355910	GCA_002417085.1	ftp://ftp.ncbi.nlm.nih.gov/genomes/all/GCA/002/417/085/GCA_002417085.1_ASM241708v1
Klebsiella pneumoniae	K. pneumoniae (98.97 %)	EuSCAPE_BE017	SAMEA3727607	PRJEB10018	GCA_900506595.1	ftp://ftp.ncbi.nlm.nih.gov/genomes/all/GCA/900/506/595/GCA_900506595.1_19506_1_154
Klebsiella pneumoniae	K. pneumoniae (98.97 %)	EuSCAPE_ES205	SAMEA3649521	PRJEB10018	GCA_900517165.1	ftp://ftp.ncbi.nlm.nih.gov/genomes/all/GCA/900/517/165/GCA_900517165.1_18489_5_109
Klebsiella pneumoniae	K. pneumoniae (99.06 %)	F1-9-ERG2	SAMEA3531902	PRJEB11403	GCA_900093455.1	ftp://ftp.ncbi.nlm.nih.gov/genomes/all/GCA/900/093/455/GCA_900093455.1_18090_8_93
Klebsiella pneumoniae	K. pneumoniae (99.14 %)	VRCO0408	SAMEA4362633	PRJEB18814	GCA_900173575.1	ftp://ftp.ncbi.nlm.nih.gov/genomes/all/GCA/900/173/575/GCA_900173575.1_20925_2_104
Klebsiella pneumoniae	K. pneumoniae (98.86 %)	11492	SAMN08366844	PRJNA407397	GCA_003953905.1	ftp://ftp.ncbi.nlm.nih.gov/genomes/all/GCA/003/953/905/GCA_003953905.1_ASM395390v1
Klebsiella aerogenes	K. aerogenes (98.54 %)	URMC204	SAMN10405417	PRJNA504784	GCA_003951235.1	ftp://ftp.ncbi.nlm.nih.gov/genomes/all/GCA/003/951/235/GCA_003951235.1_ASM395123v1
Klebsiella quasipneumoniae subsp. similipneumoniae	K. quasipneumoniae subsp. similipneumoniae (100 %)	SB4697 (type strain)	SAMEA4968491	PRJEB15325	GCA_900978135.1	ftp://ftp.ncbi.nlm.nih.gov/genomes/all/GCA/900/978/135/GCA_900978135.1_CIP110288.1
Klebsiella pneumoniae	K. pneumoniae (99.01 %)	ID8	SAMN08005505	PRJNA417746	GCA_002795535.1	ftp://ftp.ncbi.nlm.nih.gov/genomes/all/GCA/002/795/535/GCA_002795535.1_ASM279553v1
Klebsiella pneumoniae	K. pneumoniae (99.01 %)	ID1	SAMN08000598	PRJNA417746	GCA_002795705.1	ftp://ftp.ncbi.nlm.nih.gov/genomes/all/GCA/002/795/705/GCA_002795705.1_ASM279570v1
Klebsiella pneumoniae	K. pneumoniae (99.04 %)	5012STDY7626387	SAMEA4873588	PRJEB31361	GCA_900775995.1	ftp://ftp.ncbi.nlm.nih.gov/genomes/all/GCA/900/775/995/GCA_900775995.1_27097_7_124-2
Klebsiella quasipneumoniae	K. quasipneumoniae subsp. similipneumoniae (99.07 %)	EuSCAPE_FR021	SAMEA3500006	PRJEB10018	GCA_900509205.1	ftp://ftp.ncbi.nlm.nih.gov/genomes/all/GCA/900/509/205/GCA_900509205.1_17870_5_47
Klebsiella quasipneumoniae	K. quasipneumoniae subsp. quasipneumoniae (99.17 %)	EuSCAPE_IL023	SAMEA3538481	PRJEB10018	GCA_900509225.1	ftp://ftp.ncbi.nlm.nih.gov/genomes/all/GCA/900/509/225/GCA_900509225.1_18174_4_161
Klebsiella pneumoniae	K. pneumoniae (99.04 %)	CHS112	SAMN03280255	PRJNA271899	GCA_001031325.1	ftp://ftp.ncbi.nlm.nih.gov/genomes/all/GCA/001/031/325/GCA_001031325.1_Kleb_pneu_CHS112_V1
Klebsiella pneumoniae	K. pneumoniae (98.95 %)	ID9	SAMN08005506	PRJNA417746	GCA_002795525.1	ftp://ftp.ncbi.nlm.nih.gov/genomes/all/GCA/002/795/525/GCA_002795525.1_ASM279552v1
Klebsiella pneumoniae	K. pneumoniae (98.99 %)	ID12	SAMN08005509	PRJNA417746	GCA_002795665.1	ftp://ftp.ncbi.nlm.nih.gov/genomes/all/GCA/002/795/665/GCA_002795665.1_ASM279566v1
Klebsiella pneumoniae	K. pneumoniae (98.91 %)	D37	SAMN07793274	PRJNA414542	GCA_002857035.1	ftp://ftp.ncbi.nlm.nih.gov/genomes/all/GCA/002/857/035/GCA_002857035.1_ASM285703v1
Klebsiella pneumoniae	K. pneumoniae (98.99 %)	MGF010	SAMN11366425	PRJNA531517	GCA_004795615.1	ftp://ftp.ncbi.nlm.nih.gov/genomes/all/GCA/004/795/615/GCA_004795615.1_ASM479561v1
Klebsiella pneumoniae	K. pneumoniae (99.09 %)	AS006665	SAMN11125755	PRJNA527021	GCA_006540575.1	ftp://ftp.ncbi.nlm.nih.gov/genomes/all/GCA/006/540/575/GCA_006540575.1_ASM654057v1
Klebsiella pneumoniae	K. pneumoniae (99.01 %)	VRES0604	SAMEA3753389	PRJEB8776	GCA_900172055.1	ftp://ftp.ncbi.nlm.nih.gov/genomes/all/GCA/900/172/055/GCA_900172055.1_17870_6_34
Klebsiella pneumoniae	K. pneumoniae (99.1 %)	50877064	SAMN04158325	PRJNA295003	GCA_001463445.1	ftp://ftp.ncbi.nlm.nih.gov/genomes/all/GCA/001/463/445/GCA_001463445.1_ASM146344v1
Klebsiella pneumoniae	K. pneumoniae (98.94 %)	ST-152:K110	SAMN06106866	PRJNA355910	GCA_002417395.1	ftp://ftp.ncbi.nlm.nih.gov/genomes/all/GCA/002/417/395/GCA_002417395.1_ASM241739v1
Klebsiella pneumoniae	K. pneumoniae (99 %)	ID10	SAMN08005507	PRJNA417746	GCA_002795485.1	ftp://ftp.ncbi.nlm.nih.gov/genomes/all/GCA/002/795/485/GCA_002795485.1_ASM279548v1
Klebsiella pneumoniae	K. pneumoniae (98.84 %)	NCTC13671	SAMEA3919794	PRJEB6403	GCA_900451385.1	ftp://ftp.ncbi.nlm.nih.gov/genomes/all/GCA/900/451/385/GCA_900451385.1_45709_E01
Klebsiella pneumoniae	K. pneumoniae (98.95 %)	EuSCAPE_DK018	SAMEA3649818	PRJEB10018	GCA_900502595.1	ftp://ftp.ncbi.nlm.nih.gov/genomes/all/GCA/900/502/595/GCA_900502595.1_18623_2_69
Klebsiella pneumoniae	K. pneumoniae (99.08 %)	EuSCAPE_DE084	SAMEA3512112	PRJEB10018	GCA_900512755.1	ftp://ftp.ncbi.nlm.nih.gov/genomes/all/GCA/900/512/755/GCA_900512755.1_18174_4_84
Klebsiella pneumoniae	K. pneumoniae (99.03 %)	XH214	SAMN03217649	PRJNA261555	GCA_001699035.1	ftp://ftp.ncbi.nlm.nih.gov/genomes/all/GCA/001/699/035/GCA_001699035.1_ASM169903v1
Klebsiella pneumoniae	K. pneumoniae (99.02 %)	117	SAMN07692770	PRJNA411997	GCA_002411905.1	ftp://ftp.ncbi.nlm.nih.gov/genomes/all/GCA/002/411/905/GCA_002411905.1_ASM241190v1
Klebsiella pneumoniae	K. pneumoniae (98.94 %)	k2135	SAMEA2273773	PRJEB5065	GCA_900086485.1	ftp://ftp.ncbi.nlm.nih.gov/genomes/all/GCA/900/086/485/GCA_900086485.1_12082_5_23
Klebsiella pneumoniae	K. pneumoniae (99 %)	VRES0318	SAMEA3304702	PRJEB8770	GCA_900172005.1	ftp://ftp.ncbi.nlm.nih.gov/genomes/all/GCA/900/172/005/GCA_900172005.1_16404_3_35
Klebsiella pneumoniae	K. pneumoniae (98.96 %)	ID11	SAMN08005508	PRJNA417746	GCA_002795445.1	ftp://ftp.ncbi.nlm.nih.gov/genomes/all/GCA/002/795/445/GCA_002795445.1_ASM279544v1
Klebsiella pneumoniae	K. pneumoniae (98.91 %)	BWH67	SAMN04521874	PRJNA271899	GCA_002152365.1	ftp://ftp.ncbi.nlm.nih.gov/genomes/all/GCA/002/152/365/GCA_002152365.1_ASM215236v1
Klebsiella pneumoniae	K. pneumoniae (99.14 %)	VRCO0409	SAMEA4362634	PRJEB18814	GCA_900173615.1	ftp://ftp.ncbi.nlm.nih.gov/genomes/all/GCA/900/173/615/GCA_900173615.1_20925_2_105
Klebsiella pneumoniae	K. quasipneumoniae subsp. similipneumoniae (99.13 %)	5012STDY7312683	SAMEA104567865	PRJEB31361	GCA_900775535.1	ftp://ftp.ncbi.nlm.nih.gov/genomes/all/GCA/900/775/535/GCA_900775535.1_25293_8_87-2
Klebsiella pneumoniae	K. pneumoniae (98.86 %)	ARPG-315	SAMN06670981	PRJNA381148	GCA_002108315.1	ftp://ftp.ncbi.nlm.nih.gov/genomes/all/GCA/002/108/315/GCA_002108315.1_ASM210831v1
Klebsiella pneumoniae subsp. pneumoniae	K. pneumoniae (99.04 %)	BL143	SAMN04448450	PRJNA310209	GCA_003054865.1	ftp://ftp.ncbi.nlm.nih.gov/genomes/all/GCA/003/054/865/GCA_003054865.1_ASM305486v1
Klebsiella pneumoniae	K. pneumoniae (98.9 %)	C18	SAMN07793245	PRJNA414542	GCA_002856635.1	ftp://ftp.ncbi.nlm.nih.gov/genomes/all/GCA/002/856/635/GCA_002856635.1_ASM285663v1
Klebsiella pneumoniae	K. pneumoniae (98.98 %)	WUSM_KP_85	SAMN09266886	PRJNA473122	GCA_003195415.1	ftp://ftp.ncbi.nlm.nih.gov/genomes/all/GCA/003/195/415/GCA_003195415.1_ASM319541v1
Klebsiella pneumoniae	K. pneumoniae (99.11 %)	EuSCAPE_CZ039	SAMEA3499036	PRJEB10018	GCA_900511155.1	ftp://ftp.ncbi.nlm.nih.gov/genomes/all/GCA/900/511/155/GCA_900511155.1_17870_3_71
Klebsiella pneumoniae	K. pneumoniae (99.07 %)	5012STDY7312611	SAMEA104567826	PRJEB31361	GCA_900775075.1	ftp://ftp.ncbi.nlm.nih.gov/genomes/all/GCA/900/775/075/GCA_900775075.1_25293_8_48-2
Klebsiella variicola	K. variicola subsp. variicola (98.74 %)	MGH 76	SAMN02581249	PRJNA234116	GCA_000694735.1	ftp://ftp.ncbi.nlm.nih.gov/genomes/all/GCA/000/694/735/GCA_000694735.1_Kleb_pneu_MGH_76_V1
Klebsiella pneumoniae	K. pneumoniae (99.08 %)	G2666	SAMN05960923	PRJNA351846	GCA_002187315.1	ftp://ftp.ncbi.nlm.nih.gov/genomes/all/GCA/002/187/315/GCA_002187315.1_ASM218731v1
Klebsiella pneumoniae	K. pneumoniae (98.95 %)	ID13	SAMN08005510	PRJNA417746	GCA_002795475.1	ftp://ftp.ncbi.nlm.nih.gov/genomes/all/GCA/002/795/475/GCA_002795475.1_ASM279547v1
Klebsiella pneumoniae	K. pneumoniae (99.08 %)	EuSCAPE_RO087	SAMEA3720996	PRJEB10018	GCA_900504395.1	ftp://ftp.ncbi.nlm.nih.gov/genomes/all/GCA/900/504/395/GCA_900504395.1_19084_3_172
Klebsiella pneumoniae	K. pneumoniae (99.11 %)	EuSCAPE_IT329	SAMEA3538697	PRJEB10018	GCA_900515965.1	ftp://ftp.ncbi.nlm.nih.gov/genomes/all/GCA/900/515/965/GCA_900515965.1_18174_7_60
Klebsiella pneumoniae	K. pneumoniae (98.99 %)	NCTC9660	SAMEA3345130	PRJEB6403	GCA_900707025.1	ftp://ftp.ncbi.nlm.nih.gov/genomes/all/GCA/900/707/025/GCA_900707025.1_38273_B01
Klebsiella pneumoniae	K. pneumoniae (99.03 %)	5012STDY7312666	SAMEA104567848	PRJEB31361	GCA_900775385.1	ftp://ftp.ncbi.nlm.nih.gov/genomes/all/GCA/900/775/385/GCA_900775385.1_25293_8_70-2
Klebsiella pneumoniae	K. pneumoniae (99.11 %)	5012STDY7626403	SAMEA4873604	PRJEB31361	GCA_900776175.1	ftp://ftp.ncbi.nlm.nih.gov/genomes/all/GCA/900/776/175/GCA_900776175.1_27097_7_140-2
Klebsiella pneumoniae subsp. pneumoniae	K. pneumoniae (99.06 %)	TGH13	SAMN04087463	PRJNA295651	GCA_001746535.1	ftp://ftp.ncbi.nlm.nih.gov/genomes/all/GCA/001/746/535/GCA_001746535.1_ASM174653v1
Klebsiella quasipneumoniae subsp. quasipneumoniae	K. quasipneumoniae subsp. quasipneumoniae (98.95 %)	18A069	SAMEA3138982	PRJEB5158	GCA_000612905.1	ftp://ftp.ncbi.nlm.nih.gov/genomes/all/GCA/000/612/905/GCA_000612905.1_KPSB59_PRJEB5158
Klebsiella pneumoniae	K. pneumoniae (98.96 %)	2045	SAMN05945968	PRJNA350771	GCA_002174015.1	ftp://ftp.ncbi.nlm.nih.gov/genomes/all/GCA/002/174/015/GCA_002174015.1_ASM217401v1
Klebsiella pneumoniae	K. pneumoniae (98.92 %)	EuSCAPE_DK011	SAMEA3649805	PRJEB10018	GCA_900502605.1	ftp://ftp.ncbi.nlm.nih.gov/genomes/all/GCA/900/502/605/GCA_900502605.1_18623_2_62
Klebsiella pneumoniae	K. pneumoniae (99.1 %)	5012STDY7626400	SAMEA4873601	PRJEB31361	GCA_900776095.1	ftp://ftp.ncbi.nlm.nih.gov/genomes/all/GCA/900/776/095/GCA_900776095.1_27097_7_137-2
Klebsiella pneumoniae	K. pneumoniae (99.03 %)	4300STDY6470475	SAMEA4364656	PRJEB19226	GCA_900494205.1	ftp://ftp.ncbi.nlm.nih.gov/genomes/all/GCA/900/494/205/GCA_900494205.1_22036_6_350
Klebsiella pneumoniae subsp. pneumoniae	K. pneumoniae (98.96 %)	RJF293	SAMN04377969	PRJNA307277	GCA_001530015.1	ftp://ftp.ncbi.nlm.nih.gov/genomes/all/GCA/001/530/015/GCA_001530015.1_ASM153001v1
Klebsiella pneumoniae	K. pneumoniae (99 %)	NCTC9133	SAMEA3345125	PRJEB6403	GCA_900452445.1	ftp://ftp.ncbi.nlm.nih.gov/genomes/all/GCA/900/452/445/GCA_900452445.1_37637_G02
Klebsiella pneumoniae	K. pneumoniae (99.05 %)	EuSCAPE_FR072	SAMEA3500058	PRJEB10018	GCA_900511135.1	ftp://ftp.ncbi.nlm.nih.gov/genomes/all/GCA/900/511/135/GCA_900511135.1_17870_3_7
Klebsiella pneumoniae	K. pneumoniae (99.05 %)	EuSCAPE_AT013	SAMEA3499885	PRJEB10018	GCA_900511215.1	ftp://ftp.ncbi.nlm.nih.gov/genomes/all/GCA/900/511/215/GCA_900511215.1_17870_3_76
Klebsiella pneumoniae	K. pneumoniae (99.01 %)	VRES1249	SAMEA4370544	PRJEB19918	GCA_900172885.1	ftp://ftp.ncbi.nlm.nih.gov/genomes/all/GCA/900/172/885/GCA_900172885.1_20794_7_127
Klebsiella pneumoniae subsp. pneumoniae	K. pneumoniae (99 %)	KPLC+02	SAMN07450645	PRJNA389557	GCA_002744555.1	ftp://ftp.ncbi.nlm.nih.gov/genomes/all/GCA/002/744/555/GCA_002744555.1_ASM274455v1
Klebsiella pneumoniae	K. pneumoniae (99.02 %)	XH210	SAMN03252408	PRJNA261555	GCA_001699105.1	ftp://ftp.ncbi.nlm.nih.gov/genomes/all/GCA/001/699/105/GCA_001699105.1_ASM169910v1
Klebsiella pneumoniae	K. pneumoniae (99.01 %)	WUSM_KP_109	SAMN09266910	PRJNA473122	GCA_003195195.1	ftp://ftp.ncbi.nlm.nih.gov/genomes/all/GCA/003/195/195/GCA_003195195.1_ASM319519v1
Klebsiella pneumoniae	K. pneumoniae (99.03 %)	OS_09_011_14	SAMN04606422	PRJNA269984	GCA_002087715.1	ftp://ftp.ncbi.nlm.nih.gov/genomes/all/GCA/002/087/715/GCA_002087715.1_ASM208771v1
Klebsiella quasipneumoniae	K. quasipneumoniae subsp. similipneumoniae (98.98 %)	MGF005	SAMN06885982	PRJNA385274	GCA_002197675.1	ftp://ftp.ncbi.nlm.nih.gov/genomes/all/GCA/002/197/675/GCA_002197675.1_Kquasi_MGF005v1
Klebsiella sp. HMSC16A12	K. pneumoniae (99 %)	HMSC16A12	SAMN03287029	PRJNA269877	GCA_001808265.1	ftp://ftp.ncbi.nlm.nih.gov/genomes/all/GCA/001/808/265/GCA_001808265.1_ASM180826v1
Klebsiella pneumoniae	K. pneumoniae (99.03 %)	PO1563	SAMN05960887	PRJNA351846	GCA_002187805.1	ftp://ftp.ncbi.nlm.nih.gov/genomes/all/GCA/002/187/805/GCA_002187805.1_ASM218780v1
Klebsiella pneumoniae	K. pneumoniae (98.69 %)	ST-101:K169	SAMN06106903	PRJNA355910	GCA_002528835.1	ftp://ftp.ncbi.nlm.nih.gov/genomes/all/GCA/002/528/835/GCA_002528835.1_ASM252883v1
Klebsiella pneumoniae	K. pneumoniae (99.03 %)	preta	SAMN09276632	PRJNA473558	GCA_003194705.1	ftp://ftp.ncbi.nlm.nih.gov/genomes/all/GCA/003/194/705/GCA_003194705.1_ASM319470v1
Klebsiella pneumoniae	K. pneumoniae (99.04 %)	EuSCAPE_TR221	SAMEA3729813	PRJEB10018	GCA_900508845.1	ftp://ftp.ncbi.nlm.nih.gov/genomes/all/GCA/900/508/845/GCA_900508845.1_19646_3_49
Klebsiella pneumoniae	K. pneumoniae (99.04 %)	VRES1242	SAMEA4370546	PRJEB19918	GCA_900172905.1	ftp://ftp.ncbi.nlm.nih.gov/genomes/all/GCA/900/172/905/GCA_900172905.1_20794_7_129
Klebsiella pneumoniae	K. pneumoniae (98.94 %)	F93-1	SAMN08380941	PRJNA430926	GCA_004120035.1	ftp://ftp.ncbi.nlm.nih.gov/genomes/all/GCA/004/120/035/GCA_004120035.1_ASM412003v1
Klebsiella pneumoniae	K. pneumoniae (98.86 %)	PM565	SAMN05792405	PRJNA343694	GCA_001879405.1	ftp://ftp.ncbi.nlm.nih.gov/genomes/all/GCA/001/879/405/GCA_001879405.1_ASM187940v1
Klebsiella pneumoniae	K. pneumoniae (99.06 %)	CRK0035	SAMN06812639	PRJNA339843	GCA_002185885.2	ftp://ftp.ncbi.nlm.nih.gov/genomes/all/GCA/002/185/885/GCA_002185885.2_ASM218588v2
Klebsiella pneumoniae	K. pneumoniae (99.09 %)	EuSCAPE_ES212	SAMEA3649528	PRJEB10018	GCA_900517245.1	ftp://ftp.ncbi.nlm.nih.gov/genomes/all/GCA/900/517/245/GCA_900517245.1_18489_5_116
Klebsiella pneumoniae	K. pneumoniae (98.97 %)	OS_09_011_15	SAMN04606424	PRJNA269984	GCA_002087645.1	ftp://ftp.ncbi.nlm.nih.gov/genomes/all/GCA/002/087/645/GCA_002087645.1_ASM208764v1
Klebsiella pneumoniae	K. quasipneumoniae subsp. quasipneumoniae (99.25 %)	NFIX52	SAMN03159480	PRJEB20336	GCA_900176555.1	ftp://ftp.ncbi.nlm.nih.gov/genomes/all/GCA/900/176/555/GCA_900176555.1_IMG-taxon_2675903046_annotated_assembly
Klebsiella sp. NFPP35	K. quasipneumoniae subsp. quasipneumoniae (99.23 %)	NFPP35	SAMN03159289	PRJEB17899	GCA_900119585.1	ftp://ftp.ncbi.nlm.nih.gov/genomes/all/GCA/900/119/585/GCA_900119585.1_IMG-taxon_2599185169_annotated_assembly
Klebsiella pneumoniae UCICRE 2	K. pneumoniae (98.98 %)	UCICRE 2	SAMN02138607	PRJNA201985	GCA_000492635.1	ftp://ftp.ncbi.nlm.nih.gov/genomes/all/GCA/000/492/635/GCA_000492635.1_Kleb_pneu_UCI_2_V1
Klebsiella pneumoniae	K. pneumoniae (98.84 %)	C41	SAMN07793290	PRJNA414542	GCA_002856325.1	ftp://ftp.ncbi.nlm.nih.gov/genomes/all/GCA/002/856/325/GCA_002856325.1_ASM285632v1
Klebsiella pneumoniae	K. pneumoniae (99.1 %)	EuSCAPE_PT029	SAMEA3649845	PRJEB10018	GCA_900502855.1	ftp://ftp.ncbi.nlm.nih.gov/genomes/all/GCA/900/502/855/GCA_900502855.1_18623_2_94
Klebsiella pneumoniae	K. pneumoniae (99.02 %)	OS_09_011_10	SAMN04606419	PRJNA269984	GCA_002087495.1	ftp://ftp.ncbi.nlm.nih.gov/genomes/all/GCA/002/087/495/GCA_002087495.1_ASM208749v1
Klebsiella pneumoniae	K. pneumoniae (99.09 %)	k1969	SAMEA2273765	PRJEB5065	GCA_900084655.1	ftp://ftp.ncbi.nlm.nih.gov/genomes/all/GCA/900/084/655/GCA_900084655.1_11983_8_96
Klebsiella sp. NFIX54	K. quasipneumoniae subsp. quasipneumoniae (99.25 %)	NFIX54	SAMN03159418	PRJEB17315	GCA_900113365.1	ftp://ftp.ncbi.nlm.nih.gov/genomes/all/GCA/900/113/365/GCA_900113365.1_IMG-taxon_2600255392_annotated_assembly
Klebsiella pneumoniae	K. pneumoniae (98.92 %)	ST-152:K051	SAMN06106857	PRJNA355910	GCA_002417015.1	ftp://ftp.ncbi.nlm.nih.gov/genomes/all/GCA/002/417/015/GCA_002417015.1_ASM241701v1
Klebsiella pneumoniae	K. pneumoniae (99.09 %)	EuSCAPE_DK002	SAMEA3649788	PRJEB10018	GCA_900502545.1	ftp://ftp.ncbi.nlm.nih.gov/genomes/all/GCA/900/502/545/GCA_900502545.1_18623_2_54
Klebsiella pneumoniae	K. pneumoniae (99.08 %)	EuSCAPE_IT291	SAMEA3538659	PRJEB10018	GCA_900515755.1	ftp://ftp.ncbi.nlm.nih.gov/genomes/all/GCA/900/515/755/GCA_900515755.1_18174_7_28
Klebsiella pneumoniae	K. pneumoniae (99.04 %)	PB107	SAMEA3531796	PRJEB11403	GCA_900092885.1	ftp://ftp.ncbi.nlm.nih.gov/genomes/all/GCA/900/092/885/GCA_900092885.1_18090_8_42
Klebsiella pneumoniae	K. pneumoniae (99.08 %)	4300STDY6470430	SAMEA4364611	PRJEB19226	GCA_900494725.1	ftp://ftp.ncbi.nlm.nih.gov/genomes/all/GCA/900/494/725/GCA_900494725.1_22036_6_306
Klebsiella quasipneumoniae	K. quasipneumoniae subsp. similipneumoniae (99.02 %)	MGF008	SAMN06886016	PRJNA385274	GCA_002197725.1	ftp://ftp.ncbi.nlm.nih.gov/genomes/all/GCA/002/197/725/GCA_002197725.1_Kquasi_MGF008v1
Klebsiella sp. NFIX56	K. quasipneumoniae subsp. quasipneumoniae (99.23 %)	NFIX56	SAMN03159364	PRJEB17906	GCA_900119505.1	ftp://ftp.ncbi.nlm.nih.gov/genomes/all/GCA/900/119/505/GCA_900119505.1_IMG-taxon_2600255307_annotated_assembly
Klebsiella pneumoniae MGH 18	K. pneumoniae (99 %)	MGH 18	SAMN02138558	PRJNA201933	GCA_000493135.1	ftp://ftp.ncbi.nlm.nih.gov/genomes/all/GCA/000/493/135/GCA_000493135.1_Kleb_pneu_MGH_18_V1
Klebsiella pneumoniae BIDMC 55	K. pneumoniae (98.99 %)	BIDMC 55	SAMN02581276	PRJNA234143	GCA_000692955.1	ftp://ftp.ncbi.nlm.nih.gov/genomes/all/GCA/000/692/955/GCA_000692955.1_Kleb_pneu_BIDMC_55_V1
Klebsiella pneumoniae	K. pneumoniae (98.98 %)	G292	SAMN05960912	PRJNA351846	GCA_002187335.1	ftp://ftp.ncbi.nlm.nih.gov/genomes/all/GCA/002/187/335/GCA_002187335.1_ASM218733v1
Klebsiella pneumoniae	K. pneumoniae (99 %)	ID4	SAMN08000633	PRJNA417746	GCA_002795685.1	ftp://ftp.ncbi.nlm.nih.gov/genomes/all/GCA/002/795/685/GCA_002795685.1_ASM279568v1
Klebsiella pneumoniae	K. pneumoniae (99.05 %)	EuSCAPE_TR042	SAMEA3729706	PRJEB10018	GCA_900507835.1	ftp://ftp.ncbi.nlm.nih.gov/genomes/all/GCA/900/507/835/GCA_900507835.1_19646_2_60
Klebsiella pneumoniae	K. pneumoniae (99.06 %)	kpneu011	SAMEA4916045	PRJEB28660	GCA_900607555.1	ftp://ftp.ncbi.nlm.nih.gov/genomes/all/GCA/900/607/555/GCA_900607555.1_kpneu011
Klebsiella pneumoniae	K. pneumoniae (99.01 %)	PB171	SAMEA3531809	PRJEB11403	GCA_900092855.1	ftp://ftp.ncbi.nlm.nih.gov/genomes/all/GCA/900/092/855/GCA_900092855.1_18090_8_48
Klebsiella pneumoniae	K. pneumoniae (98.99 %)	5012STDY7312667	SAMEA104567849	PRJEB31361	GCA_900775355.1	ftp://ftp.ncbi.nlm.nih.gov/genomes/all/GCA/900/775/355/GCA_900775355.1_25293_8_71-2
Klebsiella pneumoniae	K. pneumoniae (99 %)	5012STDY7626416	SAMEA4873617	PRJEB31361	GCA_900776285.1	ftp://ftp.ncbi.nlm.nih.gov/genomes/all/GCA/900/776/285/GCA_900776285.1_27097_7_153-2
Klebsiella pneumoniae	K. pneumoniae (98.94 %)	5012STDY7626402	SAMEA4873603	PRJEB31361	GCA_900776155.1	ftp://ftp.ncbi.nlm.nih.gov/genomes/all/GCA/900/776/155/GCA_900776155.1_27097_7_139-2
Klebsiella pneumoniae	K. pneumoniae (99.03 %)	5012STDY7312709	SAMEA104567891	PRJEB31361	GCA_900774425.1	ftp://ftp.ncbi.nlm.nih.gov/genomes/all/GCA/900/774/425/GCA_900774425.1_25293_8_113-2
Klebsiella pneumoniae	K. quasipneumoniae subsp. quasipneumoniae (99.01 %)	5012STDY7312605	SAMEA104567820	PRJEB31361	GCA_900775125.1	ftp://ftp.ncbi.nlm.nih.gov/genomes/all/GCA/900/775/125/GCA_900775125.1_25293_8_42-2
Klebsiella aerogenes	K. aerogenes (98.91 %)	GN02286	SAMN03495939	PRJNA259658	GCA_001011195.1	ftp://ftp.ncbi.nlm.nih.gov/genomes/all/GCA/001/011/195/GCA_001011195.1_ASM101119v1
Klebsiella pneumoniae	K. pneumoniae (98.91 %)	B35725	SAMN08612379	PRJNA436048	GCA_002969095.1	ftp://ftp.ncbi.nlm.nih.gov/genomes/all/GCA/002/969/095/GCA_002969095.1_ASM296909v1
Klebsiella pneumoniae	K. pneumoniae (98.91 %)	EuSCAPE_ES273	SAMEA3649607	PRJEB10018	GCA_900517395.1	ftp://ftp.ncbi.nlm.nih.gov/genomes/all/GCA/900/517/395/GCA_900517395.1_18489_5_13
Klebsiella pneumoniae	K. pneumoniae (98.82 %)	YMC2012/8/C631	SAMN05178493	PRJNA323393	GCA_001901805.1	ftp://ftp.ncbi.nlm.nih.gov/genomes/all/GCA/001/901/805/GCA_001901805.1_ASM190180v1
Klebsiella pneumoniae	K. pneumoniae (98.98 %)	EuSCAPE_BE003	SAMEA3727595	PRJEB10018	GCA_900506485.1	ftp://ftp.ncbi.nlm.nih.gov/genomes/all/GCA/900/506/485/GCA_900506485.1_19506_1_142
Klebsiella pneumoniae	K. pneumoniae (99.08 %)	EuSCAPE_AT009	SAMEA3499881	PRJEB10018	GCA_900511165.1	ftp://ftp.ncbi.nlm.nih.gov/genomes/all/GCA/900/511/165/GCA_900511165.1_17870_3_74
Klebsiella pneumoniae	K. pneumoniae (99.08 %)	EuSCAPE_FR078	SAMEA3500062	PRJEB10018	GCA_900511805.1	ftp://ftp.ncbi.nlm.nih.gov/genomes/all/GCA/900/511/805/GCA_900511805.1_17870_5_81
Klebsiella pneumoniae	K. pneumoniae (99 %)	5012STDY7312578	SAMEA104567793	PRJEB31361	GCA_900774655.1	ftp://ftp.ncbi.nlm.nih.gov/genomes/all/GCA/900/774/655/GCA_900774655.1_25293_8_15-2
Klebsiella pneumoniae	K. pneumoniae (98.95 %)	T4	SAMN10584374	PRJNA509538	GCA_003963495.1	ftp://ftp.ncbi.nlm.nih.gov/genomes/all/GCA/003/963/495/GCA_003963495.1_ASM396349v1
Klebsiella quasivariicola	'K. quasivariicola' (99.24 %)	EuSCAPE_EE019	SAMEA3499923	PRJEB10018	GCA_900509365.1	ftp://ftp.ncbi.nlm.nih.gov/genomes/all/GCA/900/509/365/GCA_900509365.1_17870_5_12
Klebsiella pneumoniae	K. pneumoniae (98.95 %)	C3	SAMN07793217	PRJNA414542	GCA_002856235.1	ftp://ftp.ncbi.nlm.nih.gov/genomes/all/GCA/002/856/235/GCA_002856235.1_ASM285623v1
Klebsiella pneumoniae	K. pneumoniae (98.98 %)	EuSCAPE_ME019	SAMEA3538561	PRJEB10018	GCA_900514015.1	ftp://ftp.ncbi.nlm.nih.gov/genomes/all/GCA/900/514/015/GCA_900514015.1_18174_5_79
Klebsiella pneumoniae	K. pneumoniae (99.02 %)	5012STDY7626405	SAMEA4873606	PRJEB31361	GCA_900776195.1	ftp://ftp.ncbi.nlm.nih.gov/genomes/all/GCA/900/776/195/GCA_900776195.1_27097_7_142-2
Klebsiella pneumoniae KP-1	K. pneumoniae (98.98 %)	KP-1	SAMN02470575	PRJNA212238	GCA_000465975.2	ftp://ftp.ncbi.nlm.nih.gov/genomes/all/GCA/000/465/975/GCA_000465975.2_ASM46597v2
Klebsiella pneumoniae subsp. pneumoniae	K. pneumoniae (99.09 %)	KPPUTH03	SAMN07450703	PRJNA389557	GCA_002248435.1	ftp://ftp.ncbi.nlm.nih.gov/genomes/all/GCA/002/248/435/GCA_002248435.1_ASM224843v1
Klebsiella pneumoniae UCI 56	K. pneumoniae (99.04 %)	UCI 56	SAMN02581262	PRJNA234129	GCA_000694815.1	ftp://ftp.ncbi.nlm.nih.gov/genomes/all/GCA/000/694/815/GCA_000694815.1_Kleb_pneu_UCI_56_V1
Klebsiella pneumoniae	K. pneumoniae (99.06 %)	EuSCAPE_RS109	SAMEA3727536	PRJEB10018	GCA_900507145.1	ftp://ftp.ncbi.nlm.nih.gov/genomes/all/GCA/900/507/145/GCA_900507145.1_19506_1_83
Klebsiella pneumoniae	K. pneumoniae (99.08 %)	EuSCAPE_TR178	SAMEA3729738	PRJEB10018	GCA_900508195.1	ftp://ftp.ncbi.nlm.nih.gov/genomes/all/GCA/900/508/195/GCA_900508195.1_19646_3_12
Klebsiella pneumoniae	K. pneumoniae (98.96 %)	EuSCAPE_IT050	SAMEA3515082	PRJEB10018	GCA_900513115.1	ftp://ftp.ncbi.nlm.nih.gov/genomes/all/GCA/900/513/115/GCA_900513115.1_18174_5_128
Klebsiella quasipneumoniae	K. quasipneumoniae subsp. quasipneumoniae (98.98 %)	COL-Kpn128	SAMN06629705	PRJNA378654	GCA_002853635.1	ftp://ftp.ncbi.nlm.nih.gov/genomes/all/GCA/002/853/635/GCA_002853635.1_ASM285363v1
Klebsiella pneumoniae BIDMC 25	K. pneumoniae (98.86 %)	BIDMC 25	SAMN02138655	PRJNA202036	GCA_000492315.1	ftp://ftp.ncbi.nlm.nih.gov/genomes/all/GCA/000/492/315/GCA_000492315.1_Kleb_pneu_BIDMC_25_V1
Klebsiella pneumoniae	K. pneumoniae (99.09 %)	EuSCAPE_DE050	SAMEA3512077	PRJEB10018	GCA_900512515.1	ftp://ftp.ncbi.nlm.nih.gov/genomes/all/GCA/900/512/515/GCA_900512515.1_18174_4_49
Klebsiella pneumoniae	K. pneumoniae (98.97 %)	4300STDY6470468	SAMEA4364649	PRJEB19226	GCA_900494245.1	ftp://ftp.ncbi.nlm.nih.gov/genomes/all/GCA/900/494/245/GCA_900494245.1_22036_6_343
Klebsiella variicola	K. variicola subsp. variicola (99.06 %)	WUSM_KV_05	SAMN09266806	PRJNA473122	GCA_003197335.1	ftp://ftp.ncbi.nlm.nih.gov/genomes/all/GCA/003/197/335/GCA_003197335.1_ASM319733v1
Klebsiella pneumoniae	K. pneumoniae (99.04 %)	VRES1243	SAMEA4370568	PRJEB19918	GCA_900173135.1	ftp://ftp.ncbi.nlm.nih.gov/genomes/all/GCA/900/173/135/GCA_900173135.1_20794_7_151
Klebsiella pneumoniae	K. pneumoniae (99.02 %)	B35	SAMN07573093	PRJNA400780	GCA_002300765.2	ftp://ftp.ncbi.nlm.nih.gov/genomes/all/GCA/002/300/765/GCA_002300765.2_ASM230076v2
Klebsiella pneumoniae	K. pneumoniae (98.85 %)	4326	SAMN06461947	PRJNA377546	GCA_002104715.1	ftp://ftp.ncbi.nlm.nih.gov/genomes/all/GCA/002/104/715/GCA_002104715.1_ASM210471v1
Klebsiella quasipneumoniae subsp. similipneumoniae	K. quasipneumoniae subsp. similipneumoniae (98.98 %)	G4704	SAMN05960940	PRJNA351846	GCA_002187945.1	ftp://ftp.ncbi.nlm.nih.gov/genomes/all/GCA/002/187/945/GCA_002187945.1_ASM218794v1
Klebsiella pneumoniae	K. pneumoniae (99 %)	ARPG-318	SAMN06670982	PRJNA381148	GCA_002108275.1	ftp://ftp.ncbi.nlm.nih.gov/genomes/all/GCA/002/108/275/GCA_002108275.1_ASM210827v1
Klebsiella pneumoniae hvKP1	K. pneumoniae (99.08 %)	hvKP1	SAMN02471933	PRJNA183508	GCA_000338255.1	ftp://ftp.ncbi.nlm.nih.gov/genomes/all/GCA/000/338/255/GCA_000338255.1_KP1_contigs_1-272
Klebsiella pneumoniae	K. pneumoniae (99.07 %)	PO2429	SAMN05960893	PRJNA351846	GCA_002186775.1	ftp://ftp.ncbi.nlm.nih.gov/genomes/all/GCA/002/186/775/GCA_002186775.1_ASM218677v1
Klebsiella pneumoniae	K. pneumoniae (98.84 %)	NCTC13701	SAMEA3879498	PRJEB6403	GCA_900461475.1	ftp://ftp.ncbi.nlm.nih.gov/genomes/all/GCA/900/461/475/GCA_900461475.1_44787_F01
Klebsiella pneumoniae	K. pneumoniae (99.03 %)	k906	SAMEA2273622	PRJEB5065	GCA_900085145.1	ftp://ftp.ncbi.nlm.nih.gov/genomes/all/GCA/900/085/145/GCA_900085145.1_12045_6_84
Klebsiella pneumoniae	K. pneumoniae (99.07 %)	VRES1238	SAMEA4370569	PRJEB19918	GCA_900173125.1	ftp://ftp.ncbi.nlm.nih.gov/genomes/all/GCA/900/173/125/GCA_900173125.1_20794_7_152
Klebsiella quasipneumoniae	K. quasipneumoniae subsp. quasipneumoniae (99 %)	COL-Kpn81	SAMN06629658	PRJNA378654	GCA_002855095.1	ftp://ftp.ncbi.nlm.nih.gov/genomes/all/GCA/002/855/095/GCA_002855095.1_ASM285509v1
Klebsiella pneumoniae	K. pneumoniae (98.85 %)	C22	SAMN07690983	PRJNA408064	GCA_002406995.1	ftp://ftp.ncbi.nlm.nih.gov/genomes/all/GCA/002/406/995/GCA_002406995.1_ASM240699v1
Klebsiella pneumoniae	K. pneumoniae (99.1 %)	EuSCAPE_HR077	SAMEA3721109	PRJEB10018	GCA_900506195.1	ftp://ftp.ncbi.nlm.nih.gov/genomes/all/GCA/900/506/195/GCA_900506195.1_19084_4_89
Klebsiella pneumoniae	K. pneumoniae (99.02 %)	PO1805	SAMN05960890	PRJNA351846	GCA_002186805.1	ftp://ftp.ncbi.nlm.nih.gov/genomes/all/GCA/002/186/805/GCA_002186805.1_ASM218680v1
Klebsiella pneumoniae	K. pneumoniae (99.03 %)	PO1758	SAMN05960889	PRJNA351846	GCA_002187835.1	ftp://ftp.ncbi.nlm.nih.gov/genomes/all/GCA/002/187/835/GCA_002187835.1_ASM218783v1
Klebsiella pneumoniae	K. pneumoniae (98.99 %)	C13-E9-15	SAMN06209420	PRJNA360370	GCA_002189325.1	ftp://ftp.ncbi.nlm.nih.gov/genomes/all/GCA/002/189/325/GCA_002189325.1_ASM218932v1
Klebsiella quasipneumoniae subsp. similipneumoniae	K. quasipneumoniae subsp. similipneumoniae (98.98 %)	PO416	SAMN05960874	PRJNA351846	GCA_002186565.1	ftp://ftp.ncbi.nlm.nih.gov/genomes/all/GCA/002/186/565/GCA_002186565.1_ASM218656v1
Klebsiella aerogenes	K. aerogenes (98.52 %)	URMC210	SAMN10405423	PRJNA504784	GCA_003951175.1	ftp://ftp.ncbi.nlm.nih.gov/genomes/all/GCA/003/951/175/GCA_003951175.1_ASM395117v1
Klebsiella pneumoniae	K. pneumoniae (98.97 %)	39901	SAMN06218040	PRJNA479772	GCA_002180695.1	ftp://ftp.ncbi.nlm.nih.gov/genomes/all/GCA/002/180/695/GCA_002180695.1_ASM218069v1
Klebsiella pneumoniae	K. pneumoniae (99.04 %)	PO2659	SAMN05960894	PRJNA351846	GCA_002187775.1	ftp://ftp.ncbi.nlm.nih.gov/genomes/all/GCA/002/187/775/GCA_002187775.1_ASM218777v1
Klebsiella pneumoniae	K. pneumoniae (98.98 %)	ID2	SAMN08000600	PRJNA417746	GCA_002795635.1	ftp://ftp.ncbi.nlm.nih.gov/genomes/all/GCA/002/795/635/GCA_002795635.1_ASM279563v1
Klebsiella pneumoniae	K. pneumoniae (99.07 %)	EuSCAPE_BE034	SAMEA3727624	PRJEB10018	GCA_900506415.1	ftp://ftp.ncbi.nlm.nih.gov/genomes/all/GCA/900/506/415/GCA_900506415.1_19506_1_13
Klebsiella pneumoniae	K. pneumoniae (98.99 %)	k1296	SAMEA2273672	PRJEB5065	GCA_900084185.1	ftp://ftp.ncbi.nlm.nih.gov/genomes/all/GCA/900/084/185/GCA_900084185.1_11983_8_28
Klebsiella pneumoniae	K. pneumoniae (99.01 %)	VRES1248	SAMEA4370567	PRJEB19918	GCA_900173105.1	ftp://ftp.ncbi.nlm.nih.gov/genomes/all/GCA/900/173/105/GCA_900173105.1_20794_7_150
Klebsiella pneumoniae	K. pneumoniae (99.08 %)	5012STDY7312752	SAMEA104567934	PRJEB31361	GCA_900774715.1	ftp://ftp.ncbi.nlm.nih.gov/genomes/all/GCA/900/774/715/GCA_900774715.1_25293_8_156-2
Klebsiella pneumoniae	K. pneumoniae (98.99 %)	J1	SAMN04357099	PRJNA306571	GCA_001482345.1	ftp://ftp.ncbi.nlm.nih.gov/genomes/all/GCA/001/482/345/GCA_001482345.1_ASM148234v1
Klebsiella quasipneumoniae	K. quasipneumoniae subsp. similipneumoniae (98.69 %)	COL-Kpn116	SAMN06629693	PRJNA378654	GCA_002854795.1	ftp://ftp.ncbi.nlm.nih.gov/genomes/all/GCA/002/854/795/GCA_002854795.1_ASM285479v1
Klebsiella aerogenes	K. aerogenes (98.97 %)	URMC225	SAMN10405437	PRJNA504784	GCA_003951535.1	ftp://ftp.ncbi.nlm.nih.gov/genomes/all/GCA/003/951/535/GCA_003951535.1_ASM395153v1
Klebsiella pneumoniae	K. pneumoniae (99 %)	39904	SAMN06218037	PRJNA479772	GCA_002181635.1	ftp://ftp.ncbi.nlm.nih.gov/genomes/all/GCA/002/181/635/GCA_002181635.1_ASM218163v1
Klebsiella pneumoniae	K. pneumoniae (98.95 %)	SP	SAMN10141028	PRJNA493667	GCA_003965875.1	ftp://ftp.ncbi.nlm.nih.gov/genomes/all/GCA/003/965/875/GCA_003965875.1_ASM396587v1
Klebsiella pneumoniae	K. pneumoniae (98.88 %)	EuSCAPE_HR100	SAMEA3721130	PRJEB10018	GCA_900505015.1	ftp://ftp.ncbi.nlm.nih.gov/genomes/all/GCA/900/505/015/GCA_900505015.1_19084_4_109
Klebsiella pneumoniae	K. pneumoniae (98.92 %)	EuSCAPE_IT135	SAMEA3515164	PRJEB10018	GCA_900514955.1	ftp://ftp.ncbi.nlm.nih.gov/genomes/all/GCA/900/514/955/GCA_900514955.1_18174_6_43
Klebsiella pneumoniae	K. pneumoniae (99 %)	k1573	SAMEA2273709	PRJEB5065	GCA_900084145.1	ftp://ftp.ncbi.nlm.nih.gov/genomes/all/GCA/900/084/145/GCA_900084145.1_11983_8_59
Klebsiella pneumoniae	K. pneumoniae (99.01 %)	VRCO0469	SAMEA4362663	PRJEB18814	GCA_900173885.1	ftp://ftp.ncbi.nlm.nih.gov/genomes/all/GCA/900/173/885/GCA_900173885.1_20925_2_134
Klebsiella aerogenes	K. aerogenes (98.98 %)	URMC215	SAMN10405428	PRJNA504784	GCA_003951575.1	ftp://ftp.ncbi.nlm.nih.gov/genomes/all/GCA/003/951/575/GCA_003951575.1_ASM395157v1
Klebsiella pneumoniae	K. pneumoniae (98.96 %)	XH216	SAMN03223383	PRJNA261555	GCA_001699095.1	ftp://ftp.ncbi.nlm.nih.gov/genomes/all/GCA/001/699/095/GCA_001699095.1_ASM169909v1
Klebsiella pneumoniae	K. pneumoniae (98.98 %)	97_58	SAMN06014567	PRJNA353361	GCA_001945475.1	ftp://ftp.ncbi.nlm.nih.gov/genomes/all/GCA/001/945/475/GCA_001945475.1_ASM194547v1
Klebsiella pneumoniae	K. pneumoniae (98.96 %)	EuSCAPE_HR062	SAMEA3721094	PRJEB10018	GCA_900506075.1	ftp://ftp.ncbi.nlm.nih.gov/genomes/all/GCA/900/506/075/GCA_900506075.1_19084_4_75
Klebsiella pneumoniae	K. pneumoniae (98.99 %)	K123	SAMN06106899	PRJNA355910	GCA_002504065.1	ftp://ftp.ncbi.nlm.nih.gov/genomes/all/GCA/002/504/065/GCA_002504065.1_ASM250406v1
Klebsiella aerogenes	K. aerogenes (98.95 %)	URMC213	SAMN10405426	PRJNA504784	GCA_003950575.1	ftp://ftp.ncbi.nlm.nih.gov/genomes/all/GCA/003/950/575/GCA_003950575.1_ASM395057v1
Klebsiella aerogenes	K. aerogenes (98.97 %)	URMC212	SAMN10405425	PRJNA504784	GCA_003950595.1	ftp://ftp.ncbi.nlm.nih.gov/genomes/all/GCA/003/950/595/GCA_003950595.1_ASM395059v1
Klebsiella aerogenes	K. aerogenes (98.95 %)	URMC224	SAMN10405436	PRJNA504784	GCA_003951615.1	ftp://ftp.ncbi.nlm.nih.gov/genomes/all/GCA/003/951/615/GCA_003951615.1_ASM395161v1
Klebsiella aerogenes	K. aerogenes (98.98 %)	URMC209	SAMN10405422	PRJNA504784	GCA_003952035.1	ftp://ftp.ncbi.nlm.nih.gov/genomes/all/GCA/003/952/035/GCA_003952035.1_ASM395203v1
Klebsiella pneumoniae	K. pneumoniae (98.97 %)	B17	SAMN07573055	PRJNA400774	GCA_002300775.1	ftp://ftp.ncbi.nlm.nih.gov/genomes/all/GCA/002/300/775/GCA_002300775.1_ASM230077v1
Klebsiella pneumoniae	K. pneumoniae (98.93 %)	EuSCAPE_GR162	SAMEA3649780	PRJEB10018	GCA_900502435.1	ftp://ftp.ncbi.nlm.nih.gov/genomes/all/GCA/900/502/435/GCA_900502435.1_18623_2_37
Klebsiella pneumoniae	K. pneumoniae (99.02 %)	EuSCAPE_IT047	SAMEA3515079	PRJEB10018	GCA_900513075.1	ftp://ftp.ncbi.nlm.nih.gov/genomes/all/GCA/900/513/075/GCA_900513075.1_18174_5_125
Klebsiella pneumoniae	K. pneumoniae (99.01 %)	k1031	SAMEA2273638	PRJEB5065	GCA_900084425.1	ftp://ftp.ncbi.nlm.nih.gov/genomes/all/GCA/900/084/425/GCA_900084425.1_11983_8_1
Klebsiella quasipneumoniae	K. quasipneumoniae subsp. similipneumoniae (98.9 %)	KPC142	SAMN06767172	PRJNA383559	GCA_003020825.1	ftp://ftp.ncbi.nlm.nih.gov/genomes/all/GCA/003/020/825/GCA_003020825.1_ASM302082v1
Klebsiella variicola	K. variicola subsp. variicola (98.99 %)	NM43_TS4-1	SAMN11366393	PRJNA474907	GCA_004801715.1	ftp://ftp.ncbi.nlm.nih.gov/genomes/all/GCA/004/801/715/GCA_004801715.1_ASM480171v1
Klebsiella aerogenes	K. aerogenes (98.96 %)	URMC219	SAMN10405432	PRJNA504784	GCA_003951635.1	ftp://ftp.ncbi.nlm.nih.gov/genomes/all/GCA/003/951/635/GCA_003951635.1_ASM395163v1
Klebsiella pneumoniae	K. pneumoniae (99.08 %)	SCPM-O-B-8391	SAMN09064358	PRJNA269675	GCA_003195115.1	ftp://ftp.ncbi.nlm.nih.gov/genomes/all/GCA/003/195/115/GCA_003195115.1_ASM319511v1
Klebsiella pneumoniae	K. pneumoniae (99.06 %)	EuSCAPE_TR170	SAMEA3729725	PRJEB10018	GCA_900508865.1	ftp://ftp.ncbi.nlm.nih.gov/genomes/all/GCA/900/508/865/GCA_900508865.1_19646_3_5
Klebsiella pneumoniae	K. pneumoniae (99 %)	EuSCAPE_AT026	SAMEA3499898	PRJEB10018	GCA_900511235.1	ftp://ftp.ncbi.nlm.nih.gov/genomes/all/GCA/900/511/235/GCA_900511235.1_17870_3_80
Klebsiella pneumoniae	K. pneumoniae (99.07 %)	EuSCAPE_IT399	SAMEA3538835	PRJEB10018	GCA_900515625.1	ftp://ftp.ncbi.nlm.nih.gov/genomes/all/GCA/900/515/625/GCA_900515625.1_18174_7_131
Klebsiella pneumoniae	K. pneumoniae (98.94 %)	SKLX2993	SAMN05172952	PRJNA322421	GCA_001701725.1	ftp://ftp.ncbi.nlm.nih.gov/genomes/all/GCA/001/701/725/GCA_001701725.1_ASM170172v1
Klebsiella pneumoniae	K. pneumoniae (99.11 %)	4300STDY6470444	SAMEA4364625	PRJEB19226	GCA_900494005.1	ftp://ftp.ncbi.nlm.nih.gov/genomes/all/GCA/900/494/005/GCA_900494005.1_22036_6_320
Klebsiella pneumoniae	K. pneumoniae (99.05 %)	5012STDY7312672	SAMEA104567854	PRJEB31361	GCA_900775375.1	ftp://ftp.ncbi.nlm.nih.gov/genomes/all/GCA/900/775/375/GCA_900775375.1_25293_8_76-2
Klebsiella aerogenes	K. aerogenes (98.97 %)	URMC216	SAMN10405429	PRJNA504784	GCA_003950635.1	ftp://ftp.ncbi.nlm.nih.gov/genomes/all/GCA/003/950/635/GCA_003950635.1_ASM395063v1
Klebsiella aerogenes	K. aerogenes (98.94 %)	URMC206	SAMN10405419	PRJNA504784	GCA_003951125.1	ftp://ftp.ncbi.nlm.nih.gov/genomes/all/GCA/003/951/125/GCA_003951125.1_ASM395112v1
Klebsiella aerogenes	K. aerogenes (98.98 %)	URMC211	SAMN10405424	PRJNA504784	GCA_003952145.1	ftp://ftp.ncbi.nlm.nih.gov/genomes/all/GCA/003/952/145/GCA_003952145.1_ASM395214v1
Klebsiella aerogenes	K. aerogenes (98.97 %)	URMC226	SAMN10405438	PRJNA504784	GCA_003952905.1	ftp://ftp.ncbi.nlm.nih.gov/genomes/all/GCA/003/952/905/GCA_003952905.1_ASM395290v1
Klebsiella pneumoniae	K. pneumoniae (98.85 %)	337	SAMN05945852	PRJNA350742	GCA_002173905.1	ftp://ftp.ncbi.nlm.nih.gov/genomes/all/GCA/002/173/905/GCA_002173905.1_ASM217390v1
Klebsiella pneumoniae	K. pneumoniae (98.98 %)	EuSCAPE_GR120	SAMEA3649739	PRJEB10018	GCA_900501465.1	ftp://ftp.ncbi.nlm.nih.gov/genomes/all/GCA/900/501/465/GCA_900501465.1_18623_1_61
Klebsiella pneumoniae	K. pneumoniae (98.91 %)	EuSCAPE_PT026	SAMEA3649843	PRJEB10018	GCA_900502845.1	ftp://ftp.ncbi.nlm.nih.gov/genomes/all/GCA/900/502/845/GCA_900502845.1_18623_2_92
Klebsiella pneumoniae	K. pneumoniae (99.01 %)	k2336	SAMEA2273816	PRJEB5065	GCA_900085615.1	ftp://ftp.ncbi.nlm.nih.gov/genomes/all/GCA/900/085/615/GCA_900085615.1_12045_7_48
Klebsiella pneumoniae	K. pneumoniae (98.98 %)	4300STDY6542355	SAMEA4394725	PRJEB19226	GCA_900493465.1	ftp://ftp.ncbi.nlm.nih.gov/genomes/all/GCA/900/493/465/GCA_900493465.1_22036_6_69
Klebsiella pneumoniae	K. pneumoniae (98.97 %)	5012STDY7312733	SAMEA104567915	PRJEB31361	GCA_900774505.1	ftp://ftp.ncbi.nlm.nih.gov/genomes/all/GCA/900/774/505/GCA_900774505.1_25293_8_137-2
Klebsiella quasipneumoniae subsp. quasipneumoniae	K. quasipneumoniae subsp. quasipneumoniae (98.85 %)	QH276-1-2	SAMN10736434	PRJNA514908	GCA_004321255.1	ftp://ftp.ncbi.nlm.nih.gov/genomes/all/GCA/004/321/255/GCA_004321255.1_ASM432125v1
Klebsiella pneumoniae	K. pneumoniae (99 %)	EuSCAPE_ES128	SAMEA3649444	PRJEB10018	GCA_900501025.1	ftp://ftp.ncbi.nlm.nih.gov/genomes/all/GCA/900/501/025/GCA_900501025.1_18623_1_114
Klebsiella pneumoniae	K. pneumoniae (99.01 %)	EuSCAPE_BE031	SAMEA3727621	PRJEB10018	GCA_900506285.1	ftp://ftp.ncbi.nlm.nih.gov/genomes/all/GCA/900/506/285/GCA_900506285.1_19506_1_10
Klebsiella pneumoniae	K. pneumoniae (99.09 %)	EuSCAPE_SK022	SAMEA3500090	PRJEB10018	GCA_900510755.1	ftp://ftp.ncbi.nlm.nih.gov/genomes/all/GCA/900/510/755/GCA_900510755.1_17870_3_25
Klebsiella pneumoniae	K. pneumoniae (99.03 %)	5012STDY7626369	SAMEA4873570	PRJEB31361	GCA_900775815.1	ftp://ftp.ncbi.nlm.nih.gov/genomes/all/GCA/900/775/815/GCA_900775815.1_27097_7_106-2
Klebsiella pneumoniae	K. pneumoniae (99.03 %)	VRCO0471	SAMEA4362674	PRJEB18814	GCA_900173995.1	ftp://ftp.ncbi.nlm.nih.gov/genomes/all/GCA/900/173/995/GCA_900173995.1_20925_2_145
Klebsiella pneumoniae	K. pneumoniae (99.03 %)	VRCO0472	SAMEA4362675	PRJEB18814	GCA_900174005.1	ftp://ftp.ncbi.nlm.nih.gov/genomes/all/GCA/900/174/005/GCA_900174005.1_20925_2_146
Klebsiella pneumoniae	K. pneumoniae (98.98 %)	VRCO0473	SAMEA4362676	PRJEB18814	GCA_900175115.1	ftp://ftp.ncbi.nlm.nih.gov/genomes/all/GCA/900/175/115/GCA_900175115.1_20925_2_147
Klebsiella pneumoniae	K. pneumoniae (99.01 %)	UNMC_8078	SAMN05960970	PRJNA351846	GCA_002186435.1	ftp://ftp.ncbi.nlm.nih.gov/genomes/all/GCA/002/186/435/GCA_002186435.1_ASM218643v1
Klebsiella pneumoniae	K. pneumoniae (99.01 %)	SU11	SAMN10036129	PRJNA490421	GCA_003664695.1	ftp://ftp.ncbi.nlm.nih.gov/genomes/all/GCA/003/664/695/GCA_003664695.1_ASM366469v1
Klebsiella pneumoniae	K. pneumoniae (98.92 %)	KLPN_M53	SAMN10241291	PRJNA496461	GCA_003860805.1	ftp://ftp.ncbi.nlm.nih.gov/genomes/all/GCA/003/860/805/GCA_003860805.1_ASM386080v1
Klebsiella pneumoniae	K. pneumoniae (99.09 %)	EuSCAPE_MT010	SAMEA3538437	PRJEB10018	GCA_900511935.1	ftp://ftp.ncbi.nlm.nih.gov/genomes/all/GCA/900/511/935/GCA_900511935.1_18174_4_120
Klebsiella pneumoniae	K. pneumoniae (98.96 %)	MGH168	SAMN04521917	PRJNA271899	GCA_002153155.1	ftp://ftp.ncbi.nlm.nih.gov/genomes/all/GCA/002/153/155/GCA_002153155.1_ASM215315v1
Klebsiella variicola	K. variicola subsp. variicola (99.11 %)	WUSM_KV_39	SAMN09266840	PRJNA473122	GCA_003197065.1	ftp://ftp.ncbi.nlm.nih.gov/genomes/all/GCA/003/197/065/GCA_003197065.1_ASM319706v1
Klebsiella pneumoniae	K. pneumoniae (98.9 %)	C1	SAMN07682413	PRJNA408064	GCA_002374295.1	ftp://ftp.ncbi.nlm.nih.gov/genomes/all/GCA/002/374/295/GCA_002374295.1_ASM237429v1
Klebsiella pneumoniae	K. pneumoniae (98.87 %)	k1580	SAMEA2273713	PRJEB5065	GCA_900084455.1	ftp://ftp.ncbi.nlm.nih.gov/genomes/all/GCA/900/084/455/GCA_900084455.1_11983_8_62
Klebsiella pneumoniae	K. variicola subsp. variicola (99.08 %)	VRCO0037	SAMEA3531570	PRJEB8766	GCA_900175105.1	ftp://ftp.ncbi.nlm.nih.gov/genomes/all/GCA/900/175/105/GCA_900175105.1_18090_4_59
Klebsiella pneumoniae subsp. pneumoniae	K. pneumoniae (98.95 %)	SIKP110	SAMN11399448	PRJNA532291	GCA_004833515.1	ftp://ftp.ncbi.nlm.nih.gov/genomes/all/GCA/004/833/515/GCA_004833515.1_ASM483351v1
Klebsiella aerogenes	K. aerogenes (98.97 %)	URMC208	SAMN10405421	PRJNA504784	GCA_003951195.1	ftp://ftp.ncbi.nlm.nih.gov/genomes/all/GCA/003/951/195/GCA_003951195.1_ASM395119v1
Klebsiella pneumoniae	K. pneumoniae (99 %)	VRCO0470	SAMEA4362673	PRJEB18814	GCA_900173985.1	ftp://ftp.ncbi.nlm.nih.gov/genomes/all/GCA/900/173/985/GCA_900173985.1_20925_2_144
Klebsiella sp. NFIX53	K. quasipneumoniae subsp. quasipneumoniae (99.23 %)	NFIX53	SAMN06161047	PRJNA265270	GCA_003253555.1	ftp://ftp.ncbi.nlm.nih.gov/genomes/all/GCA/003/253/555/GCA_003253555.1_ASM325355v1
Klebsiella pneumoniae	K. pneumoniae (99.03 %)	WUSM_KP_67	SAMN09266868	PRJNA473122	GCA_003195775.1	ftp://ftp.ncbi.nlm.nih.gov/genomes/all/GCA/003/195/775/GCA_003195775.1_ASM319577v1
Klebsiella pneumoniae	K. pneumoniae (99.03 %)	EuSCAPE_UK099	SAMEA3673063	PRJEB10018	GCA_900503145.1	ftp://ftp.ncbi.nlm.nih.gov/genomes/all/GCA/900/503/145/GCA_900503145.1_18858_1_156
Klebsiella pneumoniae	K. pneumoniae (98.98 %)	W2-4-ERG4	SAMEA3531878	PRJEB11403	GCA_900093275.1	ftp://ftp.ncbi.nlm.nih.gov/genomes/all/GCA/900/093/275/GCA_900093275.1_18090_8_75
Klebsiella pneumoniae	K. pneumoniae (99.08 %)	616	SAMN08391417	PRJNA431464	GCA_003076555.1	ftp://ftp.ncbi.nlm.nih.gov/genomes/all/GCA/003/076/555/GCA_003076555.1_ASM307655v1
Klebsiella variicola	K. variicola subsp. variicola (99.09 %)	E57-7	SAMN05341158	PRJNA327507	GCA_003290425.1	ftp://ftp.ncbi.nlm.nih.gov/genomes/all/GCA/003/290/425/GCA_003290425.1_ASM329042v1
Klebsiella pneumoniae	K. pneumoniae (98.98 %)	ST-15:E041	SAMN06106848	PRJNA355910	GCA_002416705.1	ftp://ftp.ncbi.nlm.nih.gov/genomes/all/GCA/002/416/705/GCA_002416705.1_ASM241670v1
Klebsiella pneumoniae	K. pneumoniae (99.02 %)	WUSM_KP_96	SAMN09266897	PRJNA473122	GCA_003196695.1	ftp://ftp.ncbi.nlm.nih.gov/genomes/all/GCA/003/196/695/GCA_003196695.1_ASM319669v1
Klebsiella pneumoniae	K. pneumoniae (98.46 %)	EuSCAPE_FR045	SAMEA3500030	PRJEB10018	GCA_900511675.1	ftp://ftp.ncbi.nlm.nih.gov/genomes/all/GCA/900/511/675/GCA_900511675.1_17870_5_61
Klebsiella pneumoniae	K. pneumoniae (98.96 %)	k2372	SAMEA2273821	PRJEB5065	GCA_900085645.1	ftp://ftp.ncbi.nlm.nih.gov/genomes/all/GCA/900/085/645/GCA_900085645.1_12045_7_53
Klebsiella pneumoniae	K. pneumoniae (99 %)	459	SAMN05231873	PRJNA325418	GCA_002814015.1	ftp://ftp.ncbi.nlm.nih.gov/genomes/all/GCA/002/814/015/GCA_002814015.1_ASM281401v1
Klebsiella pneumoniae	K. pneumoniae (98.84 %)	INF237	SAMEA3357202	PRJEB6891	GCA_003660205.1	ftp://ftp.ncbi.nlm.nih.gov/genomes/all/GCA/003/660/205/GCA_003660205.1_ASM366020v1
Klebsiella pneumoniae	K. pneumoniae (98.96 %)	ST-152:K071	SAMN06106869	PRJNA355910	GCA_002417165.1	ftp://ftp.ncbi.nlm.nih.gov/genomes/all/GCA/002/417/165/GCA_002417165.1_ASM241716v1
Klebsiella pneumoniae	K. pneumoniae (99.03 %)	KpMx1	SAMEA3993664	PRJEB13452	GCA_900087895.1	ftp://ftp.ncbi.nlm.nih.gov/genomes/all/GCA/900/087/895/GCA_900087895.1_KPMX200_PRJEB13450_wgs.embl.gz
Klebsiella pneumoniae	K. pneumoniae (99.03 %)	EuSCAPE_MT019	SAMEA3538446	PRJEB10018	GCA_900512045.1	ftp://ftp.ncbi.nlm.nih.gov/genomes/all/GCA/900/512/045/GCA_900512045.1_18174_4_129
Klebsiella pneumoniae	K. pneumoniae (99.05 %)	k1774	SAMEA2273742	PRJEB5065	GCA_900084575.1	ftp://ftp.ncbi.nlm.nih.gov/genomes/all/GCA/900/084/575/GCA_900084575.1_11983_8_80
Klebsiella pneumoniae MGH 64	K. pneumoniae (98.92 %)	MGH 64	SAMN02581396	PRJNA234263	GCA_000694515.1	ftp://ftp.ncbi.nlm.nih.gov/genomes/all/GCA/000/694/515/GCA_000694515.1_Kleb_pneu_MGH_64_V1
Klebsiella pneumoniae	K. pneumoniae (99.01 %)	BC_4235	SAMN09298426	PRJNA377546	GCA_003327515.1	ftp://ftp.ncbi.nlm.nih.gov/genomes/all/GCA/003/327/515/GCA_003327515.1_ASM332751v1
Klebsiella pneumoniae	K. pneumoniae (99.08 %)	EuSCAPE_HR027	SAMEA3721037	PRJEB10018	GCA_900505835.1	ftp://ftp.ncbi.nlm.nih.gov/genomes/all/GCA/900/505/835/GCA_900505835.1_19084_4_44
Klebsiella pneumoniae subsp. pneumoniae	K. pneumoniae (98.96 %)	KPCTRSRTH09	SAMN07450600	PRJNA389557	GCA_002248955.2	ftp://ftp.ncbi.nlm.nih.gov/genomes/all/GCA/002/248/955/GCA_002248955.2_ASM224895v2
Klebsiella pneumoniae	K. pneumoniae (99 %)	EuSCAPE_GR043	SAMEA3649662	PRJEB10018	GCA_900501285.1	ftp://ftp.ncbi.nlm.nih.gov/genomes/all/GCA/900/501/285/GCA_900501285.1_18623_1_22
Klebsiella pneumoniae	K. pneumoniae (99.09 %)	EuSCAPE_EE022	SAMEA3499926	PRJEB10018	GCA_900510035.1	ftp://ftp.ncbi.nlm.nih.gov/genomes/all/GCA/900/510/035/GCA_900510035.1_17870_2_27
Klebsiella pneumoniae	K. pneumoniae (99.1 %)	EuSCAPE_IT039	SAMEA3515071	PRJEB10018	GCA_900512995.1	ftp://ftp.ncbi.nlm.nih.gov/genomes/all/GCA/900/512/995/GCA_900512995.1_18174_5_117
Klebsiella pneumoniae	K. pneumoniae (99.07 %)	EuSCAPE_IL028	SAMEA3538486	PRJEB10018	GCA_900513715.1	ftp://ftp.ncbi.nlm.nih.gov/genomes/all/GCA/900/513/715/GCA_900513715.1_18174_5_5
Klebsiella pneumoniae	K. pneumoniae (99.05 %)	KP-33P	SAMN03281111	PRJNA252925	GCA_001597015.1	ftp://ftp.ncbi.nlm.nih.gov/genomes/all/GCA/001/597/015/GCA_001597015.1_ASM159701v1
Klebsiella pneumoniae	K. pneumoniae (98.97 %)	k1238	SAMEA2273668	PRJEB5065	GCA_900086235.1	ftp://ftp.ncbi.nlm.nih.gov/genomes/all/GCA/900/086/235/GCA_900086235.1_12082_4_90
Klebsiella pneumoniae	K. pneumoniae (99.07 %)	EuSCAPE_RS031	SAMEA3721152	PRJEB10018	GCA_900503435.1	ftp://ftp.ncbi.nlm.nih.gov/genomes/all/GCA/900/503/435/GCA_900503435.1_18858_1_36
Klebsiella pneumoniae	K. pneumoniae (98.98 %)	EuSCAPE_RS110	SAMEA3727537	PRJEB10018	GCA_900507155.1	ftp://ftp.ncbi.nlm.nih.gov/genomes/all/GCA/900/507/155/GCA_900507155.1_19506_1_84
Klebsiella pneumoniae	K. quasipneumoniae subsp. similipneumoniae (99.03 %)	5012STDY7312715	SAMEA104567897	PRJEB31361	GCA_900774125.1	ftp://ftp.ncbi.nlm.nih.gov/genomes/all/GCA/900/774/125/GCA_900774125.1_25293_8_119-2
Klebsiella pneumoniae	K. pneumoniae (99.04 %)	KP18-29	SAMN10497376	PRJNA507542	GCA_003931835.1	ftp://ftp.ncbi.nlm.nih.gov/genomes/all/GCA/003/931/835/GCA_003931835.1_ASM393183v1
Klebsiella pneumoniae subsp. pneumoniae	K. pneumoniae (98.92 %)	KPLC+01	SAMN07450646	PRJNA389557	GCA_002317885.1	ftp://ftp.ncbi.nlm.nih.gov/genomes/all/GCA/002/317/885/GCA_002317885.1_ASM231788v1
Klebsiella pneumoniae	K. pneumoniae (99.01 %)	G3435	SAMN05960926	PRJNA351846	GCA_002187305.1	ftp://ftp.ncbi.nlm.nih.gov/genomes/all/GCA/002/187/305/GCA_002187305.1_ASM218730v1
Klebsiella pneumoniae	K. pneumoniae (99 %)	WUSM_KP_60	SAMN09266861	PRJNA473122	GCA_003196915.1	ftp://ftp.ncbi.nlm.nih.gov/genomes/all/GCA/003/196/915/GCA_003196915.1_ASM319691v1
Klebsiella pneumoniae	K. pneumoniae (99 %)	KPC42	SAMN09489635	PRJNA478021	GCA_003318315.1	ftp://ftp.ncbi.nlm.nih.gov/genomes/all/GCA/003/318/315/GCA_003318315.1_ASM331831v1
Klebsiella pneumoniae	K. pneumoniae (98.99 %)	5012STDY7312682	SAMEA104567864	PRJEB31361	GCA_900775525.1	ftp://ftp.ncbi.nlm.nih.gov/genomes/all/GCA/900/775/525/GCA_900775525.1_25293_8_86-2
Klebsiella pneumoniae	K. pneumoniae (99 %)	5012STDY7626404	SAMEA4873605	PRJEB31361	GCA_900776185.1	ftp://ftp.ncbi.nlm.nih.gov/genomes/all/GCA/900/776/185/GCA_900776185.1_27097_7_141-2
Klebsiella pneumoniae	K. pneumoniae (99.01 %)	ATCC 35657	SAMN03455977	PRJNA279657	GCA_001936035.1	ftp://ftp.ncbi.nlm.nih.gov/genomes/all/GCA/001/936/035/GCA_001936035.1_ASM193603v1
Klebsiella pneumoniae	K. pneumoniae (98.99 %)	WUSM_KP_106	SAMN09266907	PRJNA473122	GCA_003196575.1	ftp://ftp.ncbi.nlm.nih.gov/genomes/all/GCA/003/196/575/GCA_003196575.1_ASM319657v1
Klebsiella pneumoniae	K. pneumoniae (99.01 %)	EuSCAPE_LU007	SAMEA3672959	PRJEB10018	GCA_900503585.1	ftp://ftp.ncbi.nlm.nih.gov/genomes/all/GCA/900/503/585/GCA_900503585.1_18858_1_57
Klebsiella pneumoniae	K. pneumoniae (98.96 %)	EuSCAPE_LU004	SAMEA3672956	PRJEB10018	GCA_900503615.1	ftp://ftp.ncbi.nlm.nih.gov/genomes/all/GCA/900/503/615/GCA_900503615.1_18858_1_54
Klebsiella pneumoniae	K. pneumoniae (98.96 %)	EuSCAPE_IT010	SAMEA3538571	PRJEB10018	GCA_900514105.1	ftp://ftp.ncbi.nlm.nih.gov/genomes/all/GCA/900/514/105/GCA_900514105.1_18174_5_89
Klebsiella pneumoniae	K. pneumoniae (98.86 %)	5012STDY7626381	SAMEA4873582	PRJEB31361	GCA_900775915.1	ftp://ftp.ncbi.nlm.nih.gov/genomes/all/GCA/900/775/915/GCA_900775915.1_27097_7_118-2
Klebsiella pneumoniae	K. pneumoniae (98.86 %)	k263	SAMEA2273532	PRJEB5065	GCA_900084715.1	ftp://ftp.ncbi.nlm.nih.gov/genomes/all/GCA/900/084/715/GCA_900084715.1_12045_6_2
Klebsiella pneumoniae	K. pneumoniae (98.94 %)	k2316	SAMEA2273806	PRJEB5065	GCA_900085525.1	ftp://ftp.ncbi.nlm.nih.gov/genomes/all/GCA/900/085/525/GCA_900085525.1_12045_7_37
Klebsiella pneumoniae	K. pneumoniae (99.01 %)	4300STDY6542368	SAMEA4394738	PRJEB19226	GCA_900493455.1	ftp://ftp.ncbi.nlm.nih.gov/genomes/all/GCA/900/493/455/GCA_900493455.1_22036_6_82
Klebsiella pneumoniae	K. pneumoniae (98.87 %)	002SK2	SAMN08212048	PRJNA423165	GCA_002848605.1	ftp://ftp.ncbi.nlm.nih.gov/genomes/all/GCA/002/848/605/GCA_002848605.1_ASM284860v1
Klebsiella pneumoniae	K. pneumoniae (99.03 %)	CDPH5262	SAMN02996355	PRJNA258328	GCA_000763925.1	ftp://ftp.ncbi.nlm.nih.gov/genomes/all/GCA/000/763/925/GCA_000763925.1_CDPH5262-4
Klebsiella pneumoniae	K. pneumoniae (98.99 %)	1811300002 liver API 5215773	SAMN11476185	PRJNA534055	GCA_005048745.1	ftp://ftp.ncbi.nlm.nih.gov/genomes/all/GCA/005/048/745/GCA_005048745.1_ASM504874v1
Klebsiella pneumoniae	K. pneumoniae (99.01 %)	EuSCAPE_GR038	SAMEA3649657	PRJEB10018	GCA_900501225.1	ftp://ftp.ncbi.nlm.nih.gov/genomes/all/GCA/900/501/225/GCA_900501225.1_18623_1_18
Klebsiella pneumoniae	K. pneumoniae (98.95 %)	EuSCAPE_FR001	SAMEA3499969	PRJEB10018	GCA_900511545.1	ftp://ftp.ncbi.nlm.nih.gov/genomes/all/GCA/900/511/545/GCA_900511545.1_17870_5_38
Klebsiella pneumoniae	K. pneumoniae (98.92 %)	k1638	SAMEA2273720	PRJEB5065	GCA_900086345.1	ftp://ftp.ncbi.nlm.nih.gov/genomes/all/GCA/900/086/345/GCA_900086345.1_12082_5_5
Klebsiella pneumoniae	K. pneumoniae (99.07 %)	4300STDY6470433	SAMEA4364614	PRJEB19226	GCA_900493915.1	ftp://ftp.ncbi.nlm.nih.gov/genomes/all/GCA/900/493/915/GCA_900493915.1_22036_6_309
Klebsiella pneumoniae	K. pneumoniae (98.95 %)	5012STDY7626365	SAMEA4873566	PRJEB31361	GCA_900775875.1	ftp://ftp.ncbi.nlm.nih.gov/genomes/all/GCA/900/775/875/GCA_900775875.1_27097_7_102-2
Klebsiella pneumoniae	K. pneumoniae (99.08 %)	5012STDY7626384	SAMEA4873585	PRJEB31361	GCA_900775975.1	ftp://ftp.ncbi.nlm.nih.gov/genomes/all/GCA/900/775/975/GCA_900775975.1_27097_7_121-2
Klebsiella pneumoniae	K. pneumoniae (98.8 %)	314	SAMN05277829	PRJNA326419	GCA_002105205.2	ftp://ftp.ncbi.nlm.nih.gov/genomes/all/GCA/002/105/205/GCA_002105205.2_ASM210520v2
Klebsiella pneumoniae	K. pneumoniae (99.04 %)	CDPH3707	SAMN02996353	PRJNA258326	GCA_000956385.1	ftp://ftp.ncbi.nlm.nih.gov/genomes/all/GCA/000/956/385/GCA_000956385.1_CDPH3707-4
Klebsiella pneumoniae	K. pneumoniae (99.03 %)	XH213	SAMN03217648	PRJNA261555	GCA_001699025.1	ftp://ftp.ncbi.nlm.nih.gov/genomes/all/GCA/001/699/025/GCA_001699025.1_ASM169902v1
Klebsiella pneumoniae	K. pneumoniae (98.99 %)	EuSCAPE_IT019	SAMEA3538580	PRJEB10018	GCA_900514175.1	ftp://ftp.ncbi.nlm.nih.gov/genomes/all/GCA/900/514/175/GCA_900514175.1_18174_5_98
Klebsiella pneumoniae	K. pneumoniae (99.01 %)	4300STDY6636948	SAMEA23994418	PRJEB19226	GCA_900492835.1	ftp://ftp.ncbi.nlm.nih.gov/genomes/all/GCA/900/492/835/GCA_900492835.1_22036_6_13
Klebsiella aerogenes	K. aerogenes (98.98 %)	URMC205	SAMN10405418	PRJNA504784	GCA_003952105.1	ftp://ftp.ncbi.nlm.nih.gov/genomes/all/GCA/003/952/105/GCA_003952105.1_ASM395210v1
Klebsiella pneumoniae	K. pneumoniae (98.97 %)	KLPN_21	SAMN10241263	PRJNA496461	GCA_003861575.1	ftp://ftp.ncbi.nlm.nih.gov/genomes/all/GCA/003/861/575/GCA_003861575.1_ASM386157v1
Klebsiella pneumoniae	K. pneumoniae (99.02 %)	4300STDY6636933	SAMEA23983168	PRJEB19226	GCA_900492895.1	ftp://ftp.ncbi.nlm.nih.gov/genomes/all/GCA/900/492/895/GCA_900492895.1_22036_6_1
Klebsiella pneumoniae	K. pneumoniae (99.03 %)	4300STDY6470491	SAMEA4364671	PRJEB19226	GCA_900493255.1	ftp://ftp.ncbi.nlm.nih.gov/genomes/all/GCA/900/493/255/GCA_900493255.1_22036_6_59
Klebsiella sp. 4_1_44FAA	K. pneumoniae (98.85 %)	4_1_44FAA	SAMN02463798	PRJNA40025	GCA_000238715.1	ftp://ftp.ncbi.nlm.nih.gov/genomes/all/GCA/000/238/715/GCA_000238715.1_Klebsiella_sp_4_1_44FAA_V1
Klebsiella pneumoniae	K. pneumoniae (98.92 %)	SCPM-O-B-7846	SAMN05413579	PRJNA269675	GCA_001720625.1	ftp://ftp.ncbi.nlm.nih.gov/genomes/all/GCA/001/720/625/GCA_001720625.1_ASM172062v1
Klebsiella pneumoniae	K. pneumoniae (98.97 %)	COL-Kpn40	SAMN06629617	PRJNA378654	GCA_002850845.1	ftp://ftp.ncbi.nlm.nih.gov/genomes/all/GCA/002/850/845/GCA_002850845.1_ASM285084v1
Klebsiella pneumoniae	K. pneumoniae (98.94 %)	KLPN_M39	SAMN10241290	PRJNA496461	GCA_003861425.1	ftp://ftp.ncbi.nlm.nih.gov/genomes/all/GCA/003/861/425/GCA_003861425.1_ASM386142v1
Klebsiella pneumoniae	K. pneumoniae (98.91 %)	KP03M	SAMEA103975585	PRJEB20243	GCA_900176905.1	ftp://ftp.ncbi.nlm.nih.gov/genomes/all/GCA/900/176/905/GCA_900176905.1_KP03M
Klebsiella pneumoniae	K. pneumoniae (99.04 %)	EuSCAPE_GR115	SAMEA3649734	PRJEB10018	GCA_900502275.1	ftp://ftp.ncbi.nlm.nih.gov/genomes/all/GCA/900/502/275/GCA_900502275.1_18623_2_18
Klebsiella pneumoniae	K. pneumoniae (99.01 %)	EuSCAPE_IT177	SAMEA3515206	PRJEB10018	GCA_900515285.1	ftp://ftp.ncbi.nlm.nih.gov/genomes/all/GCA/900/515/285/GCA_900515285.1_18174_6_82
Klebsiella pneumoniae	K. pneumoniae (98.95 %)	NCTC9656	SAMEA3345129	PRJEB6403	GCA_900707015.1	ftp://ftp.ncbi.nlm.nih.gov/genomes/all/GCA/900/707/015/GCA_900707015.1_38187_C01
Klebsiella pneumoniae	K. pneumoniae (99.04 %)	4300STDY6470406	SAMEA4364587	PRJEB19226	GCA_900493665.1	ftp://ftp.ncbi.nlm.nih.gov/genomes/all/GCA/900/493/665/GCA_900493665.1_22036_6_282
Klebsiella pneumoniae	K. pneumoniae (99.01 %)	5012STDY7312718	SAMEA104567900	PRJEB31361	GCA_900774115.1	ftp://ftp.ncbi.nlm.nih.gov/genomes/all/GCA/900/774/115/GCA_900774115.1_25293_8_122-2
Klebsiella aerogenes	K. aerogenes (98.98 %)	URMC207	SAMN10405420	PRJNA504784	GCA_003952055.1	ftp://ftp.ncbi.nlm.nih.gov/genomes/all/GCA/003/952/055/GCA_003952055.1_ASM395205v1
Klebsiella pneumoniae	K. pneumoniae (98.86 %)	ARPG-281	SAMN06670980	PRJNA381148	GCA_002108345.1	ftp://ftp.ncbi.nlm.nih.gov/genomes/all/GCA/002/108/345/GCA_002108345.1_ASM210834v1
Klebsiella pneumoniae	K. pneumoniae (99 %)	BP737	SAMN08605584	PRJNA400267	GCA_002967835.1	ftp://ftp.ncbi.nlm.nih.gov/genomes/all/GCA/002/967/835/GCA_002967835.1_ASM296783v1
Klebsiella pneumoniae	K. pneumoniae (98.9 %)	EuSCAPE_IE008	SAMEA3727558	PRJEB10018	GCA_900506465.1	ftp://ftp.ncbi.nlm.nih.gov/genomes/all/GCA/900/506/465/GCA_900506465.1_19506_1_105
Klebsiella pneumoniae	K. pneumoniae (98.96 %)	EuSCAPE_ES222	SAMEA3649538	PRJEB10018	GCA_900517345.1	ftp://ftp.ncbi.nlm.nih.gov/genomes/all/GCA/900/517/345/GCA_900517345.1_18489_5_126
Klebsiella pneumoniae	K. pneumoniae (98.99 %)	5012STDY7312598	SAMEA104567813	PRJEB31361	GCA_900774965.1	ftp://ftp.ncbi.nlm.nih.gov/genomes/all/GCA/900/774/965/GCA_900774965.1_25293_8_35-2
Klebsiella pneumoniae	K. pneumoniae (99.01 %)	k2334	SAMEA2273814	PRJEB5065	GCA_900085595.1	ftp://ftp.ncbi.nlm.nih.gov/genomes/all/GCA/900/085/595/GCA_900085595.1_12045_7_46
Klebsiella quasipneumoniae	K. quasipneumoniae subsp. quasipneumoniae (99 %)	WUSM_KQ_89	SAMN09266890	PRJNA473122	GCA_003195375.1	ftp://ftp.ncbi.nlm.nih.gov/genomes/all/GCA/003/195/375/GCA_003195375.1_ASM319537v1
Klebsiella aerogenes	K. aerogenes (98.52 %)	URMC200	SAMN10405413	PRJNA504784	GCA_003951245.1	ftp://ftp.ncbi.nlm.nih.gov/genomes/all/GCA/003/951/245/GCA_003951245.1_ASM395124v1
Klebsiella pneumoniae	K. pneumoniae (99.07 %)	EuSCAPE_IT041	SAMEA3515073	PRJEB10018	GCA_900513025.1	ftp://ftp.ncbi.nlm.nih.gov/genomes/all/GCA/900/513/025/GCA_900513025.1_18174_5_119
Klebsiella pneumoniae	K. variicola subsp. variicola (99.04 %)	5012STDY7312728	SAMEA104567910	PRJEB31361	GCA_900774435.1	ftp://ftp.ncbi.nlm.nih.gov/genomes/all/GCA/900/774/435/GCA_900774435.1_25293_8_132-2
Klebsiella pneumoniae	K. pneumoniae (99.11 %)	KSB1_7J	SAMEA3357374	PRJNA351909	GCA_002753375.1	ftp://ftp.ncbi.nlm.nih.gov/genomes/all/GCA/002/753/375/GCA_002753375.1_ASM275337v1
Klebsiella pneumoniae	K. pneumoniae (99.05 %)	BD_DM_413	SAMN08238507	PRJNA420954	GCA_002848835.1	ftp://ftp.ncbi.nlm.nih.gov/genomes/all/GCA/002/848/835/GCA_002848835.1_ASM284883v1
Klebsiella pneumoniae	K. pneumoniae (99.02 %)	41949	SAMN06218066	PRJNA479772	GCA_002180485.1	ftp://ftp.ncbi.nlm.nih.gov/genomes/all/GCA/002/180/485/GCA_002180485.1_ASM218048v1
Klebsiella pneumoniae	K. pneumoniae (98.97 %)	NCTC9184	SAMEA3400779	PRJEB6403	GCA_900452505.1	ftp://ftp.ncbi.nlm.nih.gov/genomes/all/GCA/900/452/505/GCA_900452505.1_42842_G01
Klebsiella pneumoniae	K. pneumoniae (99.1 %)	EuSCAPE_ES149	SAMEA3649465	PRJEB10018	GCA_900501135.1	ftp://ftp.ncbi.nlm.nih.gov/genomes/all/GCA/900/501/135/GCA_900501135.1_18623_1_135
Klebsiella pneumoniae	K. pneumoniae (99.04 %)	EuSCAPE_TR197	SAMEA3729771	PRJEB10018	GCA_900508675.1	ftp://ftp.ncbi.nlm.nih.gov/genomes/all/GCA/900/508/675/GCA_900508675.1_19646_3_28
Klebsiella pneumoniae	K. pneumoniae (99.08 %)	5012STDY7312746	SAMEA104567928	PRJEB31361	GCA_900774625.1	ftp://ftp.ncbi.nlm.nih.gov/genomes/all/GCA/900/774/625/GCA_900774625.1_25293_8_150-2
Klebsiella pneumoniae	K. pneumoniae (99 %)	5012STDY7312678	SAMEA104567860	PRJEB31361	GCA_900775495.1	ftp://ftp.ncbi.nlm.nih.gov/genomes/all/GCA/900/775/495/GCA_900775495.1_25293_8_82-2
Klebsiella quasipneumoniae subsp. quasipneumoniae	K. quasipneumoniae subsp. quasipneumoniae (100 %)	01A030 (type strain)	SAMEA2471851	PRJEB6037	GCA_000751755.1	ftp://ftp.ncbi.nlm.nih.gov/genomes/all/GCA/000/751/755/GCA_000751755.1_KQQSB11_PRJEB6037
Klebsiella pneumoniae	K. pneumoniae (99.01 %)	COL-Kpn46	SAMN06629623	PRJNA378654	GCA_002855375.1	ftp://ftp.ncbi.nlm.nih.gov/genomes/all/GCA/002/855/375/GCA_002855375.1_ASM285537v1
Klebsiella pneumoniae	K. pneumoniae (99 %)	1808200021 blood	SAMN11476177	PRJNA534055	GCA_005048145.1	ftp://ftp.ncbi.nlm.nih.gov/genomes/all/GCA/005/048/145/GCA_005048145.1_ASM504814v1
Klebsiella pneumoniae	K. pneumoniae (99.12 %)	EuSCAPE_PT097	SAMEA3649910	PRJEB10018	GCA_900502195.1	ftp://ftp.ncbi.nlm.nih.gov/genomes/all/GCA/900/502/195/GCA_900502195.1_18623_2_155
Klebsiella pneumoniae	K. pneumoniae (99.04 %)	4300STDY6636973	SAMEA24013168	PRJEB19226	GCA_900493165.1	ftp://ftp.ncbi.nlm.nih.gov/genomes/all/GCA/900/493/165/GCA_900493165.1_22036_6_36
Klebsiella pneumoniae	K. pneumoniae (98.94 %)	Kp19sp_FIIk	SAMN09104657	PRJNA470769	GCA_003226035.1	ftp://ftp.ncbi.nlm.nih.gov/genomes/all/GCA/003/226/035/GCA_003226035.1_ASM322603v1
Klebsiella pneumoniae	K. pneumoniae (98.94 %)	1811130032 blood API 7205773	SAMN11476179	PRJNA534055	GCA_005046915.1	ftp://ftp.ncbi.nlm.nih.gov/genomes/all/GCA/005/046/915/GCA_005046915.1_ASM504691v1
Klebsiella pneumoniae	K. pneumoniae (98.99 %)	1811130032 blood API 5215773	SAMN11476178	PRJNA534055	GCA_005047345.1	ftp://ftp.ncbi.nlm.nih.gov/genomes/all/GCA/005/047/345/GCA_005047345.1_ASM504734v1
Klebsiella pneumoniae	K. pneumoniae (99.04 %)	EuSCAPE_BE035	SAMEA3727625	PRJEB10018	GCA_900506455.1	ftp://ftp.ncbi.nlm.nih.gov/genomes/all/GCA/900/506/455/GCA_900506455.1_19506_1_14
Klebsiella pneumoniae	K. pneumoniae (98.99 %)	EuSCAPE_ME003	SAMEA3538545	PRJEB10018	GCA_900513845.1	ftp://ftp.ncbi.nlm.nih.gov/genomes/all/GCA/900/513/845/GCA_900513845.1_18174_5_63
Klebsiella pneumoniae	K. pneumoniae (99 %)	EuSCAPE_IT331	SAMEA3538699	PRJEB10018	GCA_900515995.1	ftp://ftp.ncbi.nlm.nih.gov/genomes/all/GCA/900/515/995/GCA_900515995.1_18174_7_62
Klebsiella pneumoniae BIDMC 24	K. pneumoniae (98.98 %)	BIDMC 24	SAMN02138654	PRJNA202035	GCA_000492335.1	ftp://ftp.ncbi.nlm.nih.gov/genomes/all/GCA/000/492/335/GCA_000492335.1_Kleb_pneu_BIDMC_24_V1
Klebsiella pneumoniae BIDMC 35	K. pneumoniae (99.03 %)	BIDMC 35	SAMN02138666	PRJNA202047	GCA_000567225.2	ftp://ftp.ncbi.nlm.nih.gov/genomes/all/GCA/000/567/225/GCA_000567225.2_ASM56722v2
Klebsiella pneumoniae	K. pneumoniae (99.03 %)	COL-Kpn90	SAMN06629667	PRJNA378654	GCA_002855015.1	ftp://ftp.ncbi.nlm.nih.gov/genomes/all/GCA/002/855/015/GCA_002855015.1_ASM285501v1
Klebsiella pneumoniae	K. pneumoniae (98.95 %)	NKU_Kleb8	SAMN11269106	PRJNA529535	GCA_007197965.1	ftp://ftp.ncbi.nlm.nih.gov/genomes/all/GCA/007/197/965/GCA_007197965.1_ASM719796v1
Klebsiella pneumoniae	K. pneumoniae (99.12 %)	EuSCAPE_PT054	SAMEA3649868	PRJEB10018	GCA_900501845.1	ftp://ftp.ncbi.nlm.nih.gov/genomes/all/GCA/900/501/845/GCA_900501845.1_18623_2_115
Klebsiella pneumoniae	K. pneumoniae (98.99 %)	EuSCAPE_TR080	SAMEA3729766	PRJEB10018	GCA_900508035.1	ftp://ftp.ncbi.nlm.nih.gov/genomes/all/GCA/900/508/035/GCA_900508035.1_19646_2_89
Klebsiella pneumoniae	K. pneumoniae (98.94 %)	EuSCAPE_HU012	SAMEA3538764	PRJEB10018	GCA_900516715.1	ftp://ftp.ncbi.nlm.nih.gov/genomes/all/GCA/900/516/715/GCA_900516715.1_18174_8_18
Klebsiella aerogenes	K. aerogenes (98.97 %)	URMC218	SAMN10405431	PRJNA504784	GCA_003951115.1	ftp://ftp.ncbi.nlm.nih.gov/genomes/all/GCA/003/951/115/GCA_003951115.1_ASM395111v1
Klebsiella pneumoniae	K. pneumoniae (99.1 %)	ICR003208	SAMN10847466	PRJNA517917	GCA_004179485.1	ftp://ftp.ncbi.nlm.nih.gov/genomes/all/GCA/004/179/485/GCA_004179485.1_ASM417948v1
Klebsiella pneumoniae	K. pneumoniae (98.94 %)	k1089	SAMEA2273650	PRJEB5065	GCA_900084435.1	ftp://ftp.ncbi.nlm.nih.gov/genomes/all/GCA/900/084/435/GCA_900084435.1_11983_8_11
Klebsiella pneumoniae	K. pneumoniae (98.93 %)	5012STDY7626372	SAMEA4873573	PRJEB31361	GCA_900775865.1	ftp://ftp.ncbi.nlm.nih.gov/genomes/all/GCA/900/775/865/GCA_900775865.1_27097_7_109-2
Klebsiella pneumoniae subsp. pneumoniae	K. pneumoniae (98.96 %)	TGH10	SAMN04087462	PRJNA295651	GCA_001611095.1	ftp://ftp.ncbi.nlm.nih.gov/genomes/all/GCA/001/611/095/GCA_001611095.1_ASM161109v1
Klebsiella pneumoniae BIDMC 22	K. pneumoniae (98.95 %)	BIDMC 22	SAMN02138652	PRJNA202033	GCA_000492375.1	ftp://ftp.ncbi.nlm.nih.gov/genomes/all/GCA/000/492/375/GCA_000492375.1_Kleb_pneu_BIDMC_22_V1
Klebsiella pneumoniae	K. pneumoniae (98.93 %)	KLPN_39	SAMN10241269	PRJNA496461	GCA_003861255.1	ftp://ftp.ncbi.nlm.nih.gov/genomes/all/GCA/003/861/255/GCA_003861255.1_ASM386125v1
Klebsiella pneumoniae	K. pneumoniae (99.99 %)	NCTC5056	SAMEA3403046	PRJEB6403	GCA_900451755.1	ftp://ftp.ncbi.nlm.nih.gov/genomes/all/GCA/900/451/755/GCA_900451755.1_38977_F01
Klebsiella pneumoniae	K. pneumoniae (99.03 %)	5012STDY7312742	SAMEA104567924	PRJEB31361	GCA_900774585.1	ftp://ftp.ncbi.nlm.nih.gov/genomes/all/GCA/900/774/585/GCA_900774585.1_25293_8_146-2
Klebsiella pneumoniae	K. pneumoniae (98.97 %)	k1087	SAMEA2273649	PRJEB5065	GCA_900084105.1	ftp://ftp.ncbi.nlm.nih.gov/genomes/all/GCA/900/084/105/GCA_900084105.1_11983_8_10
Klebsiella pneumoniae	K. pneumoniae (98.97 %)	5012STDY7626436	SAMEA4873638	PRJEB31361	GCA_900776485.1	ftp://ftp.ncbi.nlm.nih.gov/genomes/all/GCA/900/776/485/GCA_900776485.1_27097_7_173-2
Klebsiella quasipneumoniae	K. quasipneumoniae subsp. quasipneumoniae (99.39 %)	COL-Kpn18	SAMN06629595	PRJNA378654	GCA_002851085.1	ftp://ftp.ncbi.nlm.nih.gov/genomes/all/GCA/002/851/085/GCA_002851085.1_ASM285108v1
Klebsiella variicola	K. variicola subsp. variicola (98.98 %)	1_1_55	SAMN02463808	PRJNA40049	GCA_000163075.1	ftp://ftp.ncbi.nlm.nih.gov/genomes/all/GCA/000/163/075/GCA_000163075.1_ASM16307v1
Klebsiella variicola	K. variicola subsp. variicola (99.04 %)	EuSCAPE_FR080	SAMEA3500064	PRJEB10018	GCA_900509385.1	ftp://ftp.ncbi.nlm.nih.gov/genomes/all/GCA/900/509/385/GCA_900509385.1_17870_4_2
Klebsiella pneumoniae UCICRE 6	K. pneumoniae (99.04 %)	UCICRE 6	SAMN02138611	PRJNA201989	GCA_000492555.1	ftp://ftp.ncbi.nlm.nih.gov/genomes/all/GCA/000/492/555/GCA_000492555.1_Kleb_pneu_UCI_6_V1
Klebsiella pneumoniae MGH 43	K. pneumoniae (99.01 %)	MGH 43	SAMN02138583	PRJNA201958	GCA_000567685.1	ftp://ftp.ncbi.nlm.nih.gov/genomes/all/GCA/000/567/685/GCA_000567685.1_Kleb_pneu_MGH_43_V1
Klebsiella pneumoniae	K. pneumoniae (98.96 %)	GF34B	SAMN08998640	PRJNA349231	GCA_004127675.1	ftp://ftp.ncbi.nlm.nih.gov/genomes/all/GCA/004/127/675/GCA_004127675.1_ASM412767v1
Klebsiella pneumoniae	K. pneumoniae (99.03 %)	EuSCAPE_ES267	SAMEA3649594	PRJEB10018	GCA_900500825.1	ftp://ftp.ncbi.nlm.nih.gov/genomes/all/GCA/900/500/825/GCA_900500825.1_18489_5_7
Klebsiella pneumoniae	K. pneumoniae (99.03 %)	EuSCAPE_SI015	SAMEA3673032	PRJEB10018	GCA_900503045.1	ftp://ftp.ncbi.nlm.nih.gov/genomes/all/GCA/900/503/045/GCA_900503045.1_18858_1_129
Klebsiella pneumoniae	K. pneumoniae (98.96 %)	EuSCAPE_FR019	SAMEA3500004	PRJEB10018	GCA_900510445.1	ftp://ftp.ncbi.nlm.nih.gov/genomes/all/GCA/900/510/445/GCA_900510445.1_17870_2_69
Klebsiella pneumoniae	K. pneumoniae (98.88 %)	C23	SAMN07793251	PRJNA414542	GCA_002856075.1	ftp://ftp.ncbi.nlm.nih.gov/genomes/all/GCA/002/856/075/GCA_002856075.1_ASM285607v1
Klebsiella pneumoniae	K. quasipneumoniae subsp. similipneumoniae (98.95 %)	5012STDY7312704	SAMEA104567886	PRJEB31361	GCA_900774275.1	ftp://ftp.ncbi.nlm.nih.gov/genomes/all/GCA/900/774/275/GCA_900774275.1_25293_8_108-2
Klebsiella pneumoniae	K. pneumoniae (99.99 %)	FDAARGOS_775	SAMN11056490	PRJNA231221	GCA_006364295.1	ftp://ftp.ncbi.nlm.nih.gov/genomes/all/GCA/006/364/295/GCA_006364295.1_ASM636429v1
Klebsiella quasipneumoniae subsp. quasipneumoniae	K. quasipneumoniae subsp. quasipneumoniae (98.98 %)	UCICRE 14	SAMN02138619	PRJNA202000	GCA_000492415.1	ftp://ftp.ncbi.nlm.nih.gov/genomes/all/GCA/000/492/415/GCA_000492415.1_Kleb_pneu_UCI_14_V1
Klebsiella aerogenes	K. pneumoniae (98.97 %)	NCTC243	SAMEA4552890	PRJEB6403	GCA_900451285.1	ftp://ftp.ncbi.nlm.nih.gov/genomes/all/GCA/900/451/285/GCA_900451285.1_52313_E01
Klebsiella pneumoniae	K. pneumoniae (98.99 %)	WUSM_KP_84	SAMN09266885	PRJNA473122	GCA_003195575.1	ftp://ftp.ncbi.nlm.nih.gov/genomes/all/GCA/003/195/575/GCA_003195575.1_ASM319557v1
Klebsiella pneumoniae	K. pneumoniae (99.03 %)	YH16015_S3-179-2	SAMN10736447	PRJNA514908	GCA_004320565.1	ftp://ftp.ncbi.nlm.nih.gov/genomes/all/GCA/004/320/565/GCA_004320565.1_ASM432056v1
Klebsiella pneumoniae	K. pneumoniae (98.97 %)	1811130034 blood API 5205773	SAMN11476180	PRJNA534055	GCA_005048105.1	ftp://ftp.ncbi.nlm.nih.gov/genomes/all/GCA/005/048/105/GCA_005048105.1_ASM504810v1
Klebsiella pneumoniae	K. pneumoniae (99 %)	EuSCAPE_ES106	SAMEA3538978	PRJEB10018	GCA_900516705.1	ftp://ftp.ncbi.nlm.nih.gov/genomes/all/GCA/900/516/705/GCA_900516705.1_18174_8_163
Klebsiella pneumoniae	K. pneumoniae (99.09 %)	SB1139	SAMEA4968478	PRJEB15325	GCA_900977655.1	ftp://ftp.ncbi.nlm.nih.gov/genomes/all/GCA/900/977/655/GCA_900977655.1_SB1139.1
Klebsiella pneumoniae	K. pneumoniae (98.93 %)	k761	SAMEA2273602	PRJEB5065	GCA_900085005.1	ftp://ftp.ncbi.nlm.nih.gov/genomes/all/GCA/900/085/005/GCA_900085005.1_12045_6_66
Klebsiella pneumoniae	K. pneumoniae (98.9 %)	4300STDY6470477	SAMEA4364658	PRJEB19226	GCA_900494215.1	ftp://ftp.ncbi.nlm.nih.gov/genomes/all/GCA/900/494/215/GCA_900494215.1_22036_6_352
Klebsiella pneumoniae	K. pneumoniae (98.93 %)	18ES	SAMN07452567	PRJNA396838	GCA_002738115.1	ftp://ftp.ncbi.nlm.nih.gov/genomes/all/GCA/002/738/115/GCA_002738115.1_ASM273811v1
Klebsiella variicola	K. variicola subsp. variicola (99.13 %)	WUSM_KV_97	SAMN09266898	PRJNA473122	GCA_003196665.1	ftp://ftp.ncbi.nlm.nih.gov/genomes/all/GCA/003/196/665/GCA_003196665.1_ASM319666v1
Klebsiella pneumoniae	K. pneumoniae (98.98 %)	IA565	SAMN02768808	PRJNA246609	GCA_000735285.1	ftp://ftp.ncbi.nlm.nih.gov/genomes/all/GCA/000/735/285/GCA_000735285.1_ASM73528v1
Klebsiella pneumoniae	K. pneumoniae (98.99 %)	XH212	SAMN03175161	PRJNA261555	GCA_001698945.1	ftp://ftp.ncbi.nlm.nih.gov/genomes/all/GCA/001/698/945/GCA_001698945.1_ASM169894v1
Klebsiella pneumoniae	K. pneumoniae (98.91 %)	Kp36_FII	SAMN09104656	PRJNA470769	GCA_003226095.1	ftp://ftp.ncbi.nlm.nih.gov/genomes/all/GCA/003/226/095/GCA_003226095.1_ASM322609v1
Klebsiella pneumoniae	K. pneumoniae (98.98 %)	k519	SAMEA2273564	PRJEB5065	GCA_900086075.1	ftp://ftp.ncbi.nlm.nih.gov/genomes/all/GCA/900/086/075/GCA_900086075.1_12082_4_73
Klebsiella pneumoniae	K. pneumoniae (98.88 %)	5012STDY7626408	SAMEA4873609	PRJEB31361	GCA_900776225.1	ftp://ftp.ncbi.nlm.nih.gov/genomes/all/GCA/900/776/225/GCA_900776225.1_27097_7_145-2
Klebsiella pneumoniae	K. pneumoniae (98.79 %)	HZW25	SAMN08135572	PRJNA421241	GCA_002966875.1	ftp://ftp.ncbi.nlm.nih.gov/genomes/all/GCA/002/966/875/GCA_002966875.1_ASM296687v1
Klebsiella pneumoniae	K. pneumoniae (98.97 %)	NKU_Kleb8A7	SAMN12273071	PRJNA529535	GCA_007197815.1	ftp://ftp.ncbi.nlm.nih.gov/genomes/all/GCA/007/197/815/GCA_007197815.1_ASM719781v1
Klebsiella variicola	K. variicola subsp. variicola (99.01 %)	06-268	SAMEA3487664	PRJEB7831	GCA_001261875.1	ftp://ftp.ncbi.nlm.nih.gov/genomes/all/GCA/001/261/875/GCA_001261875.1_Kv06-268
Klebsiella pneumoniae	K. pneumoniae (99.03 %)	CDPH3823	SAMN02996354	PRJNA258327	GCA_000763935.1	ftp://ftp.ncbi.nlm.nih.gov/genomes/all/GCA/000/763/935/GCA_000763935.1_CDPH3823-4
Klebsiella pneumoniae	K. pneumoniae (99 %)	YMC2011/11/B1440	SAMN05190584	PRJNA323393	GCA_002894465.1	ftp://ftp.ncbi.nlm.nih.gov/genomes/all/GCA/002/894/465/GCA_002894465.1_ASM289446v1
Klebsiella pneumoniae	K. pneumoniae (99.02 %)	1812040001 lung abscess API 5205773	SAMN11476186	PRJNA534055	GCA_005047295.1	ftp://ftp.ncbi.nlm.nih.gov/genomes/all/GCA/005/047/295/GCA_005047295.1_ASM504729v1
Klebsiella pneumoniae	K. quasipneumoniae subsp. similipneumoniae (99.3 %)	NCTC13368	SAMEA3403055	PRJEB6403	GCA_900451875.1	ftp://ftp.ncbi.nlm.nih.gov/genomes/all/GCA/900/451/875/GCA_900451875.1_39220_A01
Klebsiella pneumoniae	K. pneumoniae (98.97 %)	EuSCAPE_IE018	SAMEA3727568	PRJEB10018	GCA_900506365.1	ftp://ftp.ncbi.nlm.nih.gov/genomes/all/GCA/900/506/365/GCA_900506365.1_19506_1_115
Klebsiella pneumoniae	K. pneumoniae (98.94 %)	k764	SAMEA2273612	PRJEB5065	GCA_900085085.1	ftp://ftp.ncbi.nlm.nih.gov/genomes/all/GCA/900/085/085/GCA_900085085.1_12045_6_76
Klebsiella pneumoniae	K. quasipneumoniae subsp. similipneumoniae (98.79 %)	VRES0419	SAMEA3531616	PRJEB8770	GCA_900172595.1	ftp://ftp.ncbi.nlm.nih.gov/genomes/all/GCA/900/172/595/GCA_900172595.1_18090_6_32
Klebsiella pneumoniae	K. pneumoniae (99.08 %)	Kp33	SAMN05293825	PRJNA325878	GCA_001693715.1	ftp://ftp.ncbi.nlm.nih.gov/genomes/all/GCA/001/693/715/GCA_001693715.1_ASM169371v1
Klebsiella pneumoniae	K. pneumoniae (98.94 %)	1808200001 feces	SAMN11476176	PRJNA534055	GCA_005048825.1	ftp://ftp.ncbi.nlm.nih.gov/genomes/all/GCA/005/048/825/GCA_005048825.1_ASM504882v1
Klebsiella pneumoniae	K. pneumoniae (99.02 %)	NCTC11228	SAMEA3400771	PRJEB6403	GCA_900451865.1	ftp://ftp.ncbi.nlm.nih.gov/genomes/all/GCA/900/451/865/GCA_900451865.1_38732_E01
Klebsiella pneumoniae	K. pneumoniae (98.97 %)	EuSCAPE_CY002	SAMEA3672974	PRJEB10018	GCA_900503795.1	ftp://ftp.ncbi.nlm.nih.gov/genomes/all/GCA/900/503/795/GCA_900503795.1_18858_1_71
Klebsiella pneumoniae	K. pneumoniae (98.99 %)	EuSCAPE_RO066	SAMEA3720975	PRJEB10018	GCA_900504155.1	ftp://ftp.ncbi.nlm.nih.gov/genomes/all/GCA/900/504/155/GCA_900504155.1_19084_3_151
Klebsiella pneumoniae	K. pneumoniae (99.08 %)	EuSCAPE_IT131	SAMEA3515160	PRJEB10018	GCA_900514945.1	ftp://ftp.ncbi.nlm.nih.gov/genomes/all/GCA/900/514/945/GCA_900514945.1_18174_6_39
Klebsiella pneumoniae	K. pneumoniae (99.01 %)	4300STDY6636956	SAMEA24000418	PRJEB19226	GCA_900492975.1	ftp://ftp.ncbi.nlm.nih.gov/genomes/all/GCA/900/492/975/GCA_900492975.1_22036_6_21
Klebsiella aerogenes UCI 15	K. aerogenes (98.61 %)	UCI 15	SAMN02356595	PRJNA219265	GCA_000534335.1	ftp://ftp.ncbi.nlm.nih.gov/genomes/all/GCA/000/534/335/GCA_000534335.1_Ente_aero_UCI_15_V1
Klebsiella quasipneumoniae subsp. similipneumoniae	K. quasipneumoniae subsp. similipneumoniae (99.01 %)	12A476	SAMEA4425276	PRJEB15325	GCA_900977875.1	ftp://ftp.ncbi.nlm.nih.gov/genomes/all/GCA/900/977/875/GCA_900977875.1_12A476.1
Klebsiella pneumoniae	K. pneumoniae (98.84 %)	PMM475	SAMN08629892	PRJNA436652	GCA_003006495.1	ftp://ftp.ncbi.nlm.nih.gov/genomes/all/GCA/003/006/495/GCA_003006495.1_ASM300649v1
Klebsiella pneumoniae	K. pneumoniae (99.04 %)	PB484	SAMEA3531854	PRJEB11403	GCA_900093115.1	ftp://ftp.ncbi.nlm.nih.gov/genomes/all/GCA/900/093/115/GCA_900093115.1_18090_8_61
Klebsiella pneumoniae	K. pneumoniae (98.99 %)	EuSCAPE_PT044	SAMEA3649858	PRJEB10018	GCA_900501765.1	ftp://ftp.ncbi.nlm.nih.gov/genomes/all/GCA/900/501/765/GCA_900501765.1_18623_2_106
Klebsiella pneumoniae	K. pneumoniae (99.01 %)	EuSCAPE_GR092	SAMEA3649711	PRJEB10018	GCA_900502505.1	ftp://ftp.ncbi.nlm.nih.gov/genomes/all/GCA/900/502/505/GCA_900502505.1_18623_2_5
Klebsiella pneumoniae	K. pneumoniae (98.97 %)	k1761	SAMEA2273738	PRJEB5065	GCA_900086425.1	ftp://ftp.ncbi.nlm.nih.gov/genomes/all/GCA/900/086/425/GCA_900086425.1_12082_5_14
Klebsiella pneumoniae	K. pneumoniae (99.01 %)	VRES0601	SAMEA3753388	PRJEB8776	GCA_900171745.1	ftp://ftp.ncbi.nlm.nih.gov/genomes/all/GCA/900/171/745/GCA_900171745.1_17870_6_32
Klebsiella pneumoniae	K. pneumoniae (99.01 %)	VRES0599	SAMEA3752689	PRJEB8776	GCA_900172145.1	ftp://ftp.ncbi.nlm.nih.gov/genomes/all/GCA/900/172/145/GCA_900172145.1_17870_6_30
Klebsiella pneumoniae	K. pneumoniae (98.9 %)	4300STDY6470421	SAMEA4364602	PRJEB19226	GCA_900493885.1	ftp://ftp.ncbi.nlm.nih.gov/genomes/all/GCA/900/493/885/GCA_900493885.1_22036_6_297
Klebsiella quasipneumoniae	K. quasipneumoniae subsp. similipneumoniae (98.76 %)	II EMP3	SAMN04215234	PRJNA299795	GCA_001466765.1	ftp://ftp.ncbi.nlm.nih.gov/genomes/all/GCA/001/466/765/GCA_001466765.1_ASM146676v1
Klebsiella pneumoniae	K. pneumoniae (98.95 %)	1811130035 blood API 5215773	SAMN11476183	PRJNA534055	GCA_005048785.1	ftp://ftp.ncbi.nlm.nih.gov/genomes/all/GCA/005/048/785/GCA_005048785.1_ASM504878v1
Klebsiella pneumoniae	K. pneumoniae (98.85 %)	EuSCAPE_PT089	SAMEA3649903	PRJEB10018	GCA_900502145.1	ftp://ftp.ncbi.nlm.nih.gov/genomes/all/GCA/900/502/145/GCA_900502145.1_18623_2_149
Klebsiella pneumoniae	K. pneumoniae (98.85 %)	UCI111	SAMN04521861	PRJNA271899	GCA_002153305.1	ftp://ftp.ncbi.nlm.nih.gov/genomes/all/GCA/002/153/305/GCA_002153305.1_ASM215330v1
Klebsiella pneumoniae	K. pneumoniae (99.03 %)	k1989	SAMEA2273776	PRJEB5065	GCA_900085275.1	ftp://ftp.ncbi.nlm.nih.gov/genomes/all/GCA/900/085/275/GCA_900085275.1_12045_7_10
Klebsiella pneumoniae	K. pneumoniae (99 %)	VRES0215	SAMEA3304696	PRJEB8770	GCA_900171825.1	ftp://ftp.ncbi.nlm.nih.gov/genomes/all/GCA/900/171/825/GCA_900171825.1_16404_3_32
Klebsiella pneumoniae	K. pneumoniae (99.01 %)	VRES0606	SAMEA3753143	PRJEB8776	GCA_900171855.1	ftp://ftp.ncbi.nlm.nih.gov/genomes/all/GCA/900/171/855/GCA_900171855.1_17870_6_36
Klebsiella quasipneumoniae	K. quasipneumoniae subsp. similipneumoniae (99.13 %)	COL-Kpn124	SAMN06629701	PRJNA378654	GCA_002853745.1	ftp://ftp.ncbi.nlm.nih.gov/genomes/all/GCA/002/853/745/GCA_002853745.1_ASM285374v1
Klebsiella pneumoniae	K. pneumoniae (98.98 %)	C12	SAMN07690433	PRJNA408064	GCA_002406905.1	ftp://ftp.ncbi.nlm.nih.gov/genomes/all/GCA/002/406/905/GCA_002406905.1_ASM240690v1
Klebsiella pneumoniae	K. pneumoniae (98.99 %)	1811260006 lung abscess API 7215773	SAMN11476184	PRJNA534055	GCA_005048095.1	ftp://ftp.ncbi.nlm.nih.gov/genomes/all/GCA/005/048/095/GCA_005048095.1_ASM504809v1
Klebsiella pneumoniae	K. pneumoniae (98.96 %)	1812100012 lung abscess API 5205773	SAMN11476188	PRJNA534055	GCA_005048755.1	ftp://ftp.ncbi.nlm.nih.gov/genomes/all/GCA/005/048/755/GCA_005048755.1_ASM504875v1
Klebsiella pneumoniae	K. pneumoniae (99.01 %)	EuSCAPE_GR099	SAMEA3649718	PRJEB10018	GCA_900501805.1	ftp://ftp.ncbi.nlm.nih.gov/genomes/all/GCA/900/501/805/GCA_900501805.1_18623_2_11
Klebsiella pneumoniae	K. pneumoniae (98.91 %)	EuSCAPE_TR175	SAMEA3729732	PRJEB10018	GCA_900509105.1	ftp://ftp.ncbi.nlm.nih.gov/genomes/all/GCA/900/509/105/GCA_900509105.1_19646_3_9
Klebsiella pneumoniae	K. pneumoniae (98.98 %)	PB242	SAMEA3531820	PRJEB11403	GCA_900093235.1	ftp://ftp.ncbi.nlm.nih.gov/genomes/all/GCA/900/093/235/GCA_900093235.1_18090_8_50
Klebsiella pneumoniae	K. pneumoniae (99.04 %)	VRES1170	SAMEA4370528	PRJEB19918	GCA_900172725.1	ftp://ftp.ncbi.nlm.nih.gov/genomes/all/GCA/900/172/725/GCA_900172725.1_20794_7_111
Klebsiella pneumoniae	K. pneumoniae (98.92 %)	4300STDY6470439	SAMEA4364620	PRJEB19226	GCA_900494675.1	ftp://ftp.ncbi.nlm.nih.gov/genomes/all/GCA/900/494/675/GCA_900494675.1_22036_6_315
Klebsiella pneumoniae subsp. pneumoniae	K. pneumoniae (98.88 %)	ECCRETH03	SAMN07450572	PRJNA389557	GCA_002246155.1	ftp://ftp.ncbi.nlm.nih.gov/genomes/all/GCA/002/246/155/GCA_002246155.1_ASM224615v1
Klebsiella quasipneumoniae subsp. quasipneumoniae	K. quasipneumoniae subsp. quasipneumoniae (99.02 %)	MGH96	SAMN03280395	PRJNA271899	GCA_001033665.1	ftp://ftp.ncbi.nlm.nih.gov/genomes/all/GCA/001/033/665/GCA_001033665.1_Kleb_pneu_MGH96_V1
Klebsiella quasipneumoniae subsp. quasipneumoniae	K. quasipneumoniae subsp. quasipneumoniae (99.16 %)	CRK0052	SAMN06812622	PRJNA339843	GCA_002184905.2	ftp://ftp.ncbi.nlm.nih.gov/genomes/all/GCA/002/184/905/GCA_002184905.2_ASM218490v2
Klebsiella aerogenes	K. aerogenes (98.55 %)	FDAARGOS_231	SAMN04875568	PRJNA231221	GCA_002891215.1	ftp://ftp.ncbi.nlm.nih.gov/genomes/all/GCA/002/891/215/GCA_002891215.1_ASM289121v1
Klebsiella pneumoniae	K. pneumoniae (98.96 %)	KP15CR	SAMN10872832	PRJNA520974	GCA_004922925.1	ftp://ftp.ncbi.nlm.nih.gov/genomes/all/GCA/004/922/925/GCA_004922925.1_ASM492292v1
Klebsiella pneumoniae	K. pneumoniae (98.94 %)	1812040001 lung abscess API 5215773	SAMN11476187	PRJNA534055	GCA_005047315.1	ftp://ftp.ncbi.nlm.nih.gov/genomes/all/GCA/005/047/315/GCA_005047315.1_ASM504731v1
Klebsiella pneumoniae	K. pneumoniae (99.07 %)	EuSCAPE_IL055	SAMEA3538512	PRJEB10018	GCA_900513555.1	ftp://ftp.ncbi.nlm.nih.gov/genomes/all/GCA/900/513/555/GCA_900513555.1_18174_5_31
Klebsiella pneumoniae	K. pneumoniae (98.93 %)	EuSCAPE_ES218	SAMEA3649534	PRJEB10018	GCA_900517295.1	ftp://ftp.ncbi.nlm.nih.gov/genomes/all/GCA/900/517/295/GCA_900517295.1_18489_5_122
Klebsiella pneumoniae	K. pneumoniae (98.9 %)	k1020	SAMEA2273637	PRJEB5065	GCA_900085225.1	ftp://ftp.ncbi.nlm.nih.gov/genomes/all/GCA/900/085/225/GCA_900085225.1_12045_6_96
Klebsiella pneumoniae	K. pneumoniae (98.93 %)	k1679	SAMEA2273731	PRJEB5065	GCA_900086395.1	ftp://ftp.ncbi.nlm.nih.gov/genomes/all/GCA/900/086/395/GCA_900086395.1_12082_5_11
Klebsiella pneumoniae	K. quasipneumoniae subsp. similipneumoniae (98.94 %)	4300STDY6542357	SAMEA4394727	PRJEB19226	GCA_900493385.1	ftp://ftp.ncbi.nlm.nih.gov/genomes/all/GCA/900/493/385/GCA_900493385.1_22036_6_71
Klebsiella pneumoniae	K. pneumoniae (98.99 %)	WUSM_KP_58	SAMN09266859	PRJNA473122	GCA_003196935.1	ftp://ftp.ncbi.nlm.nih.gov/genomes/all/GCA/003/196/935/GCA_003196935.1_ASM319693v1
Klebsiella pneumoniae	K. pneumoniae (98.95 %)	1811130034 cecum API 5215773	SAMN11476181	PRJNA534055	GCA_005048725.1	ftp://ftp.ncbi.nlm.nih.gov/genomes/all/GCA/005/048/725/GCA_005048725.1_ASM504872v1
Klebsiella pneumoniae	K. pneumoniae (98.98 %)	EuSCAPE_ES120	SAMEA3649436	PRJEB10018	GCA_900501045.1	ftp://ftp.ncbi.nlm.nih.gov/genomes/all/GCA/900/501/045/GCA_900501045.1_18623_1_106
Klebsiella pneumoniae	K. pneumoniae (99.09 %)	EuSCAPE_GR097	SAMEA3649716	PRJEB10018	GCA_900501415.1	ftp://ftp.ncbi.nlm.nih.gov/genomes/all/GCA/900/501/415/GCA_900501415.1_18623_1_48
Klebsiella pneumoniae	K. pneumoniae (99.02 %)	EuSCAPE_GR098	SAMEA3649717	PRJEB10018	GCA_900501715.1	ftp://ftp.ncbi.nlm.nih.gov/genomes/all/GCA/900/501/715/GCA_900501715.1_18623_2_10
Klebsiella pneumoniae	K. pneumoniae (99.02 %)	EuSCAPE_IE010	SAMEA3727560	PRJEB10018	GCA_900506315.1	ftp://ftp.ncbi.nlm.nih.gov/genomes/all/GCA/900/506/315/GCA_900506315.1_19506_1_107
Klebsiella pneumoniae	K. pneumoniae (99.09 %)	EuSCAPE_IT129	SAMEA3515158	PRJEB10018	GCA_900514905.1	ftp://ftp.ncbi.nlm.nih.gov/genomes/all/GCA/900/514/905/GCA_900514905.1_18174_6_37
Klebsiella pneumoniae	K. pneumoniae (99.01 %)	k1777	SAMEA2273743	PRJEB5065	GCA_900084585.1	ftp://ftp.ncbi.nlm.nih.gov/genomes/all/GCA/900/084/585/GCA_900084585.1_11983_8_81
Klebsiella pneumoniae	K. pneumoniae (98.94 %)	k767	SAMEA2273613	PRJEB5065	GCA_900086135.1	ftp://ftp.ncbi.nlm.nih.gov/genomes/all/GCA/900/086/135/GCA_900086135.1_12082_4_79
Klebsiella pneumoniae	K. pneumoniae (98.94 %)	PB283	SAMEA3531827	PRJEB11403	GCA_900092825.1	ftp://ftp.ncbi.nlm.nih.gov/genomes/all/GCA/900/092/825/GCA_900092825.1_18090_8_52
Klebsiella pneumoniae	K. quasipneumoniae subsp. similipneumoniae (99.06 %)	5012STDY7312674	SAMEA104567856	PRJEB31361	GCA_900775445.1	ftp://ftp.ncbi.nlm.nih.gov/genomes/all/GCA/900/775/445/GCA_900775445.1_25293_8_78-2
Klebsiella pneumoniae	K. pneumoniae (99.04 %)	5012STDY7626442	SAMEA4873644	PRJEB31361	GCA_900776545.1	ftp://ftp.ncbi.nlm.nih.gov/genomes/all/GCA/900/776/545/GCA_900776545.1_27097_7_179-2
Klebsiella pneumoniae subsp. pneumoniae NTUH-K2044	K. pneumoniae (98.94 %)	NTUH-K2044	SAMD00060934	PRJDA21069	GCA_000009885.1	ftp://ftp.ncbi.nlm.nih.gov/genomes/all/GCA/000/009/885/GCA_000009885.1_ASM988v1
Klebsiella pneumoniae UCI 62	K. pneumoniae (98.97 %)	UCI 62	SAMN02581268	PRJNA234135	GCA_000694875.1	ftp://ftp.ncbi.nlm.nih.gov/genomes/all/GCA/000/694/875/GCA_000694875.1_Kleb_pneu_UCI_62_V1
Klebsiella pneumoniae	K. pneumoniae (99.08 %)	SCPM-O-B-8390	SAMN09064360	PRJNA269675	GCA_003195015.1	ftp://ftp.ncbi.nlm.nih.gov/genomes/all/GCA/003/195/015/GCA_003195015.1_ASM319501v1
Klebsiella pneumoniae	K. pneumoniae (99.05 %)	k1206	SAMEA2273789	PRJEB5065	GCA_900086545.1	ftp://ftp.ncbi.nlm.nih.gov/genomes/all/GCA/900/086/545/GCA_900086545.1_12082_5_28
Klebsiella aerogenes	K. aerogenes (98.55 %)	FDAARGOS_327	SAMN06173340	PRJNA231221	GCA_003546885.1	ftp://ftp.ncbi.nlm.nih.gov/genomes/all/GCA/003/546/885/GCA_003546885.1_ASM354688v1
Klebsiella variicola	K. variicola subsp. variicola (100 %)	SB1 (type strain)	SAMEA4968487	PRJEB15325	GCA_900977835.1	ftp://ftp.ncbi.nlm.nih.gov/genomes/all/GCA/900/977/835/GCA_900977835.1_01A065.1
Klebsiella variicola	K. variicola subsp. tropica (100 %)	SB5531 (type strain)	SAMEA4969313	PRJEB29143	GCA_900978675.1	ftp://ftp.ncbi.nlm.nih.gov/genomes/all/GCA/900/978/675/GCA_900978675.1_1266.1
Klebsiella pneumoniae	K. pneumoniae (98.99 %)	BWH62	SAMN03280383	PRJNA271899	GCA_001033445.1	ftp://ftp.ncbi.nlm.nih.gov/genomes/all/GCA/001/033/445/GCA_001033445.1_Kleb_pneu_BWH62_V1
Klebsiella pneumoniae	K. pneumoniae (98.95 %)	1811130035 blood API 5205773	SAMN11476182	PRJNA534055	GCA_005048795.1	ftp://ftp.ncbi.nlm.nih.gov/genomes/all/GCA/005/048/795/GCA_005048795.1_ASM504879v1
Klebsiella pneumoniae	K. pneumoniae (98.95 %)	k763	SAMEA2273587	PRJEB5065	GCA_900084955.1	ftp://ftp.ncbi.nlm.nih.gov/genomes/all/GCA/900/084/955/GCA_900084955.1_12045_6_54
Klebsiella pneumoniae	K. pneumoniae (98.99 %)	k2729	SAMEA2273850	PRJEB5065	GCA_900085725.1	ftp://ftp.ncbi.nlm.nih.gov/genomes/all/GCA/900/085/725/GCA_900085725.1_12045_7_82
Klebsiella pneumoniae	K. pneumoniae (98.99 %)	KPHS1249	SAMN08582315	PRJNA435632	GCA_002970895.1	ftp://ftp.ncbi.nlm.nih.gov/genomes/all/GCA/002/970/895/GCA_002970895.1_ASM297089v1
Klebsiella pneumoniae	K. pneumoniae (99.01 %)	EuSCAPE_RO091	SAMEA3721000	PRJEB10018	GCA_900504405.1	ftp://ftp.ncbi.nlm.nih.gov/genomes/all/GCA/900/504/405/GCA_900504405.1_19084_3_176
Klebsiella pneumoniae	K. pneumoniae (98.97 %)	EuSCAPE_RO094	SAMEA3721005	PRJEB10018	GCA_900504435.1	ftp://ftp.ncbi.nlm.nih.gov/genomes/all/GCA/900/504/435/GCA_900504435.1_19084_3_179
Klebsiella pneumoniae	K. pneumoniae (99.08 %)	EuSCAPE_TR199	SAMEA3729773	PRJEB10018	GCA_900508685.1	ftp://ftp.ncbi.nlm.nih.gov/genomes/all/GCA/900/508/685/GCA_900508685.1_19646_3_29
Klebsiella pneumoniae	K. pneumoniae (98.99 %)	EuSCAPE_EE018	SAMEA3499922	PRJEB10018	GCA_900510045.1	ftp://ftp.ncbi.nlm.nih.gov/genomes/all/GCA/900/510/045/GCA_900510045.1_17870_2_26
Klebsiella pneumoniae	K. pneumoniae (99.03 %)	VRCO0340	SAMEA4362643	PRJEB18814	GCA_900173665.1	ftp://ftp.ncbi.nlm.nih.gov/genomes/all/GCA/900/173/665/GCA_900173665.1_20925_2_114
Klebsiella aerogenes	K. aerogenes (98.6 %)	AR_0062	SAMN04014903	PRJNA292904	GCA_002948835.2	ftp://ftp.ncbi.nlm.nih.gov/genomes/all/GCA/002/948/835/GCA_002948835.2_ASM294883v2
Klebsiella pneumoniae subsp. pneumoniae	K. pneumoniae (98.94 %)	11219	SAMN09476129	PRJNA477658	GCA_003285145.1	ftp://ftp.ncbi.nlm.nih.gov/genomes/all/GCA/003/285/145/GCA_003285145.1_ASM328514v1
Klebsiella pneumoniae subsp. pneumoniae	K. pneumoniae (99.02 %)	CRK0348	SAMN08513459	PRJNA433394	GCA_002936345.2	ftp://ftp.ncbi.nlm.nih.gov/genomes/all/GCA/002/936/345/GCA_002936345.2_ASM293634v2
Klebsiella pneumoniae	K. pneumoniae (99.03 %)	KPPR1	SAMN02798558	PRJNA248444	GCA_000755605.1	ftp://ftp.ncbi.nlm.nih.gov/genomes/all/GCA/000/755/605/GCA_000755605.1_ASM75560v1
Klebsiella pneumoniae	K. pneumoniae (99.01 %)	SU8	SAMN10036126	PRJNA490421	GCA_003664765.1	ftp://ftp.ncbi.nlm.nih.gov/genomes/all/GCA/003/664/765/GCA_003664765.1_ASM366476v1
Klebsiella pneumoniae	K. pneumoniae (98.95 %)	EuSCAPE_HR101	SAMEA3721131	PRJEB10018	GCA_900505005.1	ftp://ftp.ncbi.nlm.nih.gov/genomes/all/GCA/900/505/005/GCA_900505005.1_19084_4_110
Klebsiella pneumoniae	K. pneumoniae (98.99 %)	VRES0575	SAMEA3751411	PRJEB8776	GCA_900171775.1	ftp://ftp.ncbi.nlm.nih.gov/genomes/all/GCA/900/171/775/GCA_900171775.1_17870_6_15
Klebsiella pneumoniae	K. pneumoniae (99 %)	VRES0565	SAMEA3753384	PRJEB8776	GCA_900171995.1	ftp://ftp.ncbi.nlm.nih.gov/genomes/all/GCA/900/171/995/GCA_900171995.1_17870_6_23
Klebsiella pneumoniae	K. pneumoniae (98.99 %)	VRES0589	SAMEA3753162	PRJEB8776	GCA_900172125.1	ftp://ftp.ncbi.nlm.nih.gov/genomes/all/GCA/900/172/125/GCA_900172125.1_17870_6_17
Klebsiella pneumoniae	K. pneumoniae (98.99 %)	VRES0610	SAMEA3752309	PRJEB8776	GCA_900172445.1	ftp://ftp.ncbi.nlm.nih.gov/genomes/all/GCA/900/172/445/GCA_900172445.1_17870_6_40
Klebsiella quasipneumoniae subsp. similipneumoniae	K. quasipneumoniae subsp. similipneumoniae (99.03 %)	09A323	SAMEA4425275	PRJEB15325	GCA_900977715.1	ftp://ftp.ncbi.nlm.nih.gov/genomes/all/GCA/900/977/715/GCA_900977715.1_09A323.1
Klebsiella pneumoniae	K. pneumoniae (98.95 %)	44824	SAMN06218126	PRJNA479772	GCA_002181445.1	ftp://ftp.ncbi.nlm.nih.gov/genomes/all/GCA/002/181/445/GCA_002181445.1_ASM218144v1
Klebsiella pneumoniae	K. pneumoniae (98.92 %)	WM-Tun-3771	SAMN06187679	PRJNA359159	GCA_002140135.1	ftp://ftp.ncbi.nlm.nih.gov/genomes/all/GCA/002/140/135/GCA_002140135.1_ASM214013v1
Klebsiella pneumoniae	K. pneumoniae (99.02 %)	W2-5-ERG4	SAMEA3531879	PRJEB11403	GCA_900093025.1	ftp://ftp.ncbi.nlm.nih.gov/genomes/all/GCA/900/093/025/GCA_900093025.1_18090_8_76
Klebsiella pneumoniae	K. pneumoniae (99.03 %)	VRES0608	SAMEA3752692	PRJEB8776	GCA_900172425.1	ftp://ftp.ncbi.nlm.nih.gov/genomes/all/GCA/900/172/425/GCA_900172425.1_17870_6_38
Klebsiella pneumoniae	K. pneumoniae (99 %)	VRES0592	SAMEA3752748	PRJEB8776	GCA_900172485.1	ftp://ftp.ncbi.nlm.nih.gov/genomes/all/GCA/900/172/485/GCA_900172485.1_17966_3_7
Klebsiella pneumoniae	K. pneumoniae (98.98 %)	5012STDY7312597	SAMEA104567812	PRJEB31361	GCA_900774955.1	ftp://ftp.ncbi.nlm.nih.gov/genomes/all/GCA/900/774/955/GCA_900774955.1_25293_8_34-2
Klebsiella oxytoca	K. pneumoniae (98.98 %)	2880STDY5682602	SAMEA2273678	PRJEB5065	GCA_900084005.1	ftp://ftp.ncbi.nlm.nih.gov/genomes/all/GCA/900/084/005/GCA_900084005.1_11983_8_35
Klebsiella variicola	K. variicola subsp. variicola (99.01 %)	EuSCAPE_RO090	SAMEA3720999	PRJEB10018	GCA_900509755.1	ftp://ftp.ncbi.nlm.nih.gov/genomes/all/GCA/900/509/755/GCA_900509755.1_19084_3_175
Klebsiella pneumoniae	K. pneumoniae (98.99 %)	AK_1025	SAMN05960957	PRJNA351846	GCA_002187735.1	ftp://ftp.ncbi.nlm.nih.gov/genomes/all/GCA/002/187/735/GCA_002187735.1_ASM218773v1
Klebsiella pneumoniae	K. pneumoniae (98.97 %)	AK_1023	SAMN05960955	PRJNA351846	GCA_002187785.1	ftp://ftp.ncbi.nlm.nih.gov/genomes/all/GCA/002/187/785/GCA_002187785.1_ASM218778v1
Klebsiella pneumoniae	K. pneumoniae (99.02 %)	COL-Kpn5	SAMN06629582	PRJNA378654	GCA_002851615.1	ftp://ftp.ncbi.nlm.nih.gov/genomes/all/GCA/002/851/615/GCA_002851615.1_ASM285161v1
Klebsiella pneumoniae	K. pneumoniae (99.01 %)	2K7_Kp	SAMN09710273	PRJNA482637	GCA_003346645.1	ftp://ftp.ncbi.nlm.nih.gov/genomes/all/GCA/003/346/645/GCA_003346645.1_ASM334664v1
Klebsiella pneumoniae	K. pneumoniae (98.92 %)	NJDYYY58-CR	SAMN10600542	PRJNA510171	GCA_006131125.1	ftp://ftp.ncbi.nlm.nih.gov/genomes/all/GCA/006/131/125/GCA_006131125.1_ASM613112v1
Klebsiella pneumoniae	K. pneumoniae (98.92 %)	EuSCAPE_BE030	SAMEA3727620	PRJEB10018	GCA_900507185.1	ftp://ftp.ncbi.nlm.nih.gov/genomes/all/GCA/900/507/185/GCA_900507185.1_19506_1_9
Klebsiella pneumoniae	K. pneumoniae (98.98 %)	EuSCAPE_DE027	SAMEA3512054	PRJEB10018	GCA_900512425.1	ftp://ftp.ncbi.nlm.nih.gov/genomes/all/GCA/900/512/425/GCA_900512425.1_18174_4_26
Klebsiella pneumoniae	K. pneumoniae (98.95 %)	EuSCAPE_IT163	SAMEA3515192	PRJEB10018	GCA_900515205.1	ftp://ftp.ncbi.nlm.nih.gov/genomes/all/GCA/900/515/205/GCA_900515205.1_18174_6_68
Klebsiella pneumoniae	K. pneumoniae (99.03 %)	VRES0597	SAMEA3753140	PRJEB8776	GCA_900171725.1	ftp://ftp.ncbi.nlm.nih.gov/genomes/all/GCA/900/171/725/GCA_900171725.1_17870_6_28
Klebsiella pneumoniae	K. pneumoniae (98.98 %)	VRES0590	SAMEA3751412	PRJEB8776	GCA_900171895.1	ftp://ftp.ncbi.nlm.nih.gov/genomes/all/GCA/900/171/895/GCA_900171895.1_17870_6_18
Klebsiella pneumoniae	K. pneumoniae (99.01 %)	VRES0134	SAMEA3304682	PRJEB8770	GCA_900171965.1	ftp://ftp.ncbi.nlm.nih.gov/genomes/all/GCA/900/171/965/GCA_900171965.1_16404_3_25
Klebsiella pneumoniae	K. pneumoniae (98.97 %)	VRES0593	SAMEA3753163	PRJEB8776	GCA_900172045.1	ftp://ftp.ncbi.nlm.nih.gov/genomes/all/GCA/900/172/045/GCA_900172045.1_17870_6_19
Klebsiella pneumoniae	K. pneumoniae (98.98 %)	4300STDY6470438	SAMEA4364619	PRJEB19226	GCA_900494685.1	ftp://ftp.ncbi.nlm.nih.gov/genomes/all/GCA/900/494/685/GCA_900494685.1_22036_6_314
Klebsiella pneumoniae	K. pneumoniae (98.94 %)	SU1	SAMN10036119	PRJNA490421	GCA_003664865.1	ftp://ftp.ncbi.nlm.nih.gov/genomes/all/GCA/003/664/865/GCA_003664865.1_ASM366486v1
Klebsiella pneumoniae	K. pneumoniae (98.89 %)	EuSCAPE_PT034	SAMEA3649849	PRJEB10018	GCA_900502865.1	ftp://ftp.ncbi.nlm.nih.gov/genomes/all/GCA/900/502/865/GCA_900502865.1_18623_2_97
Klebsiella pneumoniae	K. pneumoniae (99.06 %)	EuSCAPE_TR160	SAMEA3729707	PRJEB10018	GCA_900507535.1	ftp://ftp.ncbi.nlm.nih.gov/genomes/all/GCA/900/507/535/GCA_900507535.1_19646_2_153
Klebsiella pneumoniae	K. pneumoniae (98.99 %)	KPOI-1/2	SAMN03222864	PRJNA252925	GCA_001457265.1	ftp://ftp.ncbi.nlm.nih.gov/genomes/all/GCA/001/457/265/GCA_001457265.1_ASM145726v1
Klebsiella pneumoniae	K. pneumoniae (99.09 %)	AS002226	SAMN11125731	PRJNA527021	GCA_006541945.1	ftp://ftp.ncbi.nlm.nih.gov/genomes/all/GCA/006/541/945/GCA_006541945.1_ASM654194v1
Klebsiella pneumoniae	K. pneumoniae (99.02 %)	VRES0139	SAMEA3304684	PRJEB8770	GCA_900172075.1	ftp://ftp.ncbi.nlm.nih.gov/genomes/all/GCA/900/172/075/GCA_900172075.1_16404_3_26
Klebsiella pneumoniae	K. pneumoniae (98.95 %)	VRES0609	SAMEA3752609	PRJEB8776	GCA_900172435.1	ftp://ftp.ncbi.nlm.nih.gov/genomes/all/GCA/900/172/435/GCA_900172435.1_17870_6_39
Klebsiella pneumoniae	K. pneumoniae (98.99 %)	VRES0611	SAMEA3752693	PRJEB8776	GCA_900172455.1	ftp://ftp.ncbi.nlm.nih.gov/genomes/all/GCA/900/172/455/GCA_900172455.1_17870_6_41
Klebsiella pneumoniae	K. pneumoniae (98.99 %)	VRES0612	SAMEA3753145	PRJEB8776	GCA_900172475.1	ftp://ftp.ncbi.nlm.nih.gov/genomes/all/GCA/900/172/475/GCA_900172475.1_17870_6_42
Klebsiella pneumoniae	K. pneumoniae (98.94 %)	BA2908	SAMN08176534	PRJNA422348	GCA_002844785.1	ftp://ftp.ncbi.nlm.nih.gov/genomes/all/GCA/002/844/785/GCA_002844785.1_ASM284478v1
Klebsiella pneumoniae	K. pneumoniae (98.96 %)	AK_1024	SAMN05960956	PRJNA351846	GCA_002188295.1	ftp://ftp.ncbi.nlm.nih.gov/genomes/all/GCA/002/188/295/GCA_002188295.1_ASM218829v1
Klebsiella pneumoniae	K. pneumoniae (98.94 %)	EuSCAPE_RO077	SAMEA3720986	PRJEB10018	GCA_900504275.1	ftp://ftp.ncbi.nlm.nih.gov/genomes/all/GCA/900/504/275/GCA_900504275.1_19084_3_162
Klebsiella pneumoniae	K. pneumoniae (99.05 %)	EuSCAPE_IT095	SAMEA3729930	PRJEB10018	GCA_900508545.1	ftp://ftp.ncbi.nlm.nih.gov/genomes/all/GCA/900/508/545/GCA_900508545.1_19646_3_154
Klebsiella pneumoniae	K. pneumoniae (99 %)	EuSCAPE_ES288	SAMEA3649636	PRJEB10018	GCA_900517715.1	ftp://ftp.ncbi.nlm.nih.gov/genomes/all/GCA/900/517/715/GCA_900517715.1_18489_5_28
Klebsiella pneumoniae	K. pneumoniae (98.97 %)	VRES0591	SAMEA3753139	PRJEB8776	GCA_900171715.1	ftp://ftp.ncbi.nlm.nih.gov/genomes/all/GCA/900/171/715/GCA_900171715.1_17870_6_25
Klebsiella pneumoniae	K. pneumoniae (98.98 %)	VRES0566	SAMEA3752687	PRJEB8776	GCA_900172495.1	ftp://ftp.ncbi.nlm.nih.gov/genomes/all/GCA/900/172/495/GCA_900172495.1_17966_3_9
Klebsiella pneumoniae	K. pneumoniae (99.06 %)	5012STDY7312684	SAMEA104567866	PRJEB31361	GCA_900775565.1	ftp://ftp.ncbi.nlm.nih.gov/genomes/all/GCA/900/775/565/GCA_900775565.1_25293_8_88-2
Klebsiella sp. G-Nf4	K. variicola subsp. tropica (99.3 %)	G-Nf4	SAMN08025806	PRJNA418312	GCA_002810615.1	ftp://ftp.ncbi.nlm.nih.gov/genomes/all/GCA/002/810/615/GCA_002810615.1_ASM281061v1
Klebsiella pneumoniae	K. pneumoniae (99 %)	HB_4285	SAMN05960964	PRJNA351846	GCA_002187895.1	ftp://ftp.ncbi.nlm.nih.gov/genomes/all/GCA/002/187/895/GCA_002187895.1_ASM218789v1
Klebsiella pneumoniae	K. pneumoniae (98.96 %)	k981	SAMEA2273632	PRJEB5065	GCA_900085195.1	ftp://ftp.ncbi.nlm.nih.gov/genomes/all/GCA/900/085/195/GCA_900085195.1_12045_6_92
Klebsiella pneumoniae	K. pneumoniae (99.03 %)	k2029	SAMEA2273778	PRJEB5065	GCA_900085285.1	ftp://ftp.ncbi.nlm.nih.gov/genomes/all/GCA/900/085/285/GCA_900085285.1_12045_7_12
Klebsiella pneumoniae	K. pneumoniae (98.99 %)	VRES0607	SAMEA3751399	PRJEB8776	GCA_900171765.1	ftp://ftp.ncbi.nlm.nih.gov/genomes/all/GCA/900/171/765/GCA_900171765.1_17870_6_37
Klebsiella pneumoniae UCI 21	K. pneumoniae (98.99 %)	UCI 21	SAMN02356601	PRJNA219271	GCA_000566945.1	ftp://ftp.ncbi.nlm.nih.gov/genomes/all/GCA/000/566/945/GCA_000566945.1_Kleb_pneu_UCI_21_V1
Klebsiella pneumoniae	K. pneumoniae (98.95 %)	KPCTRSRTH08	SAMN07450601	PRJNA389557	GCA_002248135.1	ftp://ftp.ncbi.nlm.nih.gov/genomes/all/GCA/002/248/135/GCA_002248135.1_ASM224813v1
Klebsiella pneumoniae	K. quasipneumoniae subsp. quasipneumoniae (98.96 %)	JE01	SAMN08777457	PRJNA443924	GCA_003688735.1	ftp://ftp.ncbi.nlm.nih.gov/genomes/all/GCA/003/688/735/GCA_003688735.1_ASM368873v1
Klebsiella pneumoniae	K. pneumoniae (98.94 %)	EuSCAPE_HR012	SAMEA3721004	PRJEB10018	GCA_900505705.1	ftp://ftp.ncbi.nlm.nih.gov/genomes/all/GCA/900/505/705/GCA_900505705.1_19084_4_31
Klebsiella pneumoniae	K. pneumoniae (98.94 %)	EuSCAPE_TR031	SAMEA3729689	PRJEB10018	GCA_900507765.1	ftp://ftp.ncbi.nlm.nih.gov/genomes/all/GCA/900/507/765/GCA_900507765.1_19646_2_51
Klebsiella pneumoniae	K. pneumoniae (99.01 %)	VRES0577	SAMEA3752747	PRJEB8776	GCA_900172175.1	ftp://ftp.ncbi.nlm.nih.gov/genomes/all/GCA/900/172/175/GCA_900172175.1_17870_6_16
Klebsiella pneumoniae	K. pneumoniae (99.01 %)	PO1516	SAMN05960886	PRJNA351846	GCA_002186865.1	ftp://ftp.ncbi.nlm.nih.gov/genomes/all/GCA/002/186/865/GCA_002186865.1_ASM218686v1
Klebsiella pneumoniae	K. pneumoniae (99.03 %)	230-3	SAMN10736408	PRJNA514908	GCA_004321445.1	ftp://ftp.ncbi.nlm.nih.gov/genomes/all/GCA/004/321/445/GCA_004321445.1_ASM432144v1
Klebsiella pneumoniae	K. pneumoniae (98.89 %)	NCTC9181	SAMEA3307900	PRJEB6403	GCA_900451915.1	ftp://ftp.ncbi.nlm.nih.gov/genomes/all/GCA/900/451/915/GCA_900451915.1_36725_D01
Klebsiella pneumoniae	K. pneumoniae (99.04 %)	EuSCAPE_PL018	SAMEA3499976	PRJEB10018	GCA_900511435.1	ftp://ftp.ncbi.nlm.nih.gov/genomes/all/GCA/900/511/435/GCA_900511435.1_17870_5_23
Klebsiella pneumoniae	K. pneumoniae (99.03 %)	VRES1171	SAMEA4370529	PRJEB19918	GCA_900172575.1	ftp://ftp.ncbi.nlm.nih.gov/genomes/all/GCA/900/172/575/GCA_900172575.1_20794_7_112
Klebsiella pneumoniae	K. pneumoniae (99.03 %)	203	SAMN05774083	PRJNA278886	GCA_003186535.1	ftp://ftp.ncbi.nlm.nih.gov/genomes/all/GCA/003/186/535/GCA_003186535.1_ASM318653v1
Klebsiella pneumoniae subsp. pneumoniae DSM 30104	K. pneumoniae (99.99 %)	DSM 30104	SAMN02470063	PRJNA89609	GCA_000281755.1	ftp://ftp.ncbi.nlm.nih.gov/genomes/all/GCA/000/281/755/GCA_000281755.1_KlePneDSM30104
Klebsiella quasipneumoniae	K. quasipneumoniae subsp. quasipneumoniae (99.22 %)	D32	SAMN07793270	PRJNA414542	GCA_002856485.1	ftp://ftp.ncbi.nlm.nih.gov/genomes/all/GCA/002/856/485/GCA_002856485.1_ASM285648v1
Klebsiella pneumoniae	K. pneumoniae (99.03 %)	MJR8396D	SAMN03854350	PRJNA272089	GCA_001546515.1	ftp://ftp.ncbi.nlm.nih.gov/genomes/all/GCA/001/546/515/GCA_001546515.1_ASM154651v1
Klebsiella pneumoniae	K. pneumoniae (99.02 %)	B30	SAMN07573092	PRJNA400778	GCA_002300785.2	ftp://ftp.ncbi.nlm.nih.gov/genomes/all/GCA/002/300/785/GCA_002300785.2_ASM230078v2
Klebsiella pneumoniae	K. pneumoniae (98.99 %)	EuSCAPE_RO041	SAMEA3673142	PRJEB10018	GCA_900504705.1	ftp://ftp.ncbi.nlm.nih.gov/genomes/all/GCA/900/504/705/GCA_900504705.1_19084_3_44
Klebsiella pneumoniae	K. pneumoniae (98.89 %)	EuSCAPE_TR076	SAMEA3729761	PRJEB10018	GCA_900508045.1	ftp://ftp.ncbi.nlm.nih.gov/genomes/all/GCA/900/508/045/GCA_900508045.1_19646_2_86
Klebsiella pneumoniae	K. pneumoniae (98.99 %)	4300STDY6636985	SAMEA24022168	PRJEB19226	GCA_900493115.1	ftp://ftp.ncbi.nlm.nih.gov/genomes/all/GCA/900/493/115/GCA_900493115.1_22036_6_48
Klebsiella pneumoniae	K. pneumoniae (98.93 %)	5012STDY7312665	SAMEA104567847	PRJEB31361	GCA_900775425.1	ftp://ftp.ncbi.nlm.nih.gov/genomes/all/GCA/900/775/425/GCA_900775425.1_25293_8_69-2
Klebsiella pneumoniae subsp. pneumoniae T69	K. pneumoniae (98.82 %)	T69	SAMEA3138865	PRJEB4362	GCA_000529775.1	ftp://ftp.ncbi.nlm.nih.gov/genomes/all/GCA/000/529/775/GCA_000529775.1_SB4536_2858
Klebsiella sp. KTE92	K. variicola subsp. variicola (98.92 %)	KTE92	SAMN00854647	PRJNA164933	GCA_000398905.1	ftp://ftp.ncbi.nlm.nih.gov/genomes/all/GCA/000/398/905/GCA_000398905.1_Esch_coli_KTE92_V1
Klebsiella sp. J-Nf11	K. variicola subsp. tropica (99.3 %)	J-Nf11	SAMN08025338	PRJNA418312	GCA_002837655.1	ftp://ftp.ncbi.nlm.nih.gov/genomes/all/GCA/002/837/655/GCA_002837655.1_ASM283765v1
Klebsiella quasipneumoniae	K. quasipneumoniae subsp. similipneumoniae (99.22 %)	COL-Kpn7	SAMN06629584	PRJNA378654	GCA_002851595.1	ftp://ftp.ncbi.nlm.nih.gov/genomes/all/GCA/002/851/595/GCA_002851595.1_ASM285159v1
Klebsiella quasipneumoniae subsp. quasipneumoniae	K. quasipneumoniae subsp. quasipneumoniae (98.8 %)	255-1	SAMN10736411	PRJNA514908	GCA_004321035.1	ftp://ftp.ncbi.nlm.nih.gov/genomes/all/GCA/004/321/035/GCA_004321035.1_ASM432103v1
Klebsiella pneumoniae	K. pneumoniae (98.92 %)	K45-67	SAMN04038603	PRJNA295003	GCA_001483725.1	ftp://ftp.ncbi.nlm.nih.gov/genomes/all/GCA/001/483/725/GCA_001483725.1_ASM148372v1
Klebsiella pneumoniae	K. pneumoniae (99.03 %)	G1598	SAMN05960920	PRJNA351846	GCA_002187405.1	ftp://ftp.ncbi.nlm.nih.gov/genomes/all/GCA/002/187/405/GCA_002187405.1_ASM218740v1
Klebsiella pneumoniae	K. pneumoniae (99.02 %)	WUSM_KP_98	SAMN09266899	PRJNA473122	GCA_003196655.1	ftp://ftp.ncbi.nlm.nih.gov/genomes/all/GCA/003/196/655/GCA_003196655.1_ASM319665v1
Klebsiella pneumoniae	K. pneumoniae (98.97 %)	286-2	SAMN10736416	PRJNA514908	GCA_004321365.1	ftp://ftp.ncbi.nlm.nih.gov/genomes/all/GCA/004/321/365/GCA_004321365.1_ASM432136v1
Klebsiella pneumoniae	K. pneumoniae (99.1 %)	EuSCAPE_IE040	SAMEA3727590	PRJEB10018	GCA_900506435.1	ftp://ftp.ncbi.nlm.nih.gov/genomes/all/GCA/900/506/435/GCA_900506435.1_19506_1_137
Klebsiella pneumoniae	K. pneumoniae (98.91 %)	MGH166	SAMN04521915	PRJNA271899	GCA_002152605.1	ftp://ftp.ncbi.nlm.nih.gov/genomes/all/GCA/002/152/605/GCA_002152605.1_ASM215260v1
Klebsiella pneumoniae	K. pneumoniae (98.82 %)	K3113	SAMN07178311	PRJNA388518	GCA_002269805.1	ftp://ftp.ncbi.nlm.nih.gov/genomes/all/GCA/002/269/805/GCA_002269805.1_ASM226980v1
Klebsiella pneumoniae	K. pneumoniae (98.93 %)	k2325	SAMEA2273810	PRJEB5065	GCA_900085555.1	ftp://ftp.ncbi.nlm.nih.gov/genomes/all/GCA/900/085/555/GCA_900085555.1_12045_7_41
Klebsiella sp. G2-16S-Nf13	K. variicola subsp. tropica (99.29 %)	G2-16S-Nf13	SAMN08025792	PRJNA418312	GCA_002810635.1	ftp://ftp.ncbi.nlm.nih.gov/genomes/all/GCA/002/810/635/GCA_002810635.1_ASM281063v1
Klebsiella quasipneumoniae subsp. quasipneumoniae	K. quasipneumoniae subsp. quasipneumoniae (98.76 %)	QH220-2-2-1	SAMN10736430	PRJNA514908	GCA_004320805.1	ftp://ftp.ncbi.nlm.nih.gov/genomes/all/GCA/004/320/805/GCA_004320805.1_ASM432080v1
Klebsiella pneumoniae	K. pneumoniae (99.04 %)	COL-Kpn100	SAMN06629677	PRJNA378654	GCA_002854175.1	ftp://ftp.ncbi.nlm.nih.gov/genomes/all/GCA/002/854/175/GCA_002854175.1_ASM285417v1
Klebsiella pneumoniae	K. pneumoniae (99.02 %)	194	SAMN10736405	PRJNA514908	GCA_004321435.1	ftp://ftp.ncbi.nlm.nih.gov/genomes/all/GCA/004/321/435/GCA_004321435.1_ASM432143v1
Klebsiella pneumoniae	K. pneumoniae (98.92 %)	EuSCAPE_BE024	SAMEA3727614	PRJEB10018	GCA_900506755.1	ftp://ftp.ncbi.nlm.nih.gov/genomes/all/GCA/900/506/755/GCA_900506755.1_19506_1_3
Klebsiella pneumoniae	K. pneumoniae (99.06 %)	EuSCAPE_CZ004	SAMEA3499000	PRJEB10018	GCA_900510955.1	ftp://ftp.ncbi.nlm.nih.gov/genomes/all/GCA/900/510/955/GCA_900510955.1_17870_3_47
Klebsiella pneumoniae	K. pneumoniae (98.95 %)	EuSCAPE_IL082	SAMEA3538539	PRJEB10018	GCA_900513765.1	ftp://ftp.ncbi.nlm.nih.gov/genomes/all/GCA/900/513/765/GCA_900513765.1_18174_5_57
Klebsiella pneumoniae	K. pneumoniae (99.04 %)	EuSCAPE_HU051	SAMEA3538838	PRJEB10018	GCA_900517015.1	ftp://ftp.ncbi.nlm.nih.gov/genomes/all/GCA/900/517/015/GCA_900517015.1_18174_8_56
Klebsiella pneumoniae	K. pneumoniae (98.87 %)	JM2CRO	SAMN06717779	PRJNA382724	GCA_002104395.1	ftp://ftp.ncbi.nlm.nih.gov/genomes/all/GCA/002/104/395/GCA_002104395.1_ASM210439v1
Klebsiella pneumoniae	K. pneumoniae (98.9 %)	TF06-5AC	SAMN09736898	PRJNA482748	GCA_003437295.1	ftp://ftp.ncbi.nlm.nih.gov/genomes/all/GCA/003/437/295/GCA_003437295.1_ASM343729v1
Klebsiella pneumoniae	K. pneumoniae (99 %)	4300STDY6542351	SAMEA4394721	PRJEB19226	GCA_900493355.1	ftp://ftp.ncbi.nlm.nih.gov/genomes/all/GCA/900/493/355/GCA_900493355.1_22036_6_65
Klebsiella quasipneumoniae subsp. similipneumoniae	K. quasipneumoniae subsp. similipneumoniae (98.98 %)	MB373	SAMN05178559	PRJNA323406	GCA_001663535.1	ftp://ftp.ncbi.nlm.nih.gov/genomes/all/GCA/001/663/535/GCA_001663535.1_ASM166353v1
Klebsiella variicola	K. variicola subsp. variicola (99.14 %)	EuSCAPE_BE101	SAMEA3727688	PRJEB10018	GCA_900509865.1	ftp://ftp.ncbi.nlm.nih.gov/genomes/all/GCA/900/509/865/GCA_900509865.1_19506_1_77
Klebsiella pneumoniae	K. pneumoniae (98.86 %)	CHS161	SAMN03280302	PRJNA271899	GCA_001032185.1	ftp://ftp.ncbi.nlm.nih.gov/genomes/all/GCA/001/032/185/GCA_001032185.1_Kleb_pneu_CHS161_V1
Klebsiella pneumoniae	K. pneumoniae (98.98 %)	B13	SAMN08714633	PRJNA436768	GCA_003012855.1	ftp://ftp.ncbi.nlm.nih.gov/genomes/all/GCA/003/012/855/GCA_003012855.1_ASM301285v1
Klebsiella pneumoniae	K. pneumoniae (99 %)	EuSCAPE_EE012	SAMEA3499916	PRJEB10018	GCA_900510005.1	ftp://ftp.ncbi.nlm.nih.gov/genomes/all/GCA/900/510/005/GCA_900510005.1_17870_2_21
Klebsiella pneumoniae	K. pneumoniae (98.99 %)	5012STDY7312705	SAMEA104567887	PRJEB31361	GCA_900774375.1	ftp://ftp.ncbi.nlm.nih.gov/genomes/all/GCA/900/774/375/GCA_900774375.1_25293_8_109-2
Klebsiella pneumoniae	K. pneumoniae (98.93 %)	5012STDY7312669	SAMEA104567851	PRJEB31361	GCA_900775395.1	ftp://ftp.ncbi.nlm.nih.gov/genomes/all/GCA/900/775/395/GCA_900775395.1_25293_8_73-2
Klebsiella pneumoniae	K. pneumoniae (98.94 %)	KP_008	SAMN10249123	PRJNA497126	GCA_003965135.1	ftp://ftp.ncbi.nlm.nih.gov/genomes/all/GCA/003/965/135/GCA_003965135.1_ASM396513v1
Klebsiella pneumoniae	K. pneumoniae (99.01 %)	k820	SAMEA2273596	PRJEB5065	GCA_900084965.1	ftp://ftp.ncbi.nlm.nih.gov/genomes/all/GCA/900/084/965/GCA_900084965.1_12045_6_60
Klebsiella pneumoniae	K. pneumoniae (98.85 %)	k589	SAMEA2273611	PRJEB5065	GCA_900085075.1	ftp://ftp.ncbi.nlm.nih.gov/genomes/all/GCA/900/085/075/GCA_900085075.1_12045_6_75
Klebsiella pneumoniae	K. pneumoniae (99.02 %)	k2769	SAMEA2273852	PRJEB5065	GCA_900085745.1	ftp://ftp.ncbi.nlm.nih.gov/genomes/all/GCA/900/085/745/GCA_900085745.1_12045_7_84
Klebsiella pneumoniae	K. pneumoniae (99.03 %)	5012STDY7312686	SAMEA104567868	PRJEB31361	GCA_900775555.1	ftp://ftp.ncbi.nlm.nih.gov/genomes/all/GCA/900/775/555/GCA_900775555.1_25293_8_90-2
Klebsiella pneumoniae KCTC 2242	K. pneumoniae (98.95 %)	KCTC 2242	SAMN02603582	PRJNA67293	GCA_000220485.1	ftp://ftp.ncbi.nlm.nih.gov/genomes/all/GCA/000/220/485/GCA_000220485.1_ASM22048v1
Klebsiella pneumoniae	K. pneumoniae (98.88 %)	PM5070	SAMN08802958	PRJNA436652	GCA_003046825.1	ftp://ftp.ncbi.nlm.nih.gov/genomes/all/GCA/003/046/825/GCA_003046825.1_ASM304682v1
Klebsiella pneumoniae	K. pneumoniae (98.97 %)	SU9	SAMN10036127	PRJNA490421	GCA_003664965.1	ftp://ftp.ncbi.nlm.nih.gov/genomes/all/GCA/003/664/965/GCA_003664965.1_ASM366496v1
Klebsiella pneumoniae	K. pneumoniae (99.04 %)	EuSCAPE_TR285	SAMEA3729881	PRJEB10018	GCA_900508215.1	ftp://ftp.ncbi.nlm.nih.gov/genomes/all/GCA/900/508/215/GCA_900508215.1_19646_3_105
Klebsiella pneumoniae	K. pneumoniae (98.94 %)	EuSCAPE_IL038	SAMEA3538495	PRJEB10018	GCA_900513175.1	ftp://ftp.ncbi.nlm.nih.gov/genomes/all/GCA/900/513/175/GCA_900513175.1_18174_5_14
Klebsiella pneumoniae	K. pneumoniae (98.96 %)	k823	SAMEA2273598	PRJEB5065	GCA_900084975.1	ftp://ftp.ncbi.nlm.nih.gov/genomes/all/GCA/900/084/975/GCA_900084975.1_12045_6_62
Klebsiella sp. I-Nf8	K. variicola subsp. tropica (99.28 %)	I-Nf8	SAMN08025346	PRJNA418312	GCA_002806695.1	ftp://ftp.ncbi.nlm.nih.gov/genomes/all/GCA/002/806/695/GCA_002806695.1_ASM280669v1
Klebsiella quasipneumoniae subsp. similipneumoniae	K. quasipneumoniae subsp. similipneumoniae (97.65 %)	307-1-2	SAMN10736417	PRJNA514908	GCA_004320995.1	ftp://ftp.ncbi.nlm.nih.gov/genomes/all/GCA/004/320/995/GCA_004320995.1_ASM432099v1
Klebsiella variicola	K. variicola subsp. variicola (99.11 %)	EuSCAPE_SI024	SAMEA3673041	PRJEB10018	GCA_900509695.1	ftp://ftp.ncbi.nlm.nih.gov/genomes/all/GCA/900/509/695/GCA_900509695.1_18858_1_137
Klebsiella pneumoniae	K. pneumoniae (100 %)	ATCC 13883 (type strain)	SAMN02870152	PRJNA244567	GCA_000742135.1	ftp://ftp.ncbi.nlm.nih.gov/genomes/all/GCA/000/742/135/GCA_000742135.1_ASM74213v1
Klebsiella pneumoniae	K. pneumoniae (99.03 %)	EuSCAPE_HR055	SAMEA3721087	PRJEB10018	GCA_900506005.1	ftp://ftp.ncbi.nlm.nih.gov/genomes/all/GCA/900/506/005/GCA_900506005.1_19084_4_68
Klebsiella quasipneumoniae subsp. quasipneumoniae	K. quasipneumoniae subsp. quasipneumoniae (98.78 %)	345-3	SAMN10736423	PRJNA514908	GCA_004321325.1	ftp://ftp.ncbi.nlm.nih.gov/genomes/all/GCA/004/321/325/GCA_004321325.1_ASM432132v1
Klebsiella quasipneumoniae subsp. similipneumoniae	K. quasipneumoniae subsp. similipneumoniae (99.05 %)	KPCTRSRTH05	SAMN07450604	PRJNA389557	GCA_002248945.2	ftp://ftp.ncbi.nlm.nih.gov/genomes/all/GCA/002/248/945/GCA_002248945.2_ASM224894v2
Klebsiella variicola	K. variicola subsp. variicola (99.05 %)	AR_0016	SAMN04014857	PRJNA292901	GCA_001875745.1	ftp://ftp.ncbi.nlm.nih.gov/genomes/all/GCA/001/875/745/GCA_001875745.1_ASM187574v1
Klebsiella pneumoniae	K. pneumoniae (99.02 %)	Kp08	SAMN05300423	PRJNA325878	GCA_001678695.1	ftp://ftp.ncbi.nlm.nih.gov/genomes/all/GCA/001/678/695/GCA_001678695.1_ASM167869v1
Klebsiella pneumoniae	K. pneumoniae (99.03 %)	CRK0029	SAMN06812645	PRJNA339843	GCA_002185965.2	ftp://ftp.ncbi.nlm.nih.gov/genomes/all/GCA/002/185/965/GCA_002185965.2_ASM218596v2
Klebsiella pneumoniae	K. pneumoniae (98.95 %)	EuSCAPE_PL034	SAMEA3499990	PRJEB10018	GCA_900510205.1	ftp://ftp.ncbi.nlm.nih.gov/genomes/all/GCA/900/510/205/GCA_900510205.1_17870_2_47
Klebsiella pneumoniae	K. pneumoniae (98.99 %)	EuSCAPE_IT065	SAMEA3515097	PRJEB10018	GCA_900513235.1	ftp://ftp.ncbi.nlm.nih.gov/genomes/all/GCA/900/513/235/GCA_900513235.1_18174_5_143
Klebsiella pneumoniae	K. pneumoniae (99.01 %)	EuSCAPE_IT385	SAMEA3538809	PRJEB10018	GCA_900515525.1	ftp://ftp.ncbi.nlm.nih.gov/genomes/all/GCA/900/515/525/GCA_900515525.1_18174_7_117
Klebsiella pneumoniae	K. pneumoniae (99.03 %)	AS002914	SAMN11125732	PRJNA527021	GCA_006542145.1	ftp://ftp.ncbi.nlm.nih.gov/genomes/all/GCA/006/542/145/GCA_006542145.1_ASM654214v1
Klebsiella pneumoniae UCICRE 13	K. pneumoniae (98.96 %)	UCICRE 13	SAMN02138618	PRJNA201999	GCA_000567845.1	ftp://ftp.ncbi.nlm.nih.gov/genomes/all/GCA/000/567/845/GCA_000567845.1_Kleb_pneu_UCI_13_V1
Klebsiella pneumoniae	K. pneumoniae (99.07 %)	EuSCAPE_IE043	SAMEA3727593	PRJEB10018	GCA_900506475.1	ftp://ftp.ncbi.nlm.nih.gov/genomes/all/GCA/900/506/475/GCA_900506475.1_19506_1_140
Klebsiella pneumoniae	K. pneumoniae (99.04 %)	ICR003210	SAMN10847468	PRJNA517917	GCA_004145745.1	ftp://ftp.ncbi.nlm.nih.gov/genomes/all/GCA/004/145/745/GCA_004145745.1_ASM414574v1
Klebsiella variicola	K. variicola subsp. variicola (99.19 %)	WUSM_KV_21	SAMN09266822	PRJNA473122	GCA_003196265.1	ftp://ftp.ncbi.nlm.nih.gov/genomes/all/GCA/003/196/265/GCA_003196265.1_ASM319626v1
Klebsiella pneumoniae	K. pneumoniae (98.93 %)	MGF007	SAMN11366424	PRJNA531517	GCA_004795515.1	ftp://ftp.ncbi.nlm.nih.gov/genomes/all/GCA/004/795/515/GCA_004795515.1_ASM479551v1
Klebsiella pneumoniae	K. pneumoniae (98.95 %)	EuSCAPE_GR112	SAMEA3649731	PRJEB10018	GCA_900501425.1	ftp://ftp.ncbi.nlm.nih.gov/genomes/all/GCA/900/501/425/GCA_900501425.1_18623_1_56
Klebsiella pneumoniae	K. pneumoniae (98.98 %)	EuSCAPE_BE036	SAMEA3727626	PRJEB10018	GCA_900506605.1	ftp://ftp.ncbi.nlm.nih.gov/genomes/all/GCA/900/506/605/GCA_900506605.1_19506_1_15
Klebsiella pneumoniae	K. pneumoniae (98.94 %)	EuSCAPE_SK032	SAMEA3498968	PRJEB10018	GCA_900510815.1	ftp://ftp.ncbi.nlm.nih.gov/genomes/all/GCA/900/510/815/GCA_900510815.1_17870_3_33
Klebsiella pneumoniae	K. pneumoniae (99.08 %)	EuSCAPE_CZ008	SAMEA3499004	PRJEB10018	GCA_900510965.1	ftp://ftp.ncbi.nlm.nih.gov/genomes/all/GCA/900/510/965/GCA_900510965.1_17870_3_49
Klebsiella pneumoniae	K. pneumoniae (98.99 %)	AM17-27	SAMN09734846	PRJNA482748	GCA_003471715.1	ftp://ftp.ncbi.nlm.nih.gov/genomes/all/GCA/003/471/715/GCA_003471715.1_ASM347171v1
Klebsiella pneumoniae	K. pneumoniae (99 %)	ED01502268	SAMN08358015	PRJNA429538	GCA_004296625.1	ftp://ftp.ncbi.nlm.nih.gov/genomes/all/GCA/004/296/625/GCA_004296625.1_ASM429662v1
Klebsiella pneumoniae	K. pneumoniae (99 %)	VRCO0033	SAMEA3472024	PRJEB8771	GCA_900171815.1	ftp://ftp.ncbi.nlm.nih.gov/genomes/all/GCA/900/171/815/GCA_900171815.1_17261_7_1
Klebsiella pneumoniae UCI 68	K. pneumoniae (99 %)	UCI 68	SAMN02581274	PRJNA234141	GCA_000694935.1	ftp://ftp.ncbi.nlm.nih.gov/genomes/all/GCA/000/694/935/GCA_000694935.1_Kleb_pneu_UCI_68_V1
Klebsiella pneumoniae	K. pneumoniae (99.08 %)	ARP-664	SAMN06670990	PRJNA381148	GCA_002108355.1	ftp://ftp.ncbi.nlm.nih.gov/genomes/all/GCA/002/108/355/GCA_002108355.1_ASM210835v1
Klebsiella pneumoniae	K. pneumoniae (98.87 %)	Kp02_M	SAMEA103975584	PRJEB20243	GCA_900176855.1	ftp://ftp.ncbi.nlm.nih.gov/genomes/all/GCA/900/176/855/GCA_900176855.1_KP02M
Klebsiella pneumoniae	K. pneumoniae (99.05 %)	EuSCAPE_BE043	SAMEA3727633	PRJEB10018	GCA_900506685.1	ftp://ftp.ncbi.nlm.nih.gov/genomes/all/GCA/900/506/685/GCA_900506685.1_19506_1_22
Klebsiella pneumoniae	K. pneumoniae (99.05 %)	5012STDY7626414	SAMEA4873615	PRJEB31361	GCA_900776275.1	ftp://ftp.ncbi.nlm.nih.gov/genomes/all/GCA/900/776/275/GCA_900776275.1_27097_7_151-2
Klebsiella pneumoniae	K. pneumoniae (99.04 %)	k407	SAMEA2273549	PRJEB5065	GCA_900084785.1	ftp://ftp.ncbi.nlm.nih.gov/genomes/all/GCA/900/084/785/GCA_900084785.1_12045_6_17
Klebsiella pneumoniae	K. pneumoniae (99.01 %)	5012STDY7626370	SAMEA4873571	PRJEB31361	GCA_900775825.1	ftp://ftp.ncbi.nlm.nih.gov/genomes/all/GCA/900/775/825/GCA_900775825.1_27097_7_107-2
Klebsiella oxytoca	K. oxytoca (99.34 %)	NCTC11696	SAMEA2709023	PRJEB6403	GCA_900451255.1	ftp://ftp.ncbi.nlm.nih.gov/genomes/all/GCA/900/451/255/GCA_900451255.1_32473_E02
Klebsiella pneumoniae	K. pneumoniae (99.08 %)	ARP-657	SAMN06670989	PRJNA381148	GCA_002108335.1	ftp://ftp.ncbi.nlm.nih.gov/genomes/all/GCA/002/108/335/GCA_002108335.1_ASM210833v1
Klebsiella pneumoniae	K. pneumoniae (98.82 %)	35DN	SAMN10907940	PRJNA518001	GCA_004291275.1	ftp://ftp.ncbi.nlm.nih.gov/genomes/all/GCA/004/291/275/GCA_004291275.1_ASM429127v1
Klebsiella pneumoniae UCI 64	K. pneumoniae (99.01 %)	UCI 64	SAMN02581270	PRJNA234137	GCA_000688175.1	ftp://ftp.ncbi.nlm.nih.gov/genomes/all/GCA/000/688/175/GCA_000688175.1_Kleb_pneu_UCI_64_V1
Klebsiella pneumoniae	K. pneumoniae (99.01 %)	COL-Kpn42	SAMN06629619	PRJNA378654	GCA_002850795.1	ftp://ftp.ncbi.nlm.nih.gov/genomes/all/GCA/002/850/795/GCA_002850795.1_ASM285079v1
Klebsiella pneumoniae	K. pneumoniae (98.85 %)	NCTC13669	SAMEA3919793	PRJEB6403	GCA_900451595.1	ftp://ftp.ncbi.nlm.nih.gov/genomes/all/GCA/900/451/595/GCA_900451595.1_45709_D01
Klebsiella pneumoniae	K. pneumoniae (98.88 %)	EuSCAPE_PL055	SAMEA3499957	PRJEB10018	GCA_900510315.1	ftp://ftp.ncbi.nlm.nih.gov/genomes/all/GCA/900/510/315/GCA_900510315.1_17870_2_57
Klebsiella pneumoniae	K. pneumoniae (99 %)	EuSCAPE_IT153	SAMEA3515182	PRJEB10018	GCA_900515165.1	ftp://ftp.ncbi.nlm.nih.gov/genomes/all/GCA/900/515/165/GCA_900515165.1_18174_6_59
Klebsiella pneumoniae	K. pneumoniae (99 %)	5012STDY7312586	SAMEA104567801	PRJEB31361	GCA_900774865.1	ftp://ftp.ncbi.nlm.nih.gov/genomes/all/GCA/900/774/865/GCA_900774865.1_25293_8_23-2
Klebsiella pneumoniae	K. pneumoniae (98.97 %)	5012STDY7312662	SAMEA104567844	PRJEB31361	GCA_900775325.1	ftp://ftp.ncbi.nlm.nih.gov/genomes/all/GCA/900/775/325/GCA_900775325.1_25293_8_66-2
Klebsiella pneumoniae	K. pneumoniae (99 %)	5012STDY7626398	SAMEA4873599	PRJEB31361	GCA_900776145.1	ftp://ftp.ncbi.nlm.nih.gov/genomes/all/GCA/900/776/145/GCA_900776145.1_27097_7_135-2
Klebsiella pneumoniae CHS 66	K. pneumoniae (98.99 %)	CHS 66	SAMN02581368	PRJNA234235	GCA_000694235.1	ftp://ftp.ncbi.nlm.nih.gov/genomes/all/GCA/000/694/235/GCA_000694235.1_Kleb_pneu_CHS_66_V1
Klebsiella pneumoniae	K. pneumoniae (98.93 %)	CHS145	SAMN03280287	PRJNA271899	GCA_001031875.1	ftp://ftp.ncbi.nlm.nih.gov/genomes/all/GCA/001/031/875/GCA_001031875.1_Kleb_pneu_CHS145_V1
Klebsiella pneumoniae	K. pneumoniae (99.03 %)	EuSCAPE_HR090	SAMEA3721133	PRJEB10018	GCA_900505025.1	ftp://ftp.ncbi.nlm.nih.gov/genomes/all/GCA/900/505/025/GCA_900505025.1_19084_4_112
Klebsiella pneumoniae	K. pneumoniae (98.95 %)	k1490	SAMEA2273699	PRJEB5065	GCA_900084465.1	ftp://ftp.ncbi.nlm.nih.gov/genomes/all/GCA/900/084/465/GCA_900084465.1_11983_8_50
Klebsiella pneumoniae	K. pneumoniae (99.02 %)	VRCO0342	SAMEA4362644	PRJEB18814	GCA_900173695.1	ftp://ftp.ncbi.nlm.nih.gov/genomes/all/GCA/900/173/695/GCA_900173695.1_20925_2_115
Klebsiella pneumoniae	K. pneumoniae (98.94 %)	5012STDY7312749	SAMEA104567931	PRJEB31361	GCA_900774695.1	ftp://ftp.ncbi.nlm.nih.gov/genomes/all/GCA/900/774/695/GCA_900774695.1_25293_8_153-2
Klebsiella pneumoniae subsp. pneumoniae	K. pneumoniae (99.04 %)	KPSW+01	SAMN07450640	PRJNA389557	GCA_002247625.1	ftp://ftp.ncbi.nlm.nih.gov/genomes/all/GCA/002/247/625/GCA_002247625.1_ASM224762v1
Klebsiella quasipneumoniae	K. quasipneumoniae subsp. quasipneumoniae (98.95 %)	EuSCAPE_IT263	SAMEA3538630	PRJEB10018	GCA_900509285.1	ftp://ftp.ncbi.nlm.nih.gov/genomes/all/GCA/900/509/285/GCA_900509285.1_18174_7_4
Klebsiella pneumoniae	K. pneumoniae (98.94 %)	PO2673	SAMN05960895	PRJNA351846	GCA_002186695.1	ftp://ftp.ncbi.nlm.nih.gov/genomes/all/GCA/002/186/695/GCA_002186695.1_ASM218669v1
Klebsiella pneumoniae	K. pneumoniae (98.88 %)	SU2	SAMN10036120	PRJNA490421	GCA_003664855.1	ftp://ftp.ncbi.nlm.nih.gov/genomes/all/GCA/003/664/855/GCA_003664855.1_ASM366485v1
Klebsiella pneumoniae	K. pneumoniae (99.06 %)	EuSCAPE_GR011	SAMEA3649606	PRJEB10018	GCA_900500975.1	ftp://ftp.ncbi.nlm.nih.gov/genomes/all/GCA/900/500/975/GCA_900500975.1_18623_1_10
Klebsiella pneumoniae	K. pneumoniae (98.88 %)	EuSCAPE_NO001	SAMEA3512121	PRJEB10018	GCA_900512825.1	ftp://ftp.ncbi.nlm.nih.gov/genomes/all/GCA/900/512/825/GCA_900512825.1_18174_4_93
Klebsiella pneumoniae subsp. pneumoniae	K. pneumoniae (99.02 %)	KPPSTH05	SAMN07450693	PRJNA389557	GCA_002248635.1	ftp://ftp.ncbi.nlm.nih.gov/genomes/all/GCA/002/248/635/GCA_002248635.1_ASM224863v1
Klebsiella pneumoniae	K. pneumoniae (98.84 %)	Kp3380	SAMN08114305	PRJNA420483	GCA_002925715.1	ftp://ftp.ncbi.nlm.nih.gov/genomes/all/GCA/002/925/715/GCA_002925715.1_ASM292571v1
Klebsiella pneumoniae	K. pneumoniae (99.04 %)	PO457	SAMN05960876	PRJNA351846	GCA_002186635.1	ftp://ftp.ncbi.nlm.nih.gov/genomes/all/GCA/002/186/635/GCA_002186635.1_ASM218663v1
Klebsiella pneumoniae	K. pneumoniae (98.91 %)	G3504	SAMN05960927	PRJNA351846	GCA_002187295.1	ftp://ftp.ncbi.nlm.nih.gov/genomes/all/GCA/002/187/295/GCA_002187295.1_ASM218729v1
Klebsiella pneumoniae	K. pneumoniae (99.13 %)	EuSCAPE_PT025	SAMEA3649842	PRJEB10018	GCA_900502825.1	ftp://ftp.ncbi.nlm.nih.gov/genomes/all/GCA/900/502/825/GCA_900502825.1_18623_2_91
Klebsiella quasipneumoniae	K. quasipneumoniae subsp. quasipneumoniae (98.86 %)	COL-Kpn49	SAMN06629626	PRJNA378654	GCA_002855355.1	ftp://ftp.ncbi.nlm.nih.gov/genomes/all/GCA/002/855/355/GCA_002855355.1_ASM285535v1
Klebsiella pneumoniae	K. pneumoniae (98.89 %)	G4606	SAMN05960938	PRJNA351846	GCA_002187975.1	ftp://ftp.ncbi.nlm.nih.gov/genomes/all/GCA/002/187/975/GCA_002187975.1_ASM218797v1
Klebsiella pneumoniae	K. pneumoniae (98.87 %)	G4597	SAMN05960935	PRJNA351846	GCA_002188015.1	ftp://ftp.ncbi.nlm.nih.gov/genomes/all/GCA/002/188/015/GCA_002188015.1_ASM218801v1
Klebsiella pneumoniae	K. pneumoniae (99.03 %)	ED01500733	SAMN08358012	PRJNA429538	GCA_004212455.1	ftp://ftp.ncbi.nlm.nih.gov/genomes/all/GCA/004/212/455/GCA_004212455.1_ASM421245v1
Klebsiella pneumoniae	K. pneumoniae (98.93 %)	EuSCAPE_TR157	SAMEA3729698	PRJEB10018	GCA_900507515.1	ftp://ftp.ncbi.nlm.nih.gov/genomes/all/GCA/900/507/515/GCA_900507515.1_19646_2_150
Klebsiella pneumoniae	K. pneumoniae (98.97 %)	EuSCAPE_TR215	SAMEA3729802	PRJEB10018	GCA_900508835.1	ftp://ftp.ncbi.nlm.nih.gov/genomes/all/GCA/900/508/835/GCA_900508835.1_19646_3_44
Klebsiella pneumoniae	K. pneumoniae (99.06 %)	NB5306	SAMN10023733	PRJNA490016	GCA_003586155.1	ftp://ftp.ncbi.nlm.nih.gov/genomes/all/GCA/003/586/155/GCA_003586155.1_ASM358615v1
Klebsiella pneumoniae	K. pneumoniae (98.94 %)	5012STDY7312602	SAMEA104567817	PRJEB31361	GCA_900774985.1	ftp://ftp.ncbi.nlm.nih.gov/genomes/all/GCA/900/774/985/GCA_900774985.1_25293_8_39-2
Klebsiella pneumoniae	K. pneumoniae (98.87 %)	5012STDY7626429	SAMEA4873631	PRJEB31361	GCA_900776395.1	ftp://ftp.ncbi.nlm.nih.gov/genomes/all/GCA/900/776/395/GCA_900776395.1_27097_7_166-2
Klebsiella pneumoniae	K. pneumoniae (99 %)	KSB1_7F-sc-2280268	SAMEA3357337	PRJNA486877	GCA_003432205.1	ftp://ftp.ncbi.nlm.nih.gov/genomes/all/GCA/003/432/205/GCA_003432205.1_ASM343220v1
Klebsiella pneumoniae subsp. pneumoniae	K. pneumoniae (99.99 %)	NCTC9633	SAMEA104016173	PRJEB6403	GCA_900452045.1	ftp://ftp.ncbi.nlm.nih.gov/genomes/all/GCA/900/452/045/GCA_900452045.1_55064_E01
Klebsiella variicola	K. variicola subsp. variicola (99.22 %)	WUSM_KV_41	SAMN09266842	PRJNA473122	GCA_003196075.1	ftp://ftp.ncbi.nlm.nih.gov/genomes/all/GCA/003/196/075/GCA_003196075.1_ASM319607v1
Klebsiella pneumoniae	K. pneumoniae (98.93 %)	MGF003	SAMN11366422	PRJNA531517	GCA_004795575.1	ftp://ftp.ncbi.nlm.nih.gov/genomes/all/GCA/004/795/575/GCA_004795575.1_ASM479557v1
Klebsiella pneumoniae	K. pneumoniae (99.11 %)	EuSCAPE_TR037	SAMEA3729701	PRJEB10018	GCA_900507785.1	ftp://ftp.ncbi.nlm.nih.gov/genomes/all/GCA/900/507/785/GCA_900507785.1_19646_2_56
Klebsiella pneumoniae	K. pneumoniae (99.02 %)	EuSCAPE_IT117	SAMEA3515146	PRJEB10018	GCA_900514835.1	ftp://ftp.ncbi.nlm.nih.gov/genomes/all/GCA/900/514/835/GCA_900514835.1_18174_6_25
Klebsiella pneumoniae	K. pneumoniae (98.95 %)	k2085	SAMEA2273769	PRJEB5065	GCA_900085245.1	ftp://ftp.ncbi.nlm.nih.gov/genomes/all/GCA/900/085/245/GCA_900085245.1_12045_7_4
Klebsiella pneumoniae	K. pneumoniae (99.02 %)	W2-5-ERG8	SAMEA3531883	PRJEB11403	GCA_900093295.1	ftp://ftp.ncbi.nlm.nih.gov/genomes/all/GCA/900/093/295/GCA_900093295.1_18090_8_80
Klebsiella pneumoniae	K. pneumoniae (98.98 %)	P1428	SAMN05231874	PRJNA325419	GCA_002761315.1	ftp://ftp.ncbi.nlm.nih.gov/genomes/all/GCA/002/761/315/GCA_002761315.1_ASM276131v1
Klebsiella variicola	K. variicola subsp. variicola (99.03 %)	MGH 68	SAMN02581241	PRJNA234108	GCA_000694595.1	ftp://ftp.ncbi.nlm.nih.gov/genomes/all/GCA/000/694/595/GCA_000694595.1_Kleb_pneu_MGH_68_V1
Klebsiella variicola	K. variicola subsp. variicola (99.08 %)	WUSM_KV_29	SAMN09266830	PRJNA473122	GCA_003196175.1	ftp://ftp.ncbi.nlm.nih.gov/genomes/all/GCA/003/196/175/GCA_003196175.1_ASM319617v1
Klebsiella pneumoniae	K. pneumoniae (99.09 %)	EuSCAPE_IL015	SAMEA3538473	PRJEB10018	GCA_900512205.1	ftp://ftp.ncbi.nlm.nih.gov/genomes/all/GCA/900/512/205/GCA_900512205.1_18174_4_153
Klebsiella pneumoniae	K. pneumoniae (98.95 %)	EuSCAPE_IT103	SAMEA3515132	PRJEB10018	GCA_900514395.1	ftp://ftp.ncbi.nlm.nih.gov/genomes/all/GCA/900/514/395/GCA_900514395.1_18174_6_12
Klebsiella pneumoniae	K. pneumoniae (98.93 %)	k1085	SAMEA2273648	PRJEB5065	GCA_900084255.1	ftp://ftp.ncbi.nlm.nih.gov/genomes/all/GCA/900/084/255/GCA_900084255.1_11983_8_9
Klebsiella pneumoniae	K. quasipneumoniae subsp. quasipneumoniae (99.22 %)	VRCO0186	SAMEA4362597	PRJEB18814	GCA_900173205.1	ftp://ftp.ncbi.nlm.nih.gov/genomes/all/GCA/900/173/205/GCA_900173205.1_20794_7_161
Klebsiella pneumoniae	K. pneumoniae (98.97 %)	5012STDY7312741	SAMEA104567923	PRJEB31361	GCA_900774545.1	ftp://ftp.ncbi.nlm.nih.gov/genomes/all/GCA/900/774/545/GCA_900774545.1_25293_8_145-2
Klebsiella pneumoniae	K. pneumoniae (99.01 %)	CCUG 70742	SAMN07602587	PRJNA401330	GCA_003194285.1	ftp://ftp.ncbi.nlm.nih.gov/genomes/all/GCA/003/194/285/GCA_003194285.1_ASM319428v1
Klebsiella pneumoniae	K. pneumoniae (98.91 %)	ST-152:K021	SAMN06106841	PRJNA355910	GCA_002416615.1	ftp://ftp.ncbi.nlm.nih.gov/genomes/all/GCA/002/416/615/GCA_002416615.1_ASM241661v1
Klebsiella pneumoniae	K. pneumoniae (98.98 %)	BJ-STC-b	SAMEA4043119	PRJEB14454	GCA_900091665.1	ftp://ftp.ncbi.nlm.nih.gov/genomes/all/GCA/900/091/665/GCA_900091665.1_KP-BJ-STC-b_assembly
Klebsiella pneumoniae	K. pneumoniae (98.95 %)	EuSCAPE_TR282	SAMEA3729879	PRJEB10018	GCA_900508155.1	ftp://ftp.ncbi.nlm.nih.gov/genomes/all/GCA/900/508/155/GCA_900508155.1_19646_3_103
Klebsiella pneumoniae	K. pneumoniae (99.01 %)	CHS241	SAMN04325160	PRJNA271899	GCA_002153085.1	ftp://ftp.ncbi.nlm.nih.gov/genomes/all/GCA/002/153/085/GCA_002153085.1_ASM215308v1
Klebsiella pneumoniae	K. pneumoniae (98.97 %)	B7	SAMN07793294	PRJNA414542	GCA_002856915.1	ftp://ftp.ncbi.nlm.nih.gov/genomes/all/GCA/002/856/915/GCA_002856915.1_ASM285691v1
Klebsiella pneumoniae	K. pneumoniae (98.91 %)	k1579	SAMEA2273712	PRJEB5065	GCA_900084485.1	ftp://ftp.ncbi.nlm.nih.gov/genomes/all/GCA/900/084/485/GCA_900084485.1_11983_8_61
Klebsiella pneumoniae	K. pneumoniae (99 %)	PB497	SAMEA3531858	PRJEB11403	GCA_900093245.1	ftp://ftp.ncbi.nlm.nih.gov/genomes/all/GCA/900/093/245/GCA_900093245.1_18090_8_63
Klebsiella pneumoniae	K. pneumoniae (98.98 %)	W2-5-ERG6	SAMEA3531881	PRJEB11403	GCA_900093815.1	ftp://ftp.ncbi.nlm.nih.gov/genomes/all/GCA/900/093/815/GCA_900093815.1_18090_8_78
Klebsiella pneumoniae	K. pneumoniae (98.96 %)	CN1	SAMN04889855	PRJNA319426	GCA_001952875.1	ftp://ftp.ncbi.nlm.nih.gov/genomes/all/GCA/001/952/875/GCA_001952875.1_ASM195287v1
Klebsiella pneumoniae subsp. pneumoniae	K. pneumoniae (98.95 %)	KPCTRPRTH03	SAMN07450621	PRJNA389557	GCA_002246765.1	ftp://ftp.ncbi.nlm.nih.gov/genomes/all/GCA/002/246/765/GCA_002246765.1_ASM224676v1
Klebsiella pneumoniae subsp. pneumoniae	K. pneumoniae (98.86 %)	KPBr1	SAMN07732088	PRJNA412918	GCA_002631045.1	ftp://ftp.ncbi.nlm.nih.gov/genomes/all/GCA/002/631/045/GCA_002631045.1_ASM263104v1
Klebsiella pneumoniae	K. pneumoniae (98.86 %)	1479	SAMN05945919	PRJNA350753	GCA_002173885.1	ftp://ftp.ncbi.nlm.nih.gov/genomes/all/GCA/002/173/885/GCA_002173885.1_ASM217388v1
Klebsiella pneumoniae	K. pneumoniae (99.01 %)	EuSCAPE_TR159	SAMEA3729704	PRJEB10018	GCA_900507555.1	ftp://ftp.ncbi.nlm.nih.gov/genomes/all/GCA/900/507/555/GCA_900507555.1_19646_2_152
Klebsiella pneumoniae	K. pneumoniae (98.95 %)	novel ST outbreak lineage 2	SAMEA2064505	PRJEB8010	GCA_000943155.1	ftp://ftp.ncbi.nlm.nih.gov/genomes/all/GCA/000/943/155/GCA_000943155.1_NOVST
Klebsiella pneumoniae	K. pneumoniae (98.89 %)	UCI110	SAMN04521860	PRJNA271899	GCA_002153255.1	ftp://ftp.ncbi.nlm.nih.gov/genomes/all/GCA/002/153/255/GCA_002153255.1_ASM215325v1
Klebsiella pneumoniae	K. pneumoniae (99.02 %)	VRES1179	SAMEA4370532	PRJEB19918	GCA_900172765.1	ftp://ftp.ncbi.nlm.nih.gov/genomes/all/GCA/900/172/765/GCA_900172765.1_20794_7_115
Klebsiella aerogenes	K. aerogenes (98.59 %)	44247	SAMN03283642	PRJNA259658	GCA_000958305.1	ftp://ftp.ncbi.nlm.nih.gov/genomes/all/GCA/000/958/305/GCA_000958305.1_ASM95830v1
Klebsiella pneumoniae	K. pneumoniae (98.9 %)	G4605	SAMN05960937	PRJNA351846	GCA_002187185.1	ftp://ftp.ncbi.nlm.nih.gov/genomes/all/GCA/002/187/185/GCA_002187185.1_ASM218718v1
Klebsiella pneumoniae	K. pneumoniae (98.91 %)	NCTC9132	SAMEA3345124	PRJEB6403	GCA_900452365.1	ftp://ftp.ncbi.nlm.nih.gov/genomes/all/GCA/900/452/365/GCA_900452365.1_37637_A01
Klebsiella pneumoniae	K. pneumoniae (98.44 %)	EuSCAPE_FR017	SAMEA3500002	PRJEB10018	GCA_900511595.1	ftp://ftp.ncbi.nlm.nih.gov/genomes/all/GCA/900/511/595/GCA_900511595.1_17870_5_45
Klebsiella pneumoniae	K. pneumoniae (98.93 %)	AS000879	SAMN11125719	PRJNA527021	GCA_006542115.1	ftp://ftp.ncbi.nlm.nih.gov/genomes/all/GCA/006/542/115/GCA_006542115.1_ASM654211v1
Klebsiella pneumoniae	K. pneumoniae (98.89 %)	4300STDY6542362	SAMEA4394732	PRJEB19226	GCA_900493555.1	ftp://ftp.ncbi.nlm.nih.gov/genomes/all/GCA/900/493/555/GCA_900493555.1_22036_6_76
Klebsiella pneumoniae	K. pneumoniae (99.04 %)	5012STDY7626434	SAMEA4873636	PRJEB31361	GCA_900776465.1	ftp://ftp.ncbi.nlm.nih.gov/genomes/all/GCA/900/776/465/GCA_900776465.1_27097_7_171-2
Klebsiella pneumoniae	K. pneumoniae (98.95 %)	QMP B2-170	SAMEA882196	PRJNA486877	GCA_003432265.1	ftp://ftp.ncbi.nlm.nih.gov/genomes/all/GCA/003/432/265/GCA_003432265.1_ASM343226v1
Klebsiella pneumoniae	K. pneumoniae (98.98 %)	CRK0028	SAMN06812646	PRJNA339843	GCA_002184745.2	ftp://ftp.ncbi.nlm.nih.gov/genomes/all/GCA/002/184/745/GCA_002184745.2_ASM218474v2
Klebsiella pneumoniae	K. pneumoniae (99.02 %)	G1015	SAMN05960916	PRJNA351846	GCA_002187475.1	ftp://ftp.ncbi.nlm.nih.gov/genomes/all/GCA/002/187/475/GCA_002187475.1_ASM218747v1
Klebsiella pneumoniae	K. pneumoniae (98.95 %)	EuSCAPE_IT253	SAMEA3538620	PRJEB10018	GCA_900502965.1	ftp://ftp.ncbi.nlm.nih.gov/genomes/all/GCA/900/502/965/GCA_900502965.1_18623_5_62
Klebsiella pneumoniae	K. pneumoniae (98.97 %)	AF37-11	SAMN09734656	PRJNA482748	GCA_003475175.1	ftp://ftp.ncbi.nlm.nih.gov/genomes/all/GCA/003/475/175/GCA_003475175.1_ASM347517v1
Klebsiella pneumoniae	K. pneumoniae (98.97 %)	k1325	SAMEA2273682	PRJEB5065	GCA_900084065.1	ftp://ftp.ncbi.nlm.nih.gov/genomes/all/GCA/900/084/065/GCA_900084065.1_11983_8_37
Klebsiella pneumoniae	K. pneumoniae (99 %)	VRES1176	SAMEA4370531	PRJEB19918	GCA_900172755.1	ftp://ftp.ncbi.nlm.nih.gov/genomes/all/GCA/900/172/755/GCA_900172755.1_20794_7_114
Klebsiella pneumoniae	K. pneumoniae (99.01 %)	VRES1462	SAMEA4370551	PRJEB19918	GCA_900172955.1	ftp://ftp.ncbi.nlm.nih.gov/genomes/all/GCA/900/172/955/GCA_900172955.1_20794_7_134
Klebsiella pneumoniae	K. quasipneumoniae subsp. quasipneumoniae (99.23 %)	VRCO0189	SAMEA4362598	PRJEB18814	GCA_900173215.1	ftp://ftp.ncbi.nlm.nih.gov/genomes/all/GCA/900/173/215/GCA_900173215.1_20794_7_162
Klebsiella pneumoniae	K. pneumoniae (99.04 %)	EuSCAPE_IL026	SAMEA3538484	PRJEB10018	GCA_900513545.1	ftp://ftp.ncbi.nlm.nih.gov/genomes/all/GCA/900/513/545/GCA_900513545.1_18174_5_3
Klebsiella pneumoniae	K. pneumoniae (99.05 %)	VRES1174	SAMEA4370562	PRJEB19918	GCA_900173035.1	ftp://ftp.ncbi.nlm.nih.gov/genomes/all/GCA/900/173/035/GCA_900173035.1_20794_7_145
Klebsiella variicola	K. variicola subsp. variicola (99.38 %)	BIDMC118	SAMN04521850	PRJNA271899	GCA_002152295.1	ftp://ftp.ncbi.nlm.nih.gov/genomes/all/GCA/002/152/295/GCA_002152295.1_ASM215229v1
Klebsiella pneumoniae UCICRE 8	K. pneumoniae (99.01 %)	UCICRE 8	SAMN02138613	PRJNA201991	GCA_000492515.1	ftp://ftp.ncbi.nlm.nih.gov/genomes/all/GCA/000/492/515/GCA_000492515.1_Kleb_pneu_UCI_8_V1
Klebsiella pneumoniae	K. pneumoniae (98.95 %)	KP1244	SAMN06765484	PRJNA383450	GCA_002115625.1	ftp://ftp.ncbi.nlm.nih.gov/genomes/all/GCA/002/115/625/GCA_002115625.1_ASM211562v1
Klebsiella pneumoniae	K. pneumoniae (99.06 %)	SCPM-O-B-7666	SAMN09064359	PRJNA269675	GCA_003194935.1	ftp://ftp.ncbi.nlm.nih.gov/genomes/all/GCA/003/194/935/GCA_003194935.1_ASM319493v1
Klebsiella pneumoniae	K. pneumoniae (99.09 %)	SCPM-O-B-7936	SAMN09064357	PRJNA269675	GCA_003195035.1	ftp://ftp.ncbi.nlm.nih.gov/genomes/all/GCA/003/195/035/GCA_003195035.1_ASM319503v1
Klebsiella pneumoniae	K. pneumoniae (98.92 %)	EuSCAPE_LU015	SAMEA3672967	PRJEB10018	GCA_900503725.1	ftp://ftp.ncbi.nlm.nih.gov/genomes/all/GCA/900/503/725/GCA_900503725.1_18858_1_64
Klebsiella pneumoniae	K. pneumoniae (98.91 %)	UCI115	SAMN04521865	PRJNA271899	GCA_002152815.1	ftp://ftp.ncbi.nlm.nih.gov/genomes/all/GCA/002/152/815/GCA_002152815.1_ASM215281v1
Klebsiella pneumoniae	K. pneumoniae (98.95 %)	k1634	SAMEA2273719	PRJEB5065	GCA_900084445.1	ftp://ftp.ncbi.nlm.nih.gov/genomes/all/GCA/900/084/445/GCA_900084445.1_11983_8_67
Klebsiella pneumoniae	K. pneumoniae (99 %)	VRES1448	SAMEA4370550	PRJEB19918	GCA_900172935.1	ftp://ftp.ncbi.nlm.nih.gov/genomes/all/GCA/900/172/935/GCA_900172935.1_20794_7_133
Klebsiella pneumoniae	K. pneumoniae (98.9 %)	4300STDY6470473	SAMEA4364654	PRJEB19226	GCA_900494225.1	ftp://ftp.ncbi.nlm.nih.gov/genomes/all/GCA/900/494/225/GCA_900494225.1_22036_6_348
Klebsiella pneumoniae	K. pneumoniae (98.89 %)	UCI96	SAMN03280431	PRJNA271899	GCA_001034365.1	ftp://ftp.ncbi.nlm.nih.gov/genomes/all/GCA/001/034/365/GCA_001034365.1_Kleb_pneu_UCI96_V1
Klebsiella pneumoniae	K. pneumoniae (99.01 %)	LKP817909	SAMN08039069	PRJNA418928	GCA_002795755.1	ftp://ftp.ncbi.nlm.nih.gov/genomes/all/GCA/002/795/755/GCA_002795755.1_ASM279575v1
Klebsiella pneumoniae	K. pneumoniae (98.9 %)	EuSCAPE_PT083	SAMEA3649897	PRJEB10018	GCA_900502055.1	ftp://ftp.ncbi.nlm.nih.gov/genomes/all/GCA/900/502/055/GCA_900502055.1_18623_2_143
Klebsiella pneumoniae	K. pneumoniae (99.01 %)	EuSCAPE_IT076	SAMEA3515105	PRJEB10018	GCA_900513285.1	ftp://ftp.ncbi.nlm.nih.gov/genomes/all/GCA/900/513/285/GCA_900513285.1_18174_5_151
Klebsiella pneumoniae	K. pneumoniae (99.03 %)	VRES1446	SAMEA4370549	PRJEB19918	GCA_900172895.1	ftp://ftp.ncbi.nlm.nih.gov/genomes/all/GCA/900/172/895/GCA_900172895.1_20794_7_132
Klebsiella pneumoniae	K. quasipneumoniae subsp. quasipneumoniae (99.21 %)	VRCO0183	SAMEA4362595	PRJEB18814	GCA_900173195.1	ftp://ftp.ncbi.nlm.nih.gov/genomes/all/GCA/900/173/195/GCA_900173195.1_20794_7_159
Klebsiella pneumoniae	K. pneumoniae (98.95 %)	5012STDY7626420	SAMEA4873621	PRJEB31361	GCA_900776335.1	ftp://ftp.ncbi.nlm.nih.gov/genomes/all/GCA/900/776/335/GCA_900776335.1_27097_7_157-2
Klebsiella pneumoniae subsp. pneumoniae	K. pneumoniae (98.99 %)	GCID_CRE_0009	SAMN10527287	PRJNA508509	GCA_003977175.1	ftp://ftp.ncbi.nlm.nih.gov/genomes/all/GCA/003/977/175/GCA_003977175.1_ASM397717v1
Klebsiella variicola At-22	K. variicola subsp. variicola (99.01 %)	At-22	SAMN02598515	PRJNA37701	GCA_000025465.1	ftp://ftp.ncbi.nlm.nih.gov/genomes/all/GCA/000/025/465/GCA_000025465.1_ASM2546v1
Klebsiella pneumoniae	K. pneumoniae (99.03 %)	43421	SAMN06218088	PRJNA479772	GCA_002181955.1	ftp://ftp.ncbi.nlm.nih.gov/genomes/all/GCA/002/181/955/GCA_002181955.1_ASM218195v1
Klebsiella pneumoniae	K. pneumoniae (98.94 %)	EuSCAPE_IT380	SAMEA3538801	PRJEB10018	GCA_900515495.1	ftp://ftp.ncbi.nlm.nih.gov/genomes/all/GCA/900/515/495/GCA_900515495.1_18174_7_112
Klebsiella pneumoniae	K. pneumoniae (98.97 %)	SKLX2891	SAMN05172948	PRJNA322421	GCA_001701765.1	ftp://ftp.ncbi.nlm.nih.gov/genomes/all/GCA/001/701/765/GCA_001701765.1_ASM170176v1
Klebsiella pneumoniae	K. pneumoniae (99.03 %)	k1583	SAMEA2273866	PRJEB5065	GCA_900085855.1	ftp://ftp.ncbi.nlm.nih.gov/genomes/all/GCA/900/085/855/GCA_900085855.1_12082_2_1
Klebsiella pneumoniae	K. pneumoniae (99.02 %)	VRES1177	SAMEA4370563	PRJEB19918	GCA_900173095.1	ftp://ftp.ncbi.nlm.nih.gov/genomes/all/GCA/900/173/095/GCA_900173095.1_20794_7_146
Klebsiella pneumoniae	K. pneumoniae (99.02 %)	VRCO0341	SAMEA4362700	PRJEB18814	GCA_900174215.1	ftp://ftp.ncbi.nlm.nih.gov/genomes/all/GCA/900/174/215/GCA_900174215.1_20925_2_171
Klebsiella variicola subsp. tropicalensis	K. variicola subsp. tropica (99.25 %)	SB94	SAMEA4968494	PRJEB15325	GCA_900978435.1	ftp://ftp.ncbi.nlm.nih.gov/genomes/all/GCA/900/978/435/GCA_900978435.1_CDC4241-71.1
Klebsiella pneumoniae BIDMC 48	K. pneumoniae (98.99 %)	BIDMC 48	SAMN02356587	PRJNA219255	GCA_000567105.1	ftp://ftp.ncbi.nlm.nih.gov/genomes/all/GCA/000/567/105/GCA_000567105.1_Kleb_pneu_BIDMC_48_V1
Klebsiella pneumoniae	K. pneumoniae (99.03 %)	WUSM_KP_104	SAMN09266905	PRJNA473122	GCA_003195245.1	ftp://ftp.ncbi.nlm.nih.gov/genomes/all/GCA/003/195/245/GCA_003195245.1_ASM319524v1
Klebsiella pneumoniae	K. pneumoniae (99 %)	kpneu032	SAMEA4916091	PRJEB28660	GCA_900608075.1	ftp://ftp.ncbi.nlm.nih.gov/genomes/all/GCA/900/608/075/GCA_900608075.1_kpneu032
Klebsiella pneumoniae	K. pneumoniae (99.06 %)	SB617	SAMEA4968479	PRJEB15325	GCA_900978385.1	ftp://ftp.ncbi.nlm.nih.gov/genomes/all/GCA/900/978/385/GCA_900978385.1_5-2.1
Klebsiella pneumoniae	K. pneumoniae (99.01 %)	k2158	SAMEA2273879	PRJEB5065	GCA_900085965.1	ftp://ftp.ncbi.nlm.nih.gov/genomes/all/GCA/900/085/965/GCA_900085965.1_12082_2_15
Klebsiella pneumoniae	K. pneumoniae (99.03 %)	VRES1172	SAMEA4370561	PRJEB19918	GCA_900173085.1	ftp://ftp.ncbi.nlm.nih.gov/genomes/all/GCA/900/173/085/GCA_900173085.1_20794_7_144
Klebsiella pneumoniae	K. pneumoniae (99.01 %)	VRES1178	SAMEA4370574	PRJEB19918	GCA_900173185.1	ftp://ftp.ncbi.nlm.nih.gov/genomes/all/GCA/900/173/185/GCA_900173185.1_20794_7_157
Klebsiella pneumoniae	K. pneumoniae (99.03 %)	VRCO0343	SAMEA4362717	PRJEB18814	GCA_900174415.1	ftp://ftp.ncbi.nlm.nih.gov/genomes/all/GCA/900/174/415/GCA_900174415.1_20925_2_188
Klebsiella pneumoniae	K. pneumoniae (98.99 %)	5012STDY7626418	SAMEA4873619	PRJEB31361	GCA_900776315.1	ftp://ftp.ncbi.nlm.nih.gov/genomes/all/GCA/900/776/315/GCA_900776315.1_27097_7_155-2
Klebsiella pneumoniae	K. pneumoniae (99.14 %)	INF125-sc-2279943	SAMEA3357016	PRJNA486877	GCA_003432285.1	ftp://ftp.ncbi.nlm.nih.gov/genomes/all/GCA/003/432/285/GCA_003432285.1_ASM343228v1
Klebsiella pneumoniae	K. pneumoniae (98.94 %)	EuSCAPE_IT323	SAMEA3538691	PRJEB10018	GCA_900515915.1	ftp://ftp.ncbi.nlm.nih.gov/genomes/all/GCA/900/515/915/GCA_900515915.1_18174_7_54
Klebsiella pneumoniae	K. pneumoniae (99.02 %)	5012STDY7626423	SAMEA4873624	PRJEB31361	GCA_900776355.1	ftp://ftp.ncbi.nlm.nih.gov/genomes/all/GCA/900/776/355/GCA_900776355.1_27097_7_160-2
Klebsiella pneumoniae	K. pneumoniae (99.02 %)	5012STDY7312576	SAMEA104567791	PRJEB31361	GCA_900774465.1	ftp://ftp.ncbi.nlm.nih.gov/genomes/all/GCA/900/774/465/GCA_900774465.1_25293_8_13-2
Klebsiella pneumoniae	K. pneumoniae (99.01 %)	MGH82	SAMN03280385	PRJNA271899	GCA_001033465.1	ftp://ftp.ncbi.nlm.nih.gov/genomes/all/GCA/001/033/465/GCA_001033465.1_Kleb_pneu_MGH82_V1
Klebsiella pneumoniae	K. pneumoniae (99.03 %)	CRK0068	SAMN06812606	PRJNA339843	GCA_002186265.2	ftp://ftp.ncbi.nlm.nih.gov/genomes/all/GCA/002/186/265/GCA_002186265.2_ASM218626v2
Klebsiella pneumoniae	K. pneumoniae (98.99 %)	EuSCAPE_IT377	SAMEA3538796	PRJEB10018	GCA_900515465.1	ftp://ftp.ncbi.nlm.nih.gov/genomes/all/GCA/900/515/465/GCA_900515465.1_18174_7_109
Klebsiella pneumoniae	K. pneumoniae (99.05 %)	VRES1175	SAMEA4370530	PRJEB19918	GCA_900172695.1	ftp://ftp.ncbi.nlm.nih.gov/genomes/all/GCA/900/172/695/GCA_900172695.1_20794_7_113
Klebsiella pneumoniae	K. pneumoniae (99.05 %)	VRES1173	SAMEA4370564	PRJEB19918	GCA_900173055.1	ftp://ftp.ncbi.nlm.nih.gov/genomes/all/GCA/900/173/055/GCA_900173055.1_20794_7_147
Klebsiella pneumoniae	K. pneumoniae (99.03 %)	VRES1458	SAMEA4370570	PRJEB19918	GCA_900173165.1	ftp://ftp.ncbi.nlm.nih.gov/genomes/all/GCA/900/173/165/GCA_900173165.1_20794_7_153
Klebsiella pneumoniae	K. pneumoniae (99.03 %)	VRCO0339	SAMEA4362716	PRJEB18814	GCA_900174365.1	ftp://ftp.ncbi.nlm.nih.gov/genomes/all/GCA/900/174/365/GCA_900174365.1_20925_2_187
Klebsiella pneumoniae	K. pneumoniae (99.02 %)	5012STDY7626389	SAMEA4873590	PRJEB31361	GCA_900776015.1	ftp://ftp.ncbi.nlm.nih.gov/genomes/all/GCA/900/776/015/GCA_900776015.1_27097_7_126-2
Klebsiella pneumoniae subsp. pneumoniae	K. pneumoniae (98.97 %)	KPPUTH04	SAMN07450702	PRJNA389557	GCA_002248485.1	ftp://ftp.ncbi.nlm.nih.gov/genomes/all/GCA/002/248/485/GCA_002248485.1_ASM224848v1
Klebsiella pneumoniae BIDMC 21	K. pneumoniae (99.02 %)	BIDMC 21	SAMN02138651	PRJNA202032	GCA_000492395.1	ftp://ftp.ncbi.nlm.nih.gov/genomes/all/GCA/000/492/395/GCA_000492395.1_Kleb_pneu_BIDMC_21_V1
Klebsiella pneumoniae	K. pneumoniae (99.03 %)	Top52 #1721	SAMN02767132	PRJNA246374	GCA_000710095.1	ftp://ftp.ncbi.nlm.nih.gov/genomes/all/GCA/000/710/095/GCA_000710095.1_ASM71009v1
Klebsiella pneumoniae	K. pneumoniae (98.97 %)	CFSAN044564	SAMN05213495	PRJNA308116	GCA_001720845.1	ftp://ftp.ncbi.nlm.nih.gov/genomes/all/GCA/001/720/845/GCA_001720845.1_ASM172084v1
Klebsiella pneumoniae	K. pneumoniae (98.9 %)	A3	SAMN07793214	PRJNA414542	GCA_002856765.1	ftp://ftp.ncbi.nlm.nih.gov/genomes/all/GCA/002/856/765/GCA_002856765.1_ASM285676v1
Klebsiella pneumoniae	K. pneumoniae (98.75 %)	UC361	SAMN12098371	PRJNA549858	GCA_006494505.1	ftp://ftp.ncbi.nlm.nih.gov/genomes/all/GCA/006/494/505/GCA_006494505.1_ASM649450v1
Klebsiella pneumoniae	K. pneumoniae (99.09 %)	EuSCAPE_RO097	SAMEA3721010	PRJEB10018	GCA_900504475.1	ftp://ftp.ncbi.nlm.nih.gov/genomes/all/GCA/900/504/475/GCA_900504475.1_19084_3_182
Klebsiella pneumoniae	K. pneumoniae (98.99 %)	EuSCAPE_IT348	SAMEA3538716	PRJEB10018	GCA_900516115.1	ftp://ftp.ncbi.nlm.nih.gov/genomes/all/GCA/900/516/115/GCA_900516115.1_18174_7_79
Klebsiella pneumoniae	K. pneumoniae (98.89 %)	k1100	SAMEA2273653	PRJEB5065	GCA_900084165.1	ftp://ftp.ncbi.nlm.nih.gov/genomes/all/GCA/900/084/165/GCA_900084165.1_11983_8_13
Klebsiella quasipneumoniae	K. quasipneumoniae subsp. similipneumoniae (98.91 %)	EuSCAPE_AT003	SAMEA3499875	PRJEB10018	GCA_900509185.1	ftp://ftp.ncbi.nlm.nih.gov/genomes/all/GCA/900/509/185/GCA_900509185.1_17870_3_73
Klebsiella pneumoniae	K. pneumoniae (99.07 %)	43419	SAMN06218090	PRJNA479772	GCA_002181915.1	ftp://ftp.ncbi.nlm.nih.gov/genomes/all/GCA/002/181/915/GCA_002181915.1_ASM218191v1
Klebsiella pneumoniae	K. pneumoniae (98.84 %)	COL-Kpn3	SAMN06629580	PRJNA378654	GCA_002851335.1	ftp://ftp.ncbi.nlm.nih.gov/genomes/all/GCA/002/851/335/GCA_002851335.1_ASM285133v1
Klebsiella pneumoniae	K. pneumoniae (98.98 %)	WUSM_KP_76	SAMN09266877	PRJNA473122	GCA_003195655.1	ftp://ftp.ncbi.nlm.nih.gov/genomes/all/GCA/003/195/655/GCA_003195655.1_ASM319565v1
Klebsiella pneumoniae	K. pneumoniae (99.03 %)	WUSM_KP_93	SAMN09266894	PRJNA473122	GCA_003196775.1	ftp://ftp.ncbi.nlm.nih.gov/genomes/all/GCA/003/196/775/GCA_003196775.1_ASM319677v1
Klebsiella pneumoniae	K. pneumoniae (98.99 %)	EuSCAPE_BE046	SAMEA3727636	PRJEB10018	GCA_900506655.1	ftp://ftp.ncbi.nlm.nih.gov/genomes/all/GCA/900/506/655/GCA_900506655.1_19506_1_25
Klebsiella pneumoniae	K. pneumoniae (99.09 %)	EuSCAPE_IT031	SAMEA3729927	PRJEB10018	GCA_900508515.1	ftp://ftp.ncbi.nlm.nih.gov/genomes/all/GCA/900/508/515/GCA_900508515.1_19646_3_151
Klebsiella pneumoniae	K. pneumoniae (98.94 %)	EuSCAPE_FR050	SAMEA3500035	PRJEB10018	GCA_900511715.1	ftp://ftp.ncbi.nlm.nih.gov/genomes/all/GCA/900/511/715/GCA_900511715.1_17870_5_64
Klebsiella pneumoniae	K. pneumoniae (99.01 %)	EuSCAPE_IT211	SAMEA3515239	PRJEB10018	GCA_900514335.1	ftp://ftp.ncbi.nlm.nih.gov/genomes/all/GCA/900/514/335/GCA_900514335.1_18174_6_115
Klebsiella pneumoniae	K. pneumoniae (98.88 %)	EuSCAPE_IT312	SAMEA3538680	PRJEB10018	GCA_900515825.1	ftp://ftp.ncbi.nlm.nih.gov/genomes/all/GCA/900/515/825/GCA_900515825.1_18174_7_46
Klebsiella pneumoniae	K. pneumoniae (99.03 %)	kpneu009	SAMEA4916042	PRJEB28660	GCA_900607505.1	ftp://ftp.ncbi.nlm.nih.gov/genomes/all/GCA/900/607/505/GCA_900607505.1_kpneu009
Klebsiella pneumoniae	K. pneumoniae (98.93 %)	k2330	SAMEA2273813	PRJEB5065	GCA_900085585.1	ftp://ftp.ncbi.nlm.nih.gov/genomes/all/GCA/900/085/585/GCA_900085585.1_12045_7_45
Klebsiella pneumoniae	K. pneumoniae (99.09 %)	5012STDY7312698	SAMEA104567880	PRJEB31361	GCA_900774365.1	ftp://ftp.ncbi.nlm.nih.gov/genomes/all/GCA/900/774/365/GCA_900774365.1_25293_8_102-2
Klebsiella pneumoniae subsp. pneumoniae	K. pneumoniae (98.91 %)	JNM8C2	SAMN09604002	PRJNA479753	GCA_003368345.1	ftp://ftp.ncbi.nlm.nih.gov/genomes/all/GCA/003/368/345/GCA_003368345.1_ASM336834v1
Klebsiella pneumoniae	K. pneumoniae (98.84 %)	YMC 2013/7/B3993	SAMN03738195	PRJNA285125	GCA_001548535.1	ftp://ftp.ncbi.nlm.nih.gov/genomes/all/GCA/001/548/535/GCA_001548535.1_ASM154853v1
Klebsiella pneumoniae	K. pneumoniae (98.94 %)	KP_017	SAMN10249050	PRJNA497126	GCA_003936515.1	ftp://ftp.ncbi.nlm.nih.gov/genomes/all/GCA/003/936/515/GCA_003936515.1_ASM393651v1
Klebsiella pneumoniae	K. pneumoniae (99.03 %)	k1765	SAMEA2273739	PRJEB5065	GCA_900086445.1	ftp://ftp.ncbi.nlm.nih.gov/genomes/all/GCA/900/086/445/GCA_900086445.1_12082_5_15
Klebsiella variicola	K. variicola subsp. variicola (99.03 %)	WUSM_KV_18	SAMN09266819	PRJNA473122	GCA_003196335.1	ftp://ftp.ncbi.nlm.nih.gov/genomes/all/GCA/003/196/335/GCA_003196335.1_ASM319633v1
Klebsiella variicola	K. variicola subsp. variicola (99.05 %)	type strain: F2R9	SAMEA4425280	PRJEB15325	GCA_900978195.1	ftp://ftp.ncbi.nlm.nih.gov/genomes/all/GCA/900/978/195/GCA_900978195.1_F2R9.1
Klebsiella pneumoniae	K. pneumoniae (98.94 %)	NCTC9166	SAMEA3340628	PRJEB6403	GCA_900452095.1	ftp://ftp.ncbi.nlm.nih.gov/genomes/all/GCA/900/452/095/GCA_900452095.1_37430_A01
Klebsiella pneumoniae	K. pneumoniae (98.9 %)	EuSCAPE_IL065	SAMEA3538522	PRJEB10018	GCA_900513625.1	ftp://ftp.ncbi.nlm.nih.gov/genomes/all/GCA/900/513/625/GCA_900513625.1_18174_5_41
Klebsiella pneumoniae	K. pneumoniae (98.94 %)	k1842	SAMEA2273754	PRJEB5065	GCA_900084635.1	ftp://ftp.ncbi.nlm.nih.gov/genomes/all/GCA/900/084/635/GCA_900084635.1_11983_8_89
Klebsiella pneumoniae	K. pneumoniae (98.86 %)	k1983	SAMEA2273775	PRJEB5065	GCA_900085255.1	ftp://ftp.ncbi.nlm.nih.gov/genomes/all/GCA/900/085/255/GCA_900085255.1_12045_7_9
Klebsiella quasipneumoniae	K. quasipneumoniae subsp. quasipneumoniae (99.25 %)	EuSCAPE_IT035	SAMEA3538596	PRJEB10018	GCA_900509255.1	ftp://ftp.ncbi.nlm.nih.gov/genomes/all/GCA/900/509/255/GCA_900509255.1_18174_5_113
Klebsiella variicola	K. variicola subsp. variicola (98.96 %)	EuSCAPE_PT077	SAMEA3649891	PRJEB10018	GCA_900509665.1	ftp://ftp.ncbi.nlm.nih.gov/genomes/all/GCA/900/509/665/GCA_900509665.1_18623_2_137
Klebsiella pneumoniae	K. pneumoniae (99 %)	WUSM_KP_62	SAMN09266863	PRJNA473122	GCA_003196895.1	ftp://ftp.ncbi.nlm.nih.gov/genomes/all/GCA/003/196/895/GCA_003196895.1_ASM319689v1
Klebsiella pneumoniae	K. pneumoniae (98.95 %)	1219	SAMN07716502	PRJNA412518	GCA_003598825.1	ftp://ftp.ncbi.nlm.nih.gov/genomes/all/GCA/003/598/825/GCA_003598825.1_ASM359882v1
Klebsiella pneumoniae	K. pneumoniae (98.9 %)	EuSCAPE_FR068	SAMEA3500053	PRJEB10018	GCA_900511735.1	ftp://ftp.ncbi.nlm.nih.gov/genomes/all/GCA/900/511/735/GCA_900511735.1_17870_5_75
Klebsiella pneumoniae	K. pneumoniae (99.01 %)	EuSCAPE_IL016	SAMEA3538474	PRJEB10018	GCA_900512195.1	ftp://ftp.ncbi.nlm.nih.gov/genomes/all/GCA/900/512/195/GCA_900512195.1_18174_4_154
Klebsiella quasipneumoniae	K. quasipneumoniae subsp. quasipneumoniae (98.75 %)	KP025	SAMN06200341	PRJNA353361	GCA_002119945.1	ftp://ftp.ncbi.nlm.nih.gov/genomes/all/GCA/002/119/945/GCA_002119945.1_ASM211994v1
Klebsiella pneumoniae BIDMC 51	K. pneumoniae (99.02 %)	BIDMC 51	SAMN02356591	PRJNA219259	GCA_000567085.1	ftp://ftp.ncbi.nlm.nih.gov/genomes/all/GCA/000/567/085/GCA_000567085.1_Kleb_pneu_BIDMC_51_V1
Klebsiella pneumoniae	K. pneumoniae (99.08 %)	L447	SAMN07251824	PRJNA390758	GCA_002262145.1	ftp://ftp.ncbi.nlm.nih.gov/genomes/all/GCA/002/262/145/GCA_002262145.1_ASM226214v1
Klebsiella pneumoniae	K. pneumoniae (98.96 %)	76	SAMN07692769	PRJNA411997	GCA_002411885.1	ftp://ftp.ncbi.nlm.nih.gov/genomes/all/GCA/002/411/885/GCA_002411885.1_ASM241188v1
Klebsiella pneumoniae	K. pneumoniae (99.03 %)	BJ-STC-c	SAMEA4043120	PRJEB14454	GCA_900091635.1	ftp://ftp.ncbi.nlm.nih.gov/genomes/all/GCA/900/091/635/GCA_900091635.1_KP-BJ-STC-c_assembly
Klebsiella pneumoniae	K. pneumoniae (99.11 %)	EuSCAPE_ES174	SAMEA3649490	PRJEB10018	GCA_900501205.1	ftp://ftp.ncbi.nlm.nih.gov/genomes/all/GCA/900/501/205/GCA_900501205.1_18623_1_160
Klebsiella pneumoniae	K. pneumoniae (98.89 %)	k2326	SAMEA2273877	PRJEB5065	GCA_900085935.1	ftp://ftp.ncbi.nlm.nih.gov/genomes/all/GCA/900/085/935/GCA_900085935.1_12082_2_13
Klebsiella pneumoniae	K. pneumoniae (98.88 %)	F1-9-ERG1	SAMEA3531901	PRJEB11403	GCA_900093445.1	ftp://ftp.ncbi.nlm.nih.gov/genomes/all/GCA/900/093/445/GCA_900093445.1_18090_8_92
Klebsiella pneumoniae	K. pneumoniae (99.1 %)	5012STDY7626383	SAMEA4873584	PRJEB31361	GCA_900775955.1	ftp://ftp.ncbi.nlm.nih.gov/genomes/all/GCA/900/775/955/GCA_900775955.1_27097_7_120-2
Klebsiella pneumoniae	K. pneumoniae (98.99 %)	INF116-sc-2279924	SAMEA3356997	PRJNA486877	GCA_003432245.1	ftp://ftp.ncbi.nlm.nih.gov/genomes/all/GCA/003/432/245/GCA_003432245.1_ASM343224v1
Klebsiella pneumoniae	K. pneumoniae (98.89 %)	ST-15:K087	SAMN06106865	PRJNA355910	GCA_002417375.1	ftp://ftp.ncbi.nlm.nih.gov/genomes/all/GCA/002/417/375/GCA_002417375.1_ASM241737v1
Klebsiella pneumoniae	K. pneumoniae (98.96 %)	ST-15:K104	SAMN06106884	PRJNA355910	GCA_002417545.1	ftp://ftp.ncbi.nlm.nih.gov/genomes/all/GCA/002/417/545/GCA_002417545.1_ASM241754v1
Klebsiella pneumoniae	K. pneumoniae (98.94 %)	OC951	SAMN08885786	PRJNA449090	GCA_003065085.1	ftp://ftp.ncbi.nlm.nih.gov/genomes/all/GCA/003/065/085/GCA_003065085.1_ASM306508v1
Klebsiella pneumoniae	K. pneumoniae (98.97 %)	Kp891	SAMN09104661	PRJNA470769	GCA_003225775.1	ftp://ftp.ncbi.nlm.nih.gov/genomes/all/GCA/003/225/775/GCA_003225775.1_ASM322577v1
Klebsiella pneumoniae	K. pneumoniae (99.07 %)	EuSCAPE_TR191	SAMEA3729760	PRJEB10018	GCA_900508605.1	ftp://ftp.ncbi.nlm.nih.gov/genomes/all/GCA/900/508/605/GCA_900508605.1_19646_3_23
Klebsiella pneumoniae	K. pneumoniae (99 %)	EuSCAPE_IT237	SAMEA3538604	PRJEB10018	GCA_900514565.1	ftp://ftp.ncbi.nlm.nih.gov/genomes/all/GCA/900/514/565/GCA_900514565.1_18174_6_140
Klebsiella pneumoniae	K. pneumoniae (98.88 %)	k1781	SAMEA2273745	PRJEB5065	GCA_900086435.1	ftp://ftp.ncbi.nlm.nih.gov/genomes/all/GCA/900/086/435/GCA_900086435.1_12082_5_16
Klebsiella pneumoniae	K. pneumoniae (98.98 %)	PB39	SAMEA3531790	PRJEB11403	GCA_900092995.1	ftp://ftp.ncbi.nlm.nih.gov/genomes/all/GCA/900/092/995/GCA_900092995.1_18090_8_39
Klebsiella pneumoniae	K. pneumoniae (99.03 %)	5012STDY7626431	SAMEA4873633	PRJEB31361	GCA_900776555.1	ftp://ftp.ncbi.nlm.nih.gov/genomes/all/GCA/900/776/555/GCA_900776555.1_27097_7_168-2
Klebsiella pneumoniae	K. pneumoniae (98.94 %)	W14	SAMN04992856	PRJNA321220	GCA_001646625.1	ftp://ftp.ncbi.nlm.nih.gov/genomes/all/GCA/001/646/625/GCA_001646625.1_ASM164662v1
Klebsiella pneumoniae	K. pneumoniae (98.92 %)	Z7_Kp	SAMN09710274	PRJNA482637	GCA_003346635.1	ftp://ftp.ncbi.nlm.nih.gov/genomes/all/GCA/003/346/635/GCA_003346635.1_ASM334663v1
Klebsiella pneumoniae	K. pneumoniae (98.99 %)	EuSCAPE_TR261	SAMEA3729860	PRJEB10018	GCA_900509065.1	ftp://ftp.ncbi.nlm.nih.gov/genomes/all/GCA/900/509/065/GCA_900509065.1_19646_3_84
Klebsiella pneumoniae	K. pneumoniae (98.98 %)	EuSCAPE_DE004	SAMEA3512031	PRJEB10018	GCA_900512385.1	ftp://ftp.ncbi.nlm.nih.gov/genomes/all/GCA/900/512/385/GCA_900512385.1_18174_4_3
Klebsiella pneumoniae	K. pneumoniae (99 %)	k1738	SAMEA2273734	PRJEB5065	GCA_900086415.1	ftp://ftp.ncbi.nlm.nih.gov/genomes/all/GCA/900/086/415/GCA_900086415.1_12082_5_13
Klebsiella pneumoniae	K. pneumoniae (98.94 %)	TH1	SAMN05170048	PRJNA321635	GCA_001676825.1	ftp://ftp.ncbi.nlm.nih.gov/genomes/all/GCA/001/676/825/GCA_001676825.1_ASM167682v1
Klebsiella pneumoniae	K. pneumoniae (99.01 %)	F81	SAMN08380935	PRJNA430920	GCA_004120155.1	ftp://ftp.ncbi.nlm.nih.gov/genomes/all/GCA/004/120/155/GCA_004120155.1_ASM412015v1
Klebsiella pneumoniae	K. pneumoniae (99.04 %)	JNM10C3	SAMN09604068	PRJNA479760	GCA_003368365.1	ftp://ftp.ncbi.nlm.nih.gov/genomes/all/GCA/003/368/365/GCA_003368365.1_ASM336836v1
Klebsiella pneumoniae	K. pneumoniae (98.96 %)	TOP52_1721_U1	SAMN09928108	PRJNA488268	GCA_003957455.1	ftp://ftp.ncbi.nlm.nih.gov/genomes/all/GCA/003/957/455/GCA_003957455.1_ASM395745v1
Klebsiella pneumoniae	K. pneumoniae (98.93 %)	Kp81	SAMN08298849	PRJNA428749	GCA_002887435.1	ftp://ftp.ncbi.nlm.nih.gov/genomes/all/GCA/002/887/435/GCA_002887435.1_ASM288743v1
Klebsiella quasipneumoniae subsp. similipneumoniae	K. quasipneumoniae subsp. similipneumoniae (97.72 %)	400-2-1	SAMN10736426	PRJNA514908	GCA_004321315.1	ftp://ftp.ncbi.nlm.nih.gov/genomes/all/GCA/004/321/315/GCA_004321315.1_ASM432131v1
Klebsiella pneumoniae	K. pneumoniae (98.92 %)	KPC02	SAMN07604909	PRJNA401424	GCA_002289105.1	ftp://ftp.ncbi.nlm.nih.gov/genomes/all/GCA/002/289/105/GCA_002289105.1_ASM228910v1
Klebsiella pneumoniae	K. pneumoniae (98.91 %)	BH3723	SAMN05960903	PRJNA351846	GCA_002187545.1	ftp://ftp.ncbi.nlm.nih.gov/genomes/all/GCA/002/187/545/GCA_002187545.1_ASM218754v1
Klebsiella pneumoniae	K. pneumoniae (99.04 %)	SCPM-O-B-8395	SAMN09064352	PRJNA269675	GCA_003195135.1	ftp://ftp.ncbi.nlm.nih.gov/genomes/all/GCA/003/195/135/GCA_003195135.1_ASM319513v1
Klebsiella pneumoniae	K. pneumoniae (98.96 %)	EuSCAPE_RS007	SAMEA3649813	PRJEB10018	GCA_900501605.1	ftp://ftp.ncbi.nlm.nih.gov/genomes/all/GCA/900/501/605/GCA_900501605.1_18623_1_88
Klebsiella pneumoniae	K. pneumoniae (99 %)	EuSCAPE_TR099	SAMEA3729797	PRJEB10018	GCA_900507255.1	ftp://ftp.ncbi.nlm.nih.gov/genomes/all/GCA/900/507/255/GCA_900507255.1_19646_2_104
Klebsiella pneumoniae	K. pneumoniae (98.99 %)	PB199	SAMEA3531814	PRJEB11403	GCA_900093085.1	ftp://ftp.ncbi.nlm.nih.gov/genomes/all/GCA/900/093/085/GCA_900093085.1_18090_6_67
Klebsiella pneumoniae	K. pneumoniae (98.96 %)	VRES0300	SAMEA3304700	PRJEB8770	GCA_900171735.1	ftp://ftp.ncbi.nlm.nih.gov/genomes/all/GCA/900/171/735/GCA_900171735.1_16404_3_34
Klebsiella pneumoniae subsp. pneumoniae	K. pneumoniae (98.86 %)	CRK0386	SAMN08513421	PRJNA433394	GCA_002936595.2	ftp://ftp.ncbi.nlm.nih.gov/genomes/all/GCA/002/936/595/GCA_002936595.2_ASM293659v2
Klebsiella pneumoniae MGH 48	K. pneumoniae (98.95 %)	MGH 48	SAMN02138588	PRJNA201963	GCA_000492755.1	ftp://ftp.ncbi.nlm.nih.gov/genomes/all/GCA/000/492/755/GCA_000492755.1_Kleb_pneu_MGH_48_V1
Klebsiella pneumoniae	K. pneumoniae (99.09 %)	COL-Kpn114	SAMN06629691	PRJNA378654	GCA_002853915.1	ftp://ftp.ncbi.nlm.nih.gov/genomes/all/GCA/002/853/915/GCA_002853915.1_ASM285391v1
Klebsiella pneumoniae	K. pneumoniae (98.99 %)	SIKP027	SAMN11399351	PRJNA532291	GCA_004831405.1	ftp://ftp.ncbi.nlm.nih.gov/genomes/all/GCA/004/831/405/GCA_004831405.1_ASM483140v1
Klebsiella pneumoniae	K. pneumoniae (98.97 %)	EuSCAPE_GR060	SAMEA3649679	PRJEB10018	GCA_900500855.1	ftp://ftp.ncbi.nlm.nih.gov/genomes/all/GCA/900/500/855/GCA_900500855.1_18489_5_73
Klebsiella pneumoniae	K. pneumoniae (98.92 %)	EuSCAPE_HR086	SAMEA3721118	PRJEB10018	GCA_900503365.1	ftp://ftp.ncbi.nlm.nih.gov/genomes/all/GCA/900/503/365/GCA_900503365.1_18858_1_31
Klebsiella pneumoniae	K. pneumoniae (99.01 %)	EuSCAPE_DE038	SAMEA3512065	PRJEB10018	GCA_900512445.1	ftp://ftp.ncbi.nlm.nih.gov/genomes/all/GCA/900/512/445/GCA_900512445.1_18174_4_37
Klebsiella pneumoniae	K. pneumoniae (98.97 %)	KP_084	SAMN10249156	PRJNA497126	GCA_003937235.1	ftp://ftp.ncbi.nlm.nih.gov/genomes/all/GCA/003/937/235/GCA_003937235.1_ASM393723v1
Klebsiella pneumoniae	K. pneumoniae (98.94 %)	4300STDY6470401	SAMEA4364582	PRJEB19226	GCA_900493755.1	ftp://ftp.ncbi.nlm.nih.gov/genomes/all/GCA/900/493/755/GCA_900493755.1_22036_6_277
Klebsiella pneumoniae subsp. pneumoniae	K. pneumoniae (98.91 %)	60	SAMN11388468	PRJNA508509	GCA_004803325.1	ftp://ftp.ncbi.nlm.nih.gov/genomes/all/GCA/004/803/325/GCA_004803325.1_ASM480332v1
Klebsiella quasipneumoniae subsp. similipneumoniae	K. quasipneumoniae subsp. similipneumoniae (97.71 %)	YH16016_S4-238-1	SAMN10736448	PRJNA514908	GCA_004321195.1	ftp://ftp.ncbi.nlm.nih.gov/genomes/all/GCA/004/321/195/GCA_004321195.1_ASM432119v1
Klebsiella pneumoniae	K. pneumoniae (99.03 %)	B11	SAMN07572976	PRJNA400699	GCA_002300725.2	ftp://ftp.ncbi.nlm.nih.gov/genomes/all/GCA/002/300/725/GCA_002300725.2_ASM230072v2
Klebsiella pneumoniae	K. pneumoniae (98.9 %)	YMC2010/10/R2142	SAMN05190585	PRJNA323393	GCA_002894525.1	ftp://ftp.ncbi.nlm.nih.gov/genomes/all/GCA/002/894/525/GCA_002894525.1_ASM289452v1
Klebsiella pneumoniae	K. pneumoniae (98.97 %)	kp18317	SAMN11920174	PRJNA545764	GCA_006152055.1	ftp://ftp.ncbi.nlm.nih.gov/genomes/all/GCA/006/152/055/GCA_006152055.1_ASM615205v1
Klebsiella pneumoniae	K. pneumoniae (98.99 %)	EuSCAPE_HR025	SAMEA3721032	PRJEB10018	GCA_900505815.1	ftp://ftp.ncbi.nlm.nih.gov/genomes/all/GCA/900/505/815/GCA_900505815.1_19084_4_42
Klebsiella pneumoniae	K. pneumoniae (99.07 %)	EuSCAPE_TR193	SAMEA3729765	PRJEB10018	GCA_900508645.1	ftp://ftp.ncbi.nlm.nih.gov/genomes/all/GCA/900/508/645/GCA_900508645.1_19646_3_25
Klebsiella pneumoniae	K. pneumoniae (99.05 %)	EuSCAPE_ES259	SAMEA3649578	PRJEB10018	GCA_900517615.1	ftp://ftp.ncbi.nlm.nih.gov/genomes/all/GCA/900/517/615/GCA_900517615.1_18489_5_163
Klebsiella pneumoniae	K. pneumoniae (98.99 %)	KPOI-4	SAMN03223200	PRJNA252925	GCA_001460985.1	ftp://ftp.ncbi.nlm.nih.gov/genomes/all/GCA/001/460/985/GCA_001460985.1_ASM146098v1
Klebsiella pneumoniae	K. pneumoniae (99.03 %)	KSB1_7E	SAMEA3357328	PRJNA351909	GCA_002752905.1	ftp://ftp.ncbi.nlm.nih.gov/genomes/all/GCA/002/752/905/GCA_002752905.1_ASM275290v1
Klebsiella pneumoniae	K. pneumoniae (99.07 %)	EuSCAPE_LU014	SAMEA3672966	PRJEB10018	GCA_900503705.1	ftp://ftp.ncbi.nlm.nih.gov/genomes/all/GCA/900/503/705/GCA_900503705.1_18858_1_63
Klebsiella pneumoniae	K. pneumoniae (99.06 %)	EuSCAPE_IT247	SAMEA3538614	PRJEB10018	GCA_900514625.1	ftp://ftp.ncbi.nlm.nih.gov/genomes/all/GCA/900/514/625/GCA_900514625.1_18174_6_150
Klebsiella pneumoniae	K. pneumoniae (98.95 %)	EuSCAPE_IT133	SAMEA3515162	PRJEB10018	GCA_900514985.1	ftp://ftp.ncbi.nlm.nih.gov/genomes/all/GCA/900/514/985/GCA_900514985.1_18174_6_41
Klebsiella pneumoniae	K. pneumoniae (99.06 %)	4300STDY6470469	SAMEA4364650	PRJEB19226	GCA_900494165.1	ftp://ftp.ncbi.nlm.nih.gov/genomes/all/GCA/900/494/165/GCA_900494165.1_22036_6_344
Klebsiella pneumoniae	K. pneumoniae (99.06 %)	5012STDY7312731	SAMEA104567913	PRJEB31361	GCA_900774495.1	ftp://ftp.ncbi.nlm.nih.gov/genomes/all/GCA/900/774/495/GCA_900774495.1_25293_8_135-2
Klebsiella variicola	K. variicola subsp. variicola (99 %)	EuSCAPE_UK089	SAMEA3673054	PRJEB10018	GCA_900509725.1	ftp://ftp.ncbi.nlm.nih.gov/genomes/all/GCA/900/509/725/GCA_900509725.1_18858_1_147
Klebsiella pneumoniae	K. pneumoniae (98.97 %)	PO1659	SAMN05960888	PRJNA351846	GCA_002186855.1	ftp://ftp.ncbi.nlm.nih.gov/genomes/all/GCA/002/186/855/GCA_002186855.1_ASM218685v1
Klebsiella pneumoniae	K. pneumoniae (98.92 %)	L86	SAMN07251853	PRJNA390758	GCA_002261585.1	ftp://ftp.ncbi.nlm.nih.gov/genomes/all/GCA/002/261/585/GCA_002261585.1_ASM226158v1
Klebsiella pneumoniae	K. pneumoniae (99 %)	BJ-STC-a	SAMEA4043118	PRJEB14454	GCA_900091645.1	ftp://ftp.ncbi.nlm.nih.gov/genomes/all/GCA/900/091/645/GCA_900091645.1_KP-BJ-STC-a_assembly
Klebsiella pneumoniae	K. pneumoniae (98.96 %)	NCTC13674	SAMEA3919797	PRJEB6403	GCA_900451655.1	ftp://ftp.ncbi.nlm.nih.gov/genomes/all/GCA/900/451/655/GCA_900451655.1_45532_E02
Klebsiella pneumoniae	K. pneumoniae (99.14 %)	EuSCAPE_TR303	SAMEA3729897	PRJEB10018	GCA_900508225.1	ftp://ftp.ncbi.nlm.nih.gov/genomes/all/GCA/900/508/225/GCA_900508225.1_19646_3_121
Klebsiella pneumoniae	K. pneumoniae (99.08 %)	EuSCAPE_PL054	SAMEA3499955	PRJEB10018	GCA_900510385.1	ftp://ftp.ncbi.nlm.nih.gov/genomes/all/GCA/900/510/385/GCA_900510385.1_17870_2_56
Klebsiella pneumoniae	K. pneumoniae (99.07 %)	5012STDY7312754	SAMEA104567936	PRJEB31361	GCA_900774735.1	ftp://ftp.ncbi.nlm.nih.gov/genomes/all/GCA/900/774/735/GCA_900774735.1_25293_8_158-2
Klebsiella pneumoniae subsp. pneumoniae	K. pneumoniae (98.96 %)	TGH8	SAMN04087461	PRJNA295651	GCA_001611055.1	ftp://ftp.ncbi.nlm.nih.gov/genomes/all/GCA/001/611/055/GCA_001611055.1_ASM161105v1
Klebsiella pneumoniae subsp. pneumoniae	K. pneumoniae (98.84 %)	CRK0385	SAMN08513422	PRJNA433394	GCA_002936535.2	ftp://ftp.ncbi.nlm.nih.gov/genomes/all/GCA/002/936/535/GCA_002936535.2_ASM293653v2
Klebsiella pneumoniae	K. pneumoniae (98.94 %)	PR042E3	SAMN07792469	PRJNA412434	GCA_002934865.1	ftp://ftp.ncbi.nlm.nih.gov/genomes/all/GCA/002/934/865/GCA_002934865.1_ASM293486v1
Klebsiella pneumoniae subsp. pneumoniae	K. pneumoniae (98.99 %)	SIKP103	SAMN11399454	PRJNA532291	GCA_004830685.1	ftp://ftp.ncbi.nlm.nih.gov/genomes/all/GCA/004/830/685/GCA_004830685.1_ASM483068v1
Klebsiella pneumoniae	K. pneumoniae (99 %)	CRK0022	SAMN06812652	PRJNA339843	GCA_002184785.2	ftp://ftp.ncbi.nlm.nih.gov/genomes/all/GCA/002/184/785/GCA_002184785.2_ASM218478v2
Klebsiella pneumoniae	K. pneumoniae (98.97 %)	G4049	SAMN05960929	PRJNA351846	GCA_002187995.1	ftp://ftp.ncbi.nlm.nih.gov/genomes/all/GCA/002/187/995/GCA_002187995.1_ASM218799v1
Klebsiella pneumoniae	K. pneumoniae (99.06 %)	COL-Kpn8	SAMN06629585	PRJNA378654	GCA_002851575.1	ftp://ftp.ncbi.nlm.nih.gov/genomes/all/GCA/002/851/575/GCA_002851575.1_ASM285157v1
Klebsiella pneumoniae	K. pneumoniae (98.94 %)	EuSCAPE_NO017	SAMEA3538424	PRJEB10018	GCA_900511885.1	ftp://ftp.ncbi.nlm.nih.gov/genomes/all/GCA/900/511/885/GCA_900511885.1_18174_4_107
Klebsiella pneumoniae	K. pneumoniae (98.96 %)	EuSCAPE_IT113	SAMEA3515142	PRJEB10018	GCA_900514785.1	ftp://ftp.ncbi.nlm.nih.gov/genomes/all/GCA/900/514/785/GCA_900514785.1_18174_6_22
Klebsiella pneumoniae	K. pneumoniae (98.89 %)	k1566	SAMEA2273708	PRJEB5065	GCA_900086325.1	ftp://ftp.ncbi.nlm.nih.gov/genomes/all/GCA/900/086/325/GCA_900086325.1_12082_5_2
Klebsiella pneumoniae	K. pneumoniae (98.89 %)	5012STDY7312677	SAMEA104567859	PRJEB31361	GCA_900775455.1	ftp://ftp.ncbi.nlm.nih.gov/genomes/all/GCA/900/775/455/GCA_900775455.1_25293_8_81-2
Klebsiella pneumoniae	K. variicola subsp. tropica (98.22 %)	YH43	SAMD00039249	PRJDB4172	GCA_001548315.1	ftp://ftp.ncbi.nlm.nih.gov/genomes/all/GCA/001/548/315/GCA_001548315.1_ASM154831v1
Klebsiella pneumoniae	K. pneumoniae (98.99 %)	R46	SAMN10887831	PRJNA521422	GCA_004208475.1	ftp://ftp.ncbi.nlm.nih.gov/genomes/all/GCA/004/208/475/GCA_004208475.1_ASM420847v1
Klebsiella pneumoniae subsp. pneumoniae	K. pneumoniae (98.98 %)	R2476	SAMN10523673	PRJNA508406	GCA_003955155.1	ftp://ftp.ncbi.nlm.nih.gov/genomes/all/GCA/003/955/155/GCA_003955155.1_ASM395515v1
Klebsiella pneumoniae	K. pneumoniae (99.1 %)	L26	SAMN07251808	PRJNA390758	GCA_002262455.1	ftp://ftp.ncbi.nlm.nih.gov/genomes/all/GCA/002/262/455/GCA_002262455.1_ASM226245v1
Klebsiella pneumoniae	K. pneumoniae (98.99 %)	DLL7528	SAMN08374133	PRJNA430462	GCA_003316315.1	ftp://ftp.ncbi.nlm.nih.gov/genomes/all/GCA/003/316/315/GCA_003316315.1_ASM331631v1
Klebsiella pneumoniae	K. pneumoniae (98.99 %)	NJLHYY66-CR	SAMN10600548	PRJNA510171	GCA_006130445.1	ftp://ftp.ncbi.nlm.nih.gov/genomes/all/GCA/006/130/445/GCA_006130445.1_ASM613044v1
Klebsiella pneumoniae	K. pneumoniae (98.98 %)	EuSCAPE_GR005	SAMEA3649595	PRJEB10018	GCA_900501475.1	ftp://ftp.ncbi.nlm.nih.gov/genomes/all/GCA/900/501/475/GCA_900501475.1_18623_1_6
Klebsiella pneumoniae	K. pneumoniae (98.93 %)	EuSCAPE_HU044	SAMEA3538822	PRJEB10018	GCA_900516965.1	ftp://ftp.ncbi.nlm.nih.gov/genomes/all/GCA/900/516/965/GCA_900516965.1_18174_8_50
Klebsiella pneumoniae	K. pneumoniae (99.05 %)	5012STDY7626419	SAMEA4873620	PRJEB31361	GCA_900776325.1	ftp://ftp.ncbi.nlm.nih.gov/genomes/all/GCA/900/776/325/GCA_900776325.1_27097_7_156-2
Klebsiella pneumoniae	K. pneumoniae (98.97 %)	k1419	SAMEA2273690	PRJEB5065	GCA_900084315.1	ftp://ftp.ncbi.nlm.nih.gov/genomes/all/GCA/900/084/315/GCA_900084315.1_11983_8_45
Klebsiella pneumoniae	K. pneumoniae (98.97 %)	5012STDY7626376	SAMEA4873577	PRJEB31361	GCA_900775885.1	ftp://ftp.ncbi.nlm.nih.gov/genomes/all/GCA/900/775/885/GCA_900775885.1_27097_7_113-2
Klebsiella pneumoniae subsp. pneumoniae	K. pneumoniae (98.88 %)	CREI026-1	SAMN07203030	PRJNA389557	GCA_002239815.1	ftp://ftp.ncbi.nlm.nih.gov/genomes/all/GCA/002/239/815/GCA_002239815.1_ASM223981v1
Klebsiella pneumoniae subsp. pneumoniae	K. pneumoniae (98.88 %)	KPCRETH27	SAMN07450558	PRJNA389557	GCA_002246355.1	ftp://ftp.ncbi.nlm.nih.gov/genomes/all/GCA/002/246/355/GCA_002246355.1_ASM224635v1
Klebsiella pneumoniae subsp. pneumoniae	K. pneumoniae (99.06 %)	KPH+04	SAMN07450681	PRJNA389557	GCA_002248815.1	ftp://ftp.ncbi.nlm.nih.gov/genomes/all/GCA/002/248/815/GCA_002248815.1_ASM224881v1
Klebsiella variicola	K. variicola subsp. variicola (99.03 %)	B1	SAMN03145043	PRJNA265012	GCA_001006575.1	ftp://ftp.ncbi.nlm.nih.gov/genomes/all/GCA/001/006/575/GCA_001006575.1_ASM100657v1
Klebsiella pneumoniae	K. pneumoniae (99.03 %)	MGH102	SAMN03280399	PRJNA271899	GCA_001033745.1	ftp://ftp.ncbi.nlm.nih.gov/genomes/all/GCA/001/033/745/GCA_001033745.1_Kleb_pneu_MGH102_V1
Klebsiella pneumoniae	K. pneumoniae (99.09 %)	L23	SAMN07251806	PRJNA390758	GCA_002262565.1	ftp://ftp.ncbi.nlm.nih.gov/genomes/all/GCA/002/262/565/GCA_002262565.1_ASM226256v1
Klebsiella pneumoniae	K. pneumoniae (98.93 %)	KLPN_M84	SAMN10241293	PRJNA496461	GCA_003860845.1	ftp://ftp.ncbi.nlm.nih.gov/genomes/all/GCA/003/860/845/GCA_003860845.1_ASM386084v1
Klebsiella pneumoniae	K. pneumoniae (98.96 %)	EuSCAPE_IT367	SAMEA3538769	PRJEB10018	GCA_900516215.1	ftp://ftp.ncbi.nlm.nih.gov/genomes/all/GCA/900/516/215/GCA_900516215.1_18174_7_98
Klebsiella pneumoniae	K. pneumoniae (98.96 %)	5012STDY7312717	SAMEA104567899	PRJEB31361	GCA_900774205.1	ftp://ftp.ncbi.nlm.nih.gov/genomes/all/GCA/900/774/205/GCA_900774205.1_25293_8_121-2
Klebsiella pneumoniae	K. pneumoniae (98.96 %)	KP_144	SAMN10249138	PRJNA497126	GCA_003939115.1	ftp://ftp.ncbi.nlm.nih.gov/genomes/all/GCA/003/939/115/GCA_003939115.1_ASM393911v1
Klebsiella pneumoniae	K. pneumoniae (98.95 %)	4300STDY6470420	SAMEA4364601	PRJEB19226	GCA_900493795.1	ftp://ftp.ncbi.nlm.nih.gov/genomes/all/GCA/900/493/795/GCA_900493795.1_22036_6_296
Klebsiella aerogenes	K. aerogenes (98.48 %)	AR_0161	SAMN04015002	PRJNA292902	GCA_003071285.1	ftp://ftp.ncbi.nlm.nih.gov/genomes/all/GCA/003/071/285/GCA_003071285.1_ASM307128v1
Klebsiella variicola	K. variicola subsp. variicola (99.08 %)	WUSM_KV_30	SAMN09266831	PRJNA473122	GCA_003196155.1	ftp://ftp.ncbi.nlm.nih.gov/genomes/all/GCA/003/196/155/GCA_003196155.1_ASM319615v1
Klebsiella pneumoniae BIDMC 23	K. pneumoniae (98.99 %)	BIDMC 23	SAMN02138653	PRJNA202034	GCA_000492355.1	ftp://ftp.ncbi.nlm.nih.gov/genomes/all/GCA/000/492/355/GCA_000492355.1_Kleb_pneu_BIDMC_23_V1
Klebsiella pneumoniae	K. pneumoniae (98.94 %)	KP1245	SAMN06765485	PRJNA383450	GCA_002115645.1	ftp://ftp.ncbi.nlm.nih.gov/genomes/all/GCA/002/115/645/GCA_002115645.1_ASM211564v1
Klebsiella pneumoniae	K. pneumoniae (98.9 %)	1456	SAMN05945914	PRJNA350750	GCA_002173955.1	ftp://ftp.ncbi.nlm.nih.gov/genomes/all/GCA/002/173/955/GCA_002173955.1_ASM217395v1
Klebsiella pneumoniae	K. pneumoniae (98.94 %)	WUSM_KP_110	SAMN09266911	PRJNA473122	GCA_003196535.1	ftp://ftp.ncbi.nlm.nih.gov/genomes/all/GCA/003/196/535/GCA_003196535.1_ASM319653v1
Klebsiella pneumoniae	K. pneumoniae (98.89 %)	EuSCAPE_TR077	SAMEA3729762	PRJEB10018	GCA_900508055.1	ftp://ftp.ncbi.nlm.nih.gov/genomes/all/GCA/900/508/055/GCA_900508055.1_19646_2_87
Klebsiella pneumoniae	K. pneumoniae (98.93 %)	EuSCAPE_IT275	SAMEA3538642	PRJEB10018	GCA_900515475.1	ftp://ftp.ncbi.nlm.nih.gov/genomes/all/GCA/900/515/475/GCA_900515475.1_18174_7_11
Klebsiella pneumoniae	K. pneumoniae (99.05 %)	k839	SAMEA2273599	PRJEB5065	GCA_900084985.1	ftp://ftp.ncbi.nlm.nih.gov/genomes/all/GCA/900/084/985/GCA_900084985.1_12045_6_63
Klebsiella pneumoniae	K. pneumoniae (98.99 %)	k866	SAMEA2273615	PRJEB5065	GCA_900085095.1	ftp://ftp.ncbi.nlm.nih.gov/genomes/all/GCA/900/085/095/GCA_900085095.1_12045_6_78
Klebsiella pneumoniae	K. pneumoniae (98.98 %)	5012STDY7312661	SAMEA104567843	PRJEB31361	GCA_900775295.1	ftp://ftp.ncbi.nlm.nih.gov/genomes/all/GCA/900/775/295/GCA_900775295.1_25293_8_65-2
Klebsiella pneumoniae	K. pneumoniae (99.01 %)	23	SAMN04448241	PRJNA296771	GCA_001709295.1	ftp://ftp.ncbi.nlm.nih.gov/genomes/all/GCA/001/709/295/GCA_001709295.1_ASM170929v1
Klebsiella pneumoniae subsp. pneumoniae	K. pneumoniae (98.88 %)	KPCRETH21	SAMN07450564	PRJNA389557	GCA_002246655.1	ftp://ftp.ncbi.nlm.nih.gov/genomes/all/GCA/002/246/655/GCA_002246655.1_ASM224665v1
Klebsiella pneumoniae subsp. pneumoniae	K. pneumoniae (98.93 %)	KPCRETH14	SAMN07450575	PRJNA389557	GCA_002246845.1	ftp://ftp.ncbi.nlm.nih.gov/genomes/all/GCA/002/246/845/GCA_002246845.1_ASM224684v1
Klebsiella pneumoniae UCI 42	K. pneumoniae (99.03 %)	UCI 42	SAMN02356622	PRJNA219294	GCA_000566765.1	ftp://ftp.ncbi.nlm.nih.gov/genomes/all/GCA/000/566/765/GCA_000566765.1_Kleb_pneu_UCI_42_V1
Klebsiella pneumoniae BIDMC 42b	K. pneumoniae (98.92 %)	BIDMC 42b	SAMN02356580	PRJNA219248	GCA_000567185.1	ftp://ftp.ncbi.nlm.nih.gov/genomes/all/GCA/000/567/185/GCA_000567185.1_Kleb_pneu_BIDMC_42b_V1
Klebsiella pneumoniae	K. pneumoniae (98.88 %)	B32205	SAMN08612378	PRJNA436048	GCA_002969015.1	ftp://ftp.ncbi.nlm.nih.gov/genomes/all/GCA/002/969/015/GCA_002969015.1_ASM296901v1
Klebsiella pneumoniae	K. pneumoniae (98.89 %)	EuSCAPE_TR075	SAMEA3729758	PRJEB10018	GCA_900508025.1	ftp://ftp.ncbi.nlm.nih.gov/genomes/all/GCA/900/508/025/GCA_900508025.1_19646_2_85
Klebsiella pneumoniae	K. pneumoniae (98.92 %)	5012STDY7312702	SAMEA104567884	PRJEB31361	GCA_900774355.1	ftp://ftp.ncbi.nlm.nih.gov/genomes/all/GCA/900/774/355/GCA_900774355.1_25293_8_106-2
Klebsiella pneumoniae	K. pneumoniae (98.99 %)	C8-E4-15	SAMN06208853	PRJNA360299	GCA_002189345.1	ftp://ftp.ncbi.nlm.nih.gov/genomes/all/GCA/002/189/345/GCA_002189345.1_ASM218934v1
Klebsiella pneumoniae	K. pneumoniae (98.95 %)	KP_208	SAMN10249000	PRJNA497126	GCA_003936425.1	ftp://ftp.ncbi.nlm.nih.gov/genomes/all/GCA/003/936/425/GCA_003936425.1_ASM393642v1
Klebsiella pneumoniae	K. pneumoniae (99.02 %)	071G9	SAMN10840490	PRJNA517677	GCA_004179405.1	ftp://ftp.ncbi.nlm.nih.gov/genomes/all/GCA/004/179/405/GCA_004179405.1_ASM417940v1
Klebsiella pneumoniae	K. pneumoniae (98.94 %)	ABFQB	SAMN03455995	PRJNA279675	GCA_004322995.1	ftp://ftp.ncbi.nlm.nih.gov/genomes/all/GCA/004/322/995/GCA_004322995.1_ASM432299v1
Klebsiella pneumoniae	K. pneumoniae (98.97 %)	U25	SAMN03780451	PRJNA288422	GCA_001463165.1	ftp://ftp.ncbi.nlm.nih.gov/genomes/all/GCA/001/463/165/GCA_001463165.1_ASM146316v1
Klebsiella pneumoniae subsp. pneumoniae	K. pneumoniae (98.89 %)	ECCRETH07	SAMN07450581	PRJNA389557	GCA_002246475.1	ftp://ftp.ncbi.nlm.nih.gov/genomes/all/GCA/002/246/475/GCA_002246475.1_ASM224647v1
Klebsiella quasipneumoniae subsp. similipneumoniae	K. quasipneumoniae subsp. similipneumoniae (97.7 %)	QH35-1-1	SAMN10736442	PRJNA514908	GCA_004320585.1	ftp://ftp.ncbi.nlm.nih.gov/genomes/all/GCA/004/320/585/GCA_004320585.1_ASM432058v1
Klebsiella pneumoniae	K. pneumoniae (98.97 %)	KPEI-1	SAMN03223201	PRJNA252925	GCA_001460975.1	ftp://ftp.ncbi.nlm.nih.gov/genomes/all/GCA/001/460/975/GCA_001460975.1_ASM146097v1
Klebsiella pneumoniae	K. pneumoniae (98.97 %)	EuSCAPE_TR254	SAMEA3729854	PRJEB10018	GCA_900508985.1	ftp://ftp.ncbi.nlm.nih.gov/genomes/all/GCA/900/508/985/GCA_900508985.1_19646_3_78
Klebsiella pneumoniae	K. pneumoniae (99.06 %)	L70	SAMN07251848	PRJNA390758	GCA_002261655.1	ftp://ftp.ncbi.nlm.nih.gov/genomes/all/GCA/002/261/655/GCA_002261655.1_ASM226165v1
Klebsiella pneumoniae subsp. pneumoniae	K. pneumoniae (98.9 %)	KPCRETH26	SAMN07450559	PRJNA389557	GCA_002246685.1	ftp://ftp.ncbi.nlm.nih.gov/genomes/all/GCA/002/246/685/GCA_002246685.1_ASM224668v1
Klebsiella variicola	K. variicola subsp. variicola (99.07 %)	DSM 15968	SAMN01174581	PRJNA272370	GCA_000828055.2	ftp://ftp.ncbi.nlm.nih.gov/genomes/all/GCA/000/828/055/GCA_000828055.2_ASM82805v2
Klebsiella pneumoniae	K. pneumoniae (99.09 %)	L8	SAMN07251850	PRJNA390758	GCA_002261685.1	ftp://ftp.ncbi.nlm.nih.gov/genomes/all/GCA/002/261/685/GCA_002261685.1_ASM226168v1
Klebsiella pneumoniae	K. pneumoniae (98.97 %)	SU6	SAMN10036124	PRJNA490421	GCA_003664755.1	ftp://ftp.ncbi.nlm.nih.gov/genomes/all/GCA/003/664/755/GCA_003664755.1_ASM366475v1
Klebsiella pneumoniae	K. pneumoniae (99.06 %)	EuSCAPE_LU011	SAMEA3672963	PRJEB10018	GCA_900503685.1	ftp://ftp.ncbi.nlm.nih.gov/genomes/all/GCA/900/503/685/GCA_900503685.1_18858_1_61
Klebsiella pneumoniae	K. pneumoniae (98.96 %)	EuSCAPE_TR306	SAMEA3729900	PRJEB10018	GCA_900508255.1	ftp://ftp.ncbi.nlm.nih.gov/genomes/all/GCA/900/508/255/GCA_900508255.1_19646_3_124
Klebsiella pneumoniae	K. pneumoniae (99.04 %)	EuSCAPE_FR016	SAMEA3500001	PRJEB10018	GCA_900510435.1	ftp://ftp.ncbi.nlm.nih.gov/genomes/all/GCA/900/510/435/GCA_900510435.1_17870_2_68
Klebsiella pneumoniae	K. pneumoniae (99.11 %)	EuSCAPE_FR066	SAMEA3500051	PRJEB10018	GCA_900510825.1	ftp://ftp.ncbi.nlm.nih.gov/genomes/all/GCA/900/510/825/GCA_900510825.1_17870_3_4
Klebsiella pneumoniae	K. pneumoniae (99 %)	EuSCAPE_DE054	SAMEA3512081	PRJEB10018	GCA_900512545.1	ftp://ftp.ncbi.nlm.nih.gov/genomes/all/GCA/900/512/545/GCA_900512545.1_18174_4_53
Klebsiella pneumoniae	K. pneumoniae (98.98 %)	EuSCAPE_IT200	SAMEA3515228	PRJEB10018	GCA_900514295.1	ftp://ftp.ncbi.nlm.nih.gov/genomes/all/GCA/900/514/295/GCA_900514295.1_18174_6_104
Klebsiella pneumoniae	K. pneumoniae (99 %)	EuSCAPE_HU037	SAMEA3538808	PRJEB10018	GCA_900516975.1	ftp://ftp.ncbi.nlm.nih.gov/genomes/all/GCA/900/516/975/GCA_900516975.1_18174_8_43
Klebsiella pneumoniae subsp. pneumoniae	K. pneumoniae (98.87 %)	KPCRETH15	SAMN07450574	PRJNA389557	GCA_002247385.1	ftp://ftp.ncbi.nlm.nih.gov/genomes/all/GCA/002/247/385/GCA_002247385.1_ASM224738v1
Klebsiella pneumoniae subsp. pneumoniae	K. pneumoniae (98.99 %)	04A025	SAMEA4425264	PRJEB15325	GCA_900977905.1	ftp://ftp.ncbi.nlm.nih.gov/genomes/all/GCA/900/977/905/GCA_900977905.1_04A025.1
Klebsiella pneumoniae	K. pneumoniae (99.01 %)	NCTC 418	SAMN08918337	PRJNA449808	GCA_003076915.1	ftp://ftp.ncbi.nlm.nih.gov/genomes/all/GCA/003/076/915/GCA_003076915.1_ASM307691v1
Klebsiella variicola	K. variicola subsp. variicola (99.14 %)	EuSCAPE_IT344	SAMEA3538712	PRJEB10018	GCA_900509595.1	ftp://ftp.ncbi.nlm.nih.gov/genomes/all/GCA/900/509/595/GCA_900509595.1_18174_7_75
Klebsiella pneumoniae	K. pneumoniae (99.1 %)	L50	SAMN07251830	PRJNA390758	GCA_002262115.1	ftp://ftp.ncbi.nlm.nih.gov/genomes/all/GCA/002/262/115/GCA_002262115.1_ASM226211v1
Klebsiella pneumoniae	K. pneumoniae (99.1 %)	L36	SAMN07251813	PRJNA390758	GCA_002262385.1	ftp://ftp.ncbi.nlm.nih.gov/genomes/all/GCA/002/262/385/GCA_002262385.1_ASM226238v1
Klebsiella pneumoniae	K. pneumoniae (99.09 %)	L176	SAMN07251797	PRJNA390758	GCA_002262735.1	ftp://ftp.ncbi.nlm.nih.gov/genomes/all/GCA/002/262/735/GCA_002262735.1_ASM226273v1
Klebsiella pneumoniae	K. pneumoniae (98.93 %)	EuSCAPE_TR019	SAMEA3729663	PRJEB10018	GCA_900507695.1	ftp://ftp.ncbi.nlm.nih.gov/genomes/all/GCA/900/507/695/GCA_900507695.1_19646_2_39
Klebsiella pneumoniae	K. pneumoniae (98.93 %)	4300STDY6636958	SAMEA24001918	PRJEB19226	GCA_900492915.1	ftp://ftp.ncbi.nlm.nih.gov/genomes/all/GCA/900/492/915/GCA_900492915.1_22036_6_23
Klebsiella pneumoniae	K. pneumoniae (98.95 %)	5012STDY7312690	SAMEA104567872	PRJEB31361	GCA_900775585.1	ftp://ftp.ncbi.nlm.nih.gov/genomes/all/GCA/900/775/585/GCA_900775585.1_25293_8_94-2
Klebsiella pneumoniae subsp. pneumoniae	K. pneumoniae (98.9 %)	KPNIH31	SAMN02820980	PRJNA251380	GCA_000785005.1	ftp://ftp.ncbi.nlm.nih.gov/genomes/all/GCA/000/785/005/GCA_000785005.1_ASM78500v1
Klebsiella aerogenes	K. aerogenes (96.25 %)	UMB0295	SAMN07511403	PRJNA316969	GCA_002871375.1	ftp://ftp.ncbi.nlm.nih.gov/genomes/all/GCA/002/871/375/GCA_002871375.1_ASM287137v1
Klebsiella pneumoniae	K. pneumoniae (98.94 %)	BH2511	SAMN05960900	PRJNA351846	GCA_002188185.1	ftp://ftp.ncbi.nlm.nih.gov/genomes/all/GCA/002/188/185/GCA_002188185.1_ASM218818v1
Klebsiella pneumoniae	K. pneumoniae (99.09 %)	L519	SAMN07251835	PRJNA390758	GCA_002261945.1	ftp://ftp.ncbi.nlm.nih.gov/genomes/all/GCA/002/261/945/GCA_002261945.1_ASM226194v1
Klebsiella pneumoniae	K. pneumoniae (98.91 %)	EuSCAPE_GR160	SAMEA3649779	PRJEB10018	GCA_900501615.1	ftp://ftp.ncbi.nlm.nih.gov/genomes/all/GCA/900/501/615/GCA_900501615.1_18623_1_84
Klebsiella pneumoniae	K. pneumoniae (99.02 %)	EuSCAPE_DK010	SAMEA3649803	PRJEB10018	GCA_900502575.1	ftp://ftp.ncbi.nlm.nih.gov/genomes/all/GCA/900/502/575/GCA_900502575.1_18623_2_61
Klebsiella pneumoniae	K. pneumoniae (99 %)	EuSCAPE_BE081	SAMEA3727668	PRJEB10018	GCA_900506955.1	ftp://ftp.ncbi.nlm.nih.gov/genomes/all/GCA/900/506/955/GCA_900506955.1_19506_1_57
Klebsiella pneumoniae	K. pneumoniae (98.97 %)	k2362	SAMEA2273818	PRJEB5065	GCA_900085625.1	ftp://ftp.ncbi.nlm.nih.gov/genomes/all/GCA/900/085/625/GCA_900085625.1_12045_7_50
Klebsiella pneumoniae	K. quasipneumoniae subsp. quasipneumoniae (99.24 %)	VRCO0184	SAMEA4362596	PRJEB18814	GCA_900173225.1	ftp://ftp.ncbi.nlm.nih.gov/genomes/all/GCA/900/173/225/GCA_900173225.1_20794_7_160
Klebsiella pneumoniae subsp. pneumoniae	K. pneumoniae (98.92 %)	KPCRETH33	SAMN07450552	PRJNA389557	GCA_002246455.1	ftp://ftp.ncbi.nlm.nih.gov/genomes/all/GCA/002/246/455/GCA_002246455.1_ASM224645v1
Klebsiella pneumoniae BWH 28	K. pneumoniae (98.99 %)	BWH 28	SAMN02138593	PRJNA201968	GCA_000492735.1	ftp://ftp.ncbi.nlm.nih.gov/genomes/all/GCA/000/492/735/GCA_000492735.1_Kleb_pneu_BWH_28_V1
Klebsiella pneumoniae	K. pneumoniae (98.98 %)	KPOI-1/4	SAMN03222890	PRJNA252925	GCA_001457285.1	ftp://ftp.ncbi.nlm.nih.gov/genomes/all/GCA/001/457/285/GCA_001457285.1_ASM145728v1
Klebsiella pneumoniae	K. pneumoniae (99.04 %)	44818	SAMN06218032	PRJNA479772	GCA_002181385.1	ftp://ftp.ncbi.nlm.nih.gov/genomes/all/GCA/002/181/385/GCA_002181385.1_ASM218138v1
Klebsiella pneumoniae	K. pneumoniae (98.97 %)	CRK0045	SAMN06812629	PRJNA339843	GCA_002184945.2	ftp://ftp.ncbi.nlm.nih.gov/genomes/all/GCA/002/184/945/GCA_002184945.2_ASM218494v2
Klebsiella pneumoniae	K. pneumoniae (99.08 %)	L526	SAMN07251837	PRJNA390758	GCA_002261935.1	ftp://ftp.ncbi.nlm.nih.gov/genomes/all/GCA/002/261/935/GCA_002261935.1_ASM226193v1
Klebsiella pneumoniae	K. pneumoniae (99.11 %)	L37	SAMN07251814	PRJNA390758	GCA_002262415.1	ftp://ftp.ncbi.nlm.nih.gov/genomes/all/GCA/002/262/415/GCA_002262415.1_ASM226241v1
Klebsiella pneumoniae	K. pneumoniae (98.93 %)	GF20B	SAMN08998638	PRJNA349231	GCA_004127885.1	ftp://ftp.ncbi.nlm.nih.gov/genomes/all/GCA/004/127/885/GCA_004127885.1_ASM412788v1
Klebsiella pneumoniae	K. pneumoniae (99.03 %)	SIKP063	SAMN11399386	PRJNA532291	GCA_004832105.1	ftp://ftp.ncbi.nlm.nih.gov/genomes/all/GCA/004/832/105/GCA_004832105.1_ASM483210v1
Klebsiella pneumoniae	K. pneumoniae (99.1 %)	EuSCAPE_IL066	SAMEA3538523	PRJEB10018	GCA_900513635.1	ftp://ftp.ncbi.nlm.nih.gov/genomes/all/GCA/900/513/635/GCA_900513635.1_18174_5_42
Klebsiella pneumoniae	K. pneumoniae (98.95 %)	5012STDY7312571	SAMEA104567786	PRJEB31361	GCA_900775465.1	ftp://ftp.ncbi.nlm.nih.gov/genomes/all/GCA/900/775/465/GCA_900775465.1_25293_8_8-2
Klebsiella pneumoniae	K. pneumoniae (98.99 %)	k283	SAMEA2273533	PRJEB5065	GCA_900084725.1	ftp://ftp.ncbi.nlm.nih.gov/genomes/all/GCA/900/084/725/GCA_900084725.1_12045_6_3
Klebsiella pneumoniae subsp. pneumoniae	K. pneumoniae (98.92 %)	KC-Pl-HB1	SAMN09638204	PRJNA480538	GCA_003330945.1	ftp://ftp.ncbi.nlm.nih.gov/genomes/all/GCA/003/330/945/GCA_003330945.1_ASM333094v1
Klebsiella pneumoniae	K. pneumoniae (99.03 %)	BA29256	SAMN08389658	PRJNA427764	GCA_002909805.1	ftp://ftp.ncbi.nlm.nih.gov/genomes/all/GCA/002/909/805/GCA_002909805.1_ASM290980v1
Klebsiella pneumoniae MRSN 3562	K. pneumoniae (99.03 %)	MRSN 3562	SAMN03486519	PRJNA223634	GCA_000982215.1	ftp://ftp.ncbi.nlm.nih.gov/genomes/all/GCA/000/982/215/GCA_000982215.1_ASM98221v1
Klebsiella pneumoniae	K. pneumoniae (99.08 %)	L84	SAMN07251852	PRJNA390758	GCA_002261575.1	ftp://ftp.ncbi.nlm.nih.gov/genomes/all/GCA/002/261/575/GCA_002261575.1_ASM226157v1
Klebsiella pneumoniae	K. pneumoniae (99.09 %)	L196	SAMN07251800	PRJNA390758	GCA_002262635.1	ftp://ftp.ncbi.nlm.nih.gov/genomes/all/GCA/002/262/635/GCA_002262635.1_ASM226263v1
Klebsiella pneumoniae	K. pneumoniae (98.94 %)	PL1-RCS238	SAMN10411878	PRJNA505203	GCA_004296395.1	ftp://ftp.ncbi.nlm.nih.gov/genomes/all/GCA/004/296/395/GCA_004296395.1_ASM429639v1
Klebsiella pneumoniae	K. pneumoniae (99.01 %)	SIKP065	SAMN11399384	PRJNA532291	GCA_004831275.1	ftp://ftp.ncbi.nlm.nih.gov/genomes/all/GCA/004/831/275/GCA_004831275.1_ASM483127v1
Klebsiella pneumoniae	K. pneumoniae (99.05 %)	EuSCAPE_GR101	SAMEA3649720	PRJEB10018	GCA_900501905.1	ftp://ftp.ncbi.nlm.nih.gov/genomes/all/GCA/900/501/905/GCA_900501905.1_18623_2_12
Klebsiella pneumoniae	K. pneumoniae (99.07 %)	EuSCAPE_PT074	SAMEA3649888	PRJEB10018	GCA_900502035.1	ftp://ftp.ncbi.nlm.nih.gov/genomes/all/GCA/900/502/035/GCA_900502035.1_18623_2_135
Klebsiella pneumoniae	K. pneumoniae (98.97 %)	EuSCAPE_SI020	SAMEA3673037	PRJEB10018	GCA_900503055.1	ftp://ftp.ncbi.nlm.nih.gov/genomes/all/GCA/900/503/055/GCA_900503055.1_18858_1_133
Klebsiella pneumoniae	K. pneumoniae (98.93 %)	EuSCAPE_EE014	SAMEA3499918	PRJEB10018	GCA_900510015.1	ftp://ftp.ncbi.nlm.nih.gov/genomes/all/GCA/900/510/015/GCA_900510015.1_17870_2_23
Klebsiella pneumoniae	K. pneumoniae (99.06 %)	EuSCAPE_PL017	SAMEA3499958	PRJEB10018	GCA_900510115.1	ftp://ftp.ncbi.nlm.nih.gov/genomes/all/GCA/900/510/115/GCA_900510115.1_17870_2_37
Klebsiella pneumoniae	K. pneumoniae (99.01 %)	KPOI-1/3	SAMN03222865	PRJNA252925	GCA_001457275.1	ftp://ftp.ncbi.nlm.nih.gov/genomes/all/GCA/001/457/275/GCA_001457275.1_ASM145727v1
Klebsiella pneumoniae	K. pneumoniae (99.01 %)	KPOI-3	SAMN03223195	PRJNA252925	GCA_001460565.1	ftp://ftp.ncbi.nlm.nih.gov/genomes/all/GCA/001/460/565/GCA_001460565.1_ASM146056v1
Klebsiella pneumoniae	K. pneumoniae (98.95 %)	k864	SAMEA2273614	PRJEB5065	GCA_900085105.1	ftp://ftp.ncbi.nlm.nih.gov/genomes/all/GCA/900/085/105/GCA_900085105.1_12045_6_77
Klebsiella pneumoniae	K. pneumoniae (98.93 %)	4300STDY6542352	SAMEA4394722	PRJEB19226	GCA_900493405.1	ftp://ftp.ncbi.nlm.nih.gov/genomes/all/GCA/900/493/405/GCA_900493405.1_22036_6_66
Klebsiella aerogenes	K. variicola subsp. variicola (99.18 %)	NCTC9668	SAMEA3446337	PRJEB6403	GCA_900636185.1	ftp://ftp.ncbi.nlm.nih.gov/genomes/all/GCA/900/636/185/GCA_900636185.1_39282_B01
Klebsiella quasipneumoniae subsp. similipneumoniae	K. quasipneumoniae subsp. similipneumoniae (97.63 %)	QH208	SAMN10736429	PRJNA514908	GCA_004321305.1	ftp://ftp.ncbi.nlm.nih.gov/genomes/all/GCA/004/321/305/GCA_004321305.1_ASM432130v1
Klebsiella pneumoniae	K. pneumoniae (98.95 %)	EuSCAPE_IT063	SAMEA3515095	PRJEB10018	GCA_900513225.1	ftp://ftp.ncbi.nlm.nih.gov/genomes/all/GCA/900/513/225/GCA_900513225.1_18174_5_141
Klebsiella pneumoniae	K. variicola subsp. variicola (98.98 %)	k967	SAMEA2273631	PRJEB5065	GCA_900085185.1	ftp://ftp.ncbi.nlm.nih.gov/genomes/all/GCA/900/085/185/GCA_900085185.1_12045_6_91
Klebsiella pneumoniae	K. pneumoniae (98 %)	AR_0142	SAMN04014983	PRJNA292902	GCA_003073315.1	ftp://ftp.ncbi.nlm.nih.gov/genomes/all/GCA/003/073/315/GCA_003073315.1_ASM307331v1
Klebsiella pneumoniae subsp. pneumoniae	K. pneumoniae (99.03 %)	SIKP059	SAMN11399390	PRJNA532291	GCA_004832145.1	ftp://ftp.ncbi.nlm.nih.gov/genomes/all/GCA/004/832/145/GCA_004832145.1_ASM483214v1
Klebsiella pneumoniae	K. pneumoniae (99.03 %)	KPOI-2	SAMN03223189	PRJNA252925	GCA_001457335.1	ftp://ftp.ncbi.nlm.nih.gov/genomes/all/GCA/001/457/335/GCA_001457335.1_ASM145733v1
Klebsiella pneumoniae	K. pneumoniae (98.99 %)	NJSXKYY20-CR	SAMN10600508	PRJNA510171	GCA_006130765.1	ftp://ftp.ncbi.nlm.nih.gov/genomes/all/GCA/006/130/765/GCA_006130765.1_ASM613076v1
Klebsiella pneumoniae	K. pneumoniae (98.97 %)	EuSCAPE_IT004	SAMEA3538565	PRJEB10018	GCA_900514055.1	ftp://ftp.ncbi.nlm.nih.gov/genomes/all/GCA/900/514/055/GCA_900514055.1_18174_5_83
Klebsiella pneumoniae	K. pneumoniae (98.91 %)	EuSCAPE_IT167	SAMEA3515196	PRJEB10018	GCA_900515355.1	ftp://ftp.ncbi.nlm.nih.gov/genomes/all/GCA/900/515/355/GCA_900515355.1_18174_6_72
Klebsiella pneumoniae	K. pneumoniae (99.07 %)	EuSCAPE_LU002	SAMEA3649649	PRJEB10018	GCA_900517795.1	ftp://ftp.ncbi.nlm.nih.gov/genomes/all/GCA/900/517/795/GCA_900517795.1_18489_5_35
Klebsiella pneumoniae	K. pneumoniae (98.99 %)	KPOI-1/1	SAMN03222863	PRJNA252925	GCA_001457255.1	ftp://ftp.ncbi.nlm.nih.gov/genomes/all/GCA/001/457/255/GCA_001457255.1_ASM145725v1
Klebsiella pneumoniae	K. pneumoniae (99.08 %)	AS003081	SAMN11125734	PRJNA527021	GCA_006541045.1	ftp://ftp.ncbi.nlm.nih.gov/genomes/all/GCA/006/541/045/GCA_006541045.1_ASM654104v1
Klebsiella pneumoniae	K. pneumoniae (98.98 %)	4300STDY6636949	SAMEA23995168	PRJEB19226	GCA_900492815.1	ftp://ftp.ncbi.nlm.nih.gov/genomes/all/GCA/900/492/815/GCA_900492815.1_22036_6_14
Klebsiella pneumoniae	K. pneumoniae (98.99 %)	4300STDY6636969	SAMEA24010168	PRJEB19226	GCA_900493145.1	ftp://ftp.ncbi.nlm.nih.gov/genomes/all/GCA/900/493/145/GCA_900493145.1_22036_6_32
Klebsiella pneumoniae	K. pneumoniae (98.98 %)	5012STDY7312680	SAMEA104567862	PRJEB31361	GCA_900775485.1	ftp://ftp.ncbi.nlm.nih.gov/genomes/all/GCA/900/775/485/GCA_900775485.1_25293_8_84-2
Klebsiella pneumoniae subsp. pneumoniae	K. pneumoniae (99.03 %)	SIKP019	SAMN11399360	PRJNA532291	GCA_004831005.1	ftp://ftp.ncbi.nlm.nih.gov/genomes/all/GCA/004/831/005/GCA_004831005.1_ASM483100v1
Klebsiella pneumoniae BIDMC 42a	K. pneumoniae (98.87 %)	BIDMC 42a	SAMN02356579	PRJNA219247	GCA_000567205.1	ftp://ftp.ncbi.nlm.nih.gov/genomes/all/GCA/000/567/205/GCA_000567205.1_Kleb_pneu_BIDMC_42a_V1
Klebsiella pneumoniae	K. pneumoniae (98.97 %)	22	SAMN06917615	PRJNA385863	GCA_002235875.1	ftp://ftp.ncbi.nlm.nih.gov/genomes/all/GCA/002/235/875/GCA_002235875.1_ASM223587v1
Klebsiella pneumoniae	K. pneumoniae (98.87 %)	ST-152:KO25	SAMN06106855	PRJNA355910	GCA_002416985.1	ftp://ftp.ncbi.nlm.nih.gov/genomes/all/GCA/002/416/985/GCA_002416985.1_ASM241698v1
Klebsiella pneumoniae	K. pneumoniae (99 %)	COL-Kpn102	SAMN06629679	PRJNA378654	GCA_002854835.1	ftp://ftp.ncbi.nlm.nih.gov/genomes/all/GCA/002/854/835/GCA_002854835.1_ASM285483v1
Klebsiella pneumoniae	K. pneumoniae (99 %)	KP12CR	SAMN10872829	PRJNA520974	GCA_004922935.1	ftp://ftp.ncbi.nlm.nih.gov/genomes/all/GCA/004/922/935/GCA_004922935.1_ASM492293v1
Klebsiella pneumoniae	K. pneumoniae (98.89 %)	EuSCAPE_UK023	SAMEA3720912	PRJEB10018	GCA_900504775.1	ftp://ftp.ncbi.nlm.nih.gov/genomes/all/GCA/900/504/775/GCA_900504775.1_19084_3_80
Klebsiella pneumoniae	K. pneumoniae (99.07 %)	EuSCAPE_BE021	SAMEA3727611	PRJEB10018	GCA_900506675.1	ftp://ftp.ncbi.nlm.nih.gov/genomes/all/GCA/900/506/675/GCA_900506675.1_19506_1_158
Klebsiella pneumoniae	K. pneumoniae (98.99 %)	EuSCAPE_IT165	SAMEA3515194	PRJEB10018	GCA_900515195.1	ftp://ftp.ncbi.nlm.nih.gov/genomes/all/GCA/900/515/195/GCA_900515195.1_18174_6_70
Klebsiella pneumoniae	K. pneumoniae (98.91 %)	k2708	SAMEA2273847	PRJEB5065	GCA_900085695.1	ftp://ftp.ncbi.nlm.nih.gov/genomes/all/GCA/900/085/695/GCA_900085695.1_12045_7_79
Klebsiella pneumoniae	K. pneumoniae (99.01 %)	VRES1074	SAMEA4370522	PRJEB19918	GCA_900172685.1	ftp://ftp.ncbi.nlm.nih.gov/genomes/all/GCA/900/172/685/GCA_900172685.1_20794_7_105
Klebsiella pneumoniae	K. pneumoniae (99 %)	4300STDY6470463	SAMEA4364644	PRJEB19226	GCA_900494035.1	ftp://ftp.ncbi.nlm.nih.gov/genomes/all/GCA/900/494/035/GCA_900494035.1_22036_6_338
Klebsiella pneumoniae	K. pneumoniae (99 %)	4300STDY6470443	SAMEA4364624	PRJEB19226	GCA_900494715.1	ftp://ftp.ncbi.nlm.nih.gov/genomes/all/GCA/900/494/715/GCA_900494715.1_22036_6_319
Klebsiella pneumoniae	K. pneumoniae (98.95 %)	5012STDY7626379	SAMEA4873580	PRJEB31361	GCA_900775925.1	ftp://ftp.ncbi.nlm.nih.gov/genomes/all/GCA/900/775/925/GCA_900775925.1_27097_7_116-2
Klebsiella quasipneumoniae subsp. quasipneumoniae	K. quasipneumoniae subsp. quasipneumoniae (98.95 %)	SB59	SAMEA4968485	PRJEB15325	GCA_900978235.1	ftp://ftp.ncbi.nlm.nih.gov/genomes/all/GCA/900/978/235/GCA_900978235.1_18A069.1
Klebsiella pneumoniae	K. pneumoniae (99.08 %)	EuSCAPE_LU001	SAMEA3649647	PRJEB10018	GCA_900517785.1	ftp://ftp.ncbi.nlm.nih.gov/genomes/all/GCA/900/517/785/GCA_900517785.1_18489_5_34
Klebsiella pneumoniae	K. pneumoniae (98.94 %)	5012STDY7312679	SAMEA104567861	PRJEB31361	GCA_900775505.1	ftp://ftp.ncbi.nlm.nih.gov/genomes/all/GCA/900/775/505/GCA_900775505.1_25293_8_83-2
Klebsiella pneumoniae	K. pneumoniae (99.08 %)	4300STDY6636977	SAMEA24016168	PRJEB19226	GCA_900493265.1	ftp://ftp.ncbi.nlm.nih.gov/genomes/all/GCA/900/493/265/GCA_900493265.1_22036_6_40
Klebsiella pneumoniae	K. pneumoniae (98.98 %)	5012STDY7626382	SAMEA4873583	PRJEB31361	GCA_900775895.1	ftp://ftp.ncbi.nlm.nih.gov/genomes/all/GCA/900/775/895/GCA_900775895.1_27097_7_119-2
Klebsiella quasipneumoniae	K. quasipneumoniae subsp. similipneumoniae (98.95 %)	EuSCAPE_HR031	SAMEA3721044	PRJEB10018	GCA_900509315.1	ftp://ftp.ncbi.nlm.nih.gov/genomes/all/GCA/900/509/315/GCA_900509315.1_19084_4_47
Klebsiella quasipneumoniae	'K. quasivariicola' (99.08 %)	SB6095	SAMEA4969317	PRJEB29143	GCA_900978905.1	ftp://ftp.ncbi.nlm.nih.gov/genomes/all/GCA/900/978/905/GCA_900978905.1_01-310MBV.1
Klebsiella pneumoniae	K. pneumoniae (98.96 %)	KPEI-2	SAMN03223202	PRJNA252925	GCA_001460495.1	ftp://ftp.ncbi.nlm.nih.gov/genomes/all/GCA/001/460/495/GCA_001460495.1_ASM146049v1
Klebsiella pneumoniae	K. pneumoniae (98.8 %)	NCTC13700	SAMEA3879497	PRJEB6403	GCA_900451495.1	ftp://ftp.ncbi.nlm.nih.gov/genomes/all/GCA/900/451/495/GCA_900451495.1_44787_D01
Klebsiella pneumoniae	K. pneumoniae (99.04 %)	EuSCAPE_BE027	SAMEA3727617	PRJEB10018	GCA_900506965.1	ftp://ftp.ncbi.nlm.nih.gov/genomes/all/GCA/900/506/965/GCA_900506965.1_19506_1_6
Klebsiella pneumoniae	K. pneumoniae (99 %)	EuSCAPE_FR020	SAMEA3500005	PRJEB10018	GCA_900510475.1	ftp://ftp.ncbi.nlm.nih.gov/genomes/all/GCA/900/510/475/GCA_900510475.1_17870_2_70
Klebsiella pneumoniae	K. pneumoniae (98.98 %)	EuSCAPE_LT003	SAMEA3538450	PRJEB10018	GCA_900512035.1	ftp://ftp.ncbi.nlm.nih.gov/genomes/all/GCA/900/512/035/GCA_900512035.1_18174_4_133
Klebsiella pneumoniae	K. pneumoniae (99 %)	EuSCAPE_IT206	SAMEA3515234	PRJEB10018	GCA_900514325.1	ftp://ftp.ncbi.nlm.nih.gov/genomes/all/GCA/900/514/325/GCA_900514325.1_18174_6_110
Klebsiella pneumoniae	K. pneumoniae (99.01 %)	KP-33F	SAMN03281123	PRJNA252925	GCA_001597075.1	ftp://ftp.ncbi.nlm.nih.gov/genomes/all/GCA/001/597/075/GCA_001597075.1_ASM159707v1
Klebsiella pneumoniae subsp. pneumoniae	K. pneumoniae (98.85 %)	KpvST383_NDM_OXA-48	SAMN10409888	PRJNA483246	GCA_003860645.2	ftp://ftp.ncbi.nlm.nih.gov/genomes/all/GCA/003/860/645/GCA_003860645.2_ASM386064v2
Klebsiella pneumoniae	K. pneumoniae (99.03 %)	109A6	SAMN10644701	PRJNA511880	GCA_004004815.1	ftp://ftp.ncbi.nlm.nih.gov/genomes/all/GCA/004/004/815/GCA_004004815.1_ASM400481v1
Klebsiella pneumoniae	K. pneumoniae (98.95 %)	EuSCAPE_HR083	SAMEA3721115	PRJEB10018	GCA_900506235.1	ftp://ftp.ncbi.nlm.nih.gov/genomes/all/GCA/900/506/235/GCA_900506235.1_19084_4_95
Klebsiella pneumoniae	K. pneumoniae (98.96 %)	EuSCAPE_LT004	SAMEA3538451	PRJEB10018	GCA_900512075.1	ftp://ftp.ncbi.nlm.nih.gov/genomes/all/GCA/900/512/075/GCA_900512075.1_18174_4_134
Klebsiella pneumoniae	K. pneumoniae (98.98 %)	KPOI-5	SAMN03223196	PRJNA252925	GCA_001460475.1	ftp://ftp.ncbi.nlm.nih.gov/genomes/all/GCA/001/460/475/GCA_001460475.1_ASM146047v1
Klebsiella pneumoniae	K. pneumoniae (99.08 %)	EuSCAPE_GR047	SAMEA3649666	PRJEB10018	GCA_900501255.1	ftp://ftp.ncbi.nlm.nih.gov/genomes/all/GCA/900/501/255/GCA_900501255.1_18623_1_24
Klebsiella pneumoniae	K. pneumoniae (99.04 %)	EuSCAPE_FR012	SAMEA3499992	PRJEB10018	GCA_900511575.1	ftp://ftp.ncbi.nlm.nih.gov/genomes/all/GCA/900/511/575/GCA_900511575.1_17870_5_44
Klebsiella pneumoniae	K. pneumoniae (98.93 %)	EuSCAPE_DE041	SAMEA3512068	PRJEB10018	GCA_900512465.1	ftp://ftp.ncbi.nlm.nih.gov/genomes/all/GCA/900/512/465/GCA_900512465.1_18174_4_40
Klebsiella pneumoniae	K. quasipneumoniae subsp. similipneumoniae (98.97 %)	5012STDY7626375	SAMEA4873576	PRJEB31361	GCA_900775935.1	ftp://ftp.ncbi.nlm.nih.gov/genomes/all/GCA/900/775/935/GCA_900775935.1_27097_7_112-2
Klebsiella pneumoniae MGH 52	K. pneumoniae (98.98 %)	MGH 52	SAMN02581384	PRJNA234251	GCA_000694455.1	ftp://ftp.ncbi.nlm.nih.gov/genomes/all/GCA/000/694/455/GCA_000694455.1_Kleb_pneu_MGH_52_V1
Klebsiella pneumoniae	K. pneumoniae (98.97 %)	CRK0154	SAMN05956100	PRJNA339843	GCA_001903025.4	ftp://ftp.ncbi.nlm.nih.gov/genomes/all/GCA/001/903/025/GCA_001903025.4_ASM190302v4
Klebsiella pneumoniae	K. pneumoniae (99.16 %)	787	SAMN07533824	PRJNA399485	GCA_003650145.1	ftp://ftp.ncbi.nlm.nih.gov/genomes/all/GCA/003/650/145/GCA_003650145.1_ASM365014v1
Klebsiella pneumoniae	K. pneumoniae (98.89 %)	EuSCAPE_PT084	SAMEA3649898	PRJEB10018	GCA_900502085.1	ftp://ftp.ncbi.nlm.nih.gov/genomes/all/GCA/900/502/085/GCA_900502085.1_18623_2_144
Klebsiella pneumoniae	K. pneumoniae (98.97 %)	EuSCAPE_RS002	SAMEA3649802	PRJEB10018	GCA_900502455.1	ftp://ftp.ncbi.nlm.nih.gov/genomes/all/GCA/900/502/455/GCA_900502455.1_18623_2_47
Klebsiella pneumoniae	K. pneumoniae (98.92 %)	EuSCAPE_TR107	SAMEA3729808	PRJEB10018	GCA_900507315.1	ftp://ftp.ncbi.nlm.nih.gov/genomes/all/GCA/900/507/315/GCA_900507315.1_19646_2_110
Klebsiella pneumoniae	K. pneumoniae (98.97 %)	EuSCAPE_CZ012	SAMEA3499008	PRJEB10018	GCA_900510985.1	ftp://ftp.ncbi.nlm.nih.gov/genomes/all/GCA/900/510/985/GCA_900510985.1_17870_3_52
Klebsiella pneumoniae	K. pneumoniae (98.94 %)	EuSCAPE_FR018	SAMEA3500003	PRJEB10018	GCA_900511605.1	ftp://ftp.ncbi.nlm.nih.gov/genomes/all/GCA/900/511/605/GCA_900511605.1_17870_5_46
Klebsiella pneumoniae	K. pneumoniae (98.88 %)	kpneu034	SAMEA4916099	PRJEB28660	GCA_900608145.1	ftp://ftp.ncbi.nlm.nih.gov/genomes/all/GCA/900/608/145/GCA_900608145.1_kpneu034
Klebsiella pneumoniae	K. pneumoniae (98.86 %)	k2142	SAMEA2273793	PRJEB5065	GCA_900085385.1	ftp://ftp.ncbi.nlm.nih.gov/genomes/all/GCA/900/085/385/GCA_900085385.1_12045_7_23
Klebsiella variicola	K. variicola subsp. variicola (99.02 %)	L18	SAMN07251798	PRJNA390758	GCA_002262695.1	ftp://ftp.ncbi.nlm.nih.gov/genomes/all/GCA/002/262/695/GCA_002262695.1_ASM226269v1
Klebsiella variicola	K. variicola subsp. variicola (99.06 %)	PF-1	SAMN11870789	PRJNA543860	GCA_006385355.1	ftp://ftp.ncbi.nlm.nih.gov/genomes/all/GCA/006/385/355/GCA_006385355.1_ASM638535v1
Klebsiella oxytoca	K. pneumoniae (98.87 %)	k223	SAMEA2273525	PRJEB5065	GCA_900084685.1	ftp://ftp.ncbi.nlm.nih.gov/genomes/all/GCA/900/084/685/GCA_900084685.1_12045_5_93
Klebsiella pneumoniae	K. pneumoniae (98.88 %)	SIKP180	SAMN11399737	PRJNA532291	GCA_004833935.1	ftp://ftp.ncbi.nlm.nih.gov/genomes/all/GCA/004/833/935/GCA_004833935.1_ASM483393v1
Klebsiella pneumoniae	K. pneumoniae (99 %)	EuSCAPE_IT121	SAMEA3515150	PRJEB10018	GCA_900514815.1	ftp://ftp.ncbi.nlm.nih.gov/genomes/all/GCA/900/514/815/GCA_900514815.1_18174_6_29
Klebsiella pneumoniae	K. pneumoniae (98.94 %)	k1189	SAMEA2273666	PRJEB5065	GCA_900084055.1	ftp://ftp.ncbi.nlm.nih.gov/genomes/all/GCA/900/084/055/GCA_900084055.1_11983_8_24
Klebsiella pneumoniae	K. pneumoniae (98.95 %)	k1403	SAMEA2273689	PRJEB5065	GCA_900084495.1	ftp://ftp.ncbi.nlm.nih.gov/genomes/all/GCA/900/084/495/GCA_900084495.1_11983_8_44
Klebsiella pneumoniae	K. pneumoniae (98.96 %)	5012STDY7312607	SAMEA104567822	PRJEB31361	GCA_900775115.1	ftp://ftp.ncbi.nlm.nih.gov/genomes/all/GCA/900/775/115/GCA_900775115.1_25293_8_44-2
Klebsiella pneumoniae	K. pneumoniae (98.96 %)	LS355	SAMN08281242	PRJNA428161	GCA_002870945.1	ftp://ftp.ncbi.nlm.nih.gov/genomes/all/GCA/002/870/945/GCA_002870945.1_ASM287094v1
Klebsiella variicola	K. variicola subsp. variicola (99.09 %)	CH4	SAMN03145048	PRJNA265017	GCA_001006625.1	ftp://ftp.ncbi.nlm.nih.gov/genomes/all/GCA/001/006/625/GCA_001006625.1_ASM100662v1
Klebsiella variicola	K. variicola subsp. variicola (99.04 %)	PF-5	SAMN11870793	PRJNA543860	GCA_006385475.1	ftp://ftp.ncbi.nlm.nih.gov/genomes/all/GCA/006/385/475/GCA_006385475.1_ASM638547v1
Klebsiella pneumoniae	K. pneumoniae (98.97 %)	MGH84	SAMN03280387	PRJNA271899	GCA_001033505.1	ftp://ftp.ncbi.nlm.nih.gov/genomes/all/GCA/001/033/505/GCA_001033505.1_Kleb_pneu_MGH84_V1
Klebsiella pneumoniae	K. pneumoniae (98.89 %)	759	SAMN05945909	PRJNA350747	GCA_002173875.1	ftp://ftp.ncbi.nlm.nih.gov/genomes/all/GCA/002/173/875/GCA_002173875.1_ASM217387v1
Klebsiella pneumoniae	K. pneumoniae (99.11 %)	COL-Kpn24	SAMN06629601	PRJNA378654	GCA_002851495.1	ftp://ftp.ncbi.nlm.nih.gov/genomes/all/GCA/002/851/495/GCA_002851495.1_ASM285149v1
Klebsiella pneumoniae	K. pneumoniae (98.97 %)	SIKP083	SAMN11399415	PRJNA532291	GCA_005146005.1	ftp://ftp.ncbi.nlm.nih.gov/genomes/all/GCA/005/146/005/GCA_005146005.1_ASM514600v1
Klebsiella pneumoniae	K. pneumoniae (98.91 %)	EuSCAPE_PT088	SAMEA3649902	PRJEB10018	GCA_900502135.1	ftp://ftp.ncbi.nlm.nih.gov/genomes/all/GCA/900/502/135/GCA_900502135.1_18623_2_148
Klebsiella pneumoniae	K. pneumoniae (98.99 %)	EuSCAPE_HR022	SAMEA3721026	PRJEB10018	GCA_900505755.1	ftp://ftp.ncbi.nlm.nih.gov/genomes/all/GCA/900/505/755/GCA_900505755.1_19084_4_39
Klebsiella pneumoniae	K. pneumoniae (99.04 %)	EuSCAPE_PL057	SAMEA3499961	PRJEB10018	GCA_900510335.1	ftp://ftp.ncbi.nlm.nih.gov/genomes/all/GCA/900/510/335/GCA_900510335.1_17870_2_58
Klebsiella pneumoniae	K. pneumoniae (98.93 %)	EuSCAPE_HU042	SAMEA3538818	PRJEB10018	GCA_900517025.1	ftp://ftp.ncbi.nlm.nih.gov/genomes/all/GCA/900/517/025/GCA_900517025.1_18174_8_48
Klebsiella pneumoniae	K. pneumoniae (98.67 %)	EuSCAPE_ES208	SAMEA3649524	PRJEB10018	GCA_900517175.1	ftp://ftp.ncbi.nlm.nih.gov/genomes/all/GCA/900/517/175/GCA_900517175.1_18489_5_112
Klebsiella pneumoniae	K. pneumoniae (98.97 %)	k1909	SAMEA2273757	PRJEB5065	GCA_900084645.1	ftp://ftp.ncbi.nlm.nih.gov/genomes/all/GCA/900/084/645/GCA_900084645.1_11983_8_90
Klebsiella pneumoniae	K. variicola subsp. variicola (99.03 %)	k336	SAMEA2273539	PRJEB5065	GCA_900084765.1	ftp://ftp.ncbi.nlm.nih.gov/genomes/all/GCA/900/084/765/GCA_900084765.1_12045_6_9
Klebsiella pneumoniae	K. pneumoniae (98.94 %)	4300STDY6470407	SAMEA4364588	PRJEB19226	GCA_900493645.1	ftp://ftp.ncbi.nlm.nih.gov/genomes/all/GCA/900/493/645/GCA_900493645.1_22036_6_283
Klebsiella quasipneumoniae subsp. similipneumoniae	K. quasipneumoniae subsp. similipneumoniae (97.71 %)	QH335-1	SAMN10736440	PRJNA514908	GCA_004321225.1	ftp://ftp.ncbi.nlm.nih.gov/genomes/all/GCA/004/321/225/GCA_004321225.1_ASM432122v1
Klebsiella pneumoniae	K. pneumoniae (98.98 %)	NJMSYY67-CR	SAMN10600549	PRJNA510171	GCA_006130415.1	ftp://ftp.ncbi.nlm.nih.gov/genomes/all/GCA/006/130/415/GCA_006130415.1_ASM613041v1
Klebsiella pneumoniae	K. pneumoniae (98.99 %)	EuSCAPE_PT006	SAMEA3649825	PRJEB10018	GCA_900502705.1	ftp://ftp.ncbi.nlm.nih.gov/genomes/all/GCA/900/502/705/GCA_900502705.1_18623_2_75
Klebsiella pneumoniae	K. pneumoniae (99.03 %)	EuSCAPE_IE042	SAMEA3727592	PRJEB10018	GCA_900506445.1	ftp://ftp.ncbi.nlm.nih.gov/genomes/all/GCA/900/506/445/GCA_900506445.1_19506_1_139
Klebsiella pneumoniae	K. pneumoniae (98.87 %)	EuSCAPE_TR011	SAMEA3729649	PRJEB10018	GCA_900507665.1	ftp://ftp.ncbi.nlm.nih.gov/genomes/all/GCA/900/507/665/GCA_900507665.1_19646_2_32
Klebsiella pneumoniae	K. pneumoniae (98.94 %)	EuSCAPE_TR048	SAMEA3729718	PRJEB10018	GCA_900507895.1	ftp://ftp.ncbi.nlm.nih.gov/genomes/all/GCA/900/507/895/GCA_900507895.1_19646_2_66
Klebsiella pneumoniae	K. pneumoniae (98.7 %)	EuSCAPE_DE082	SAMEA3512110	PRJEB10018	GCA_900512735.1	ftp://ftp.ncbi.nlm.nih.gov/genomes/all/GCA/900/512/735/GCA_900512735.1_18174_4_82
Klebsiella pneumoniae	K. pneumoniae (98.98 %)	EuSCAPE_IT043	SAMEA3515075	PRJEB10018	GCA_900513155.1	ftp://ftp.ncbi.nlm.nih.gov/genomes/all/GCA/900/513/155/GCA_900513155.1_18174_5_121
Klebsiella pneumoniae	K. pneumoniae (98.89 %)	EuSCAPE_ES245	SAMEA3649561	PRJEB10018	GCA_900517445.1	ftp://ftp.ncbi.nlm.nih.gov/genomes/all/GCA/900/517/445/GCA_900517445.1_18489_5_149
Klebsiella pneumoniae	K. pneumoniae (98.96 %)	5012STDY7626394	SAMEA4873595	PRJEB31361	GCA_900776075.1	ftp://ftp.ncbi.nlm.nih.gov/genomes/all/GCA/900/776/075/GCA_900776075.1_27097_7_131-2
Klebsiella aerogenes	K. pneumoniae (98.97 %)	NCTC418	SAMEA3368254	PRJEB6403	GCA_900635995.1	ftp://ftp.ncbi.nlm.nih.gov/genomes/all/GCA/900/635/995/GCA_900635995.1_38273_C01
Klebsiella pneumoniae	K. pneumoniae (98.92 %)	Kp_SE1_NDM_10_2017	SAMN09809140	PRJNA485518	GCA_003413505.1	ftp://ftp.ncbi.nlm.nih.gov/genomes/all/GCA/003/413/505/GCA_003413505.1_ASM341350v1
Klebsiella pneumoniae	K. pneumoniae (98.95 %)	AR_0044	SAMN04014885	PRJNA292904	GCA_001875135.1	ftp://ftp.ncbi.nlm.nih.gov/genomes/all/GCA/001/875/135/GCA_001875135.1_ASM187513v1
Klebsiella pneumoniae	K. pneumoniae (98.98 %)	38_wz	SAMN06043599	PRJNA354234	GCA_001931705.1	ftp://ftp.ncbi.nlm.nih.gov/genomes/all/GCA/001/931/705/GCA_001931705.1_ASM193170v1
Klebsiella pneumoniae	K. pneumoniae (99.01 %)	5R	SAMN09276795	PRJNA473563	GCA_003194695.1	ftp://ftp.ncbi.nlm.nih.gov/genomes/all/GCA/003/194/695/GCA_003194695.1_ASM319469v1
Klebsiella pneumoniae	K. pneumoniae (98.95 %)	WUSM_KP_80	SAMN09266881	PRJNA473122	GCA_003195435.1	ftp://ftp.ncbi.nlm.nih.gov/genomes/all/GCA/003/195/435/GCA_003195435.1_ASM319543v1
Klebsiella pneumoniae	K. pneumoniae (98.99 %)	NJMSYY69-CR	SAMN10600551	PRJNA510171	GCA_006130405.1	ftp://ftp.ncbi.nlm.nih.gov/genomes/all/GCA/006/130/405/GCA_006130405.1_ASM613040v1
Klebsiella pneumoniae	K. pneumoniae (98.95 %)	EuSCAPE_UK076	SAMEA3720947	PRJEB10018	GCA_900503175.1	ftp://ftp.ncbi.nlm.nih.gov/genomes/all/GCA/900/503/175/GCA_900503175.1_18858_1_16
Klebsiella pneumoniae	K. pneumoniae (99.07 %)	EuSCAPE_DE088	SAMEA3512116	PRJEB10018	GCA_900512745.1	ftp://ftp.ncbi.nlm.nih.gov/genomes/all/GCA/900/512/745/GCA_900512745.1_18174_4_88
Klebsiella pneumoniae	K. pneumoniae (98.97 %)	GEN000187	SAMN10847477	PRJNA517917	GCA_004145685.1	ftp://ftp.ncbi.nlm.nih.gov/genomes/all/GCA/004/145/685/GCA_004145685.1_ASM414568v1
Klebsiella pneumoniae	K. pneumoniae (98.99 %)	5012STDY7312594	SAMEA104567809	PRJEB31361	GCA_900774825.1	ftp://ftp.ncbi.nlm.nih.gov/genomes/all/GCA/900/774/825/GCA_900774825.1_25293_8_31-2
Klebsiella pneumoniae	K. pneumoniae (98.73 %)	KLPN_42	SAMN10241270	PRJNA496461	GCA_003860925.1	ftp://ftp.ncbi.nlm.nih.gov/genomes/all/GCA/003/860/925/GCA_003860925.1_ASM386092v1
Klebsiella pneumoniae subsp. pneumoniae	K. pneumoniae (98.99 %)	77	SAMN11388485	PRJNA508509	GCA_004802845.1	ftp://ftp.ncbi.nlm.nih.gov/genomes/all/GCA/004/802/845/GCA_004802845.1_ASM480284v1
Klebsiella quasipneumoniae subsp. similipneumoniae	K. quasipneumoniae subsp. similipneumoniae (97.67 %)	308-4	SAMN10736418	PRJNA514908	GCA_004321335.1	ftp://ftp.ncbi.nlm.nih.gov/genomes/all/GCA/004/321/335/GCA_004321335.1_ASM432133v1
Klebsiella pneumoniae	K. pneumoniae (99.06 %)	EuSCAPE_TR125	SAMEA3729652	PRJEB10018	GCA_900507385.1	ftp://ftp.ncbi.nlm.nih.gov/genomes/all/GCA/900/507/385/GCA_900507385.1_19646_2_126
Klebsiella pneumoniae	K. pneumoniae (98.98 %)	EuSCAPE_IT033	SAMEA3538594	PRJEB10018	GCA_900512945.1	ftp://ftp.ncbi.nlm.nih.gov/genomes/all/GCA/900/512/945/GCA_900512945.1_18174_5_111
Klebsiella pneumoniae	K. pneumoniae (98.99 %)	k1057	SAMEA2273642	PRJEB5065	GCA_900084125.1	ftp://ftp.ncbi.nlm.nih.gov/genomes/all/GCA/900/084/125/GCA_900084125.1_11983_8_2
Klebsiella pneumoniae	K. pneumoniae (98.96 %)	5012STDY7312663	SAMEA104567845	PRJEB31361	GCA_900775285.1	ftp://ftp.ncbi.nlm.nih.gov/genomes/all/GCA/900/775/285/GCA_900775285.1_25293_8_67-2
Klebsiella quasipneumoniae subsp. similipneumoniae	K. quasipneumoniae subsp. similipneumoniae (97.69 %)	YH16014_S2-179-1	SAMN10736446	PRJNA514908	GCA_004321175.1	ftp://ftp.ncbi.nlm.nih.gov/genomes/all/GCA/004/321/175/GCA_004321175.1_ASM432117v1
Klebsiella aerogenes	K. pneumoniae (99.02 %)	NCTC10317	SAMEA3376914	PRJEB6403	GCA_900636025.1	ftp://ftp.ncbi.nlm.nih.gov/genomes/all/GCA/900/636/025/GCA_900636025.1_38502_D01
Klebsiella pneumoniae	K. pneumoniae (99 %)	COL-Kpn126	SAMN06629703	PRJNA378654	GCA_002853725.1	ftp://ftp.ncbi.nlm.nih.gov/genomes/all/GCA/002/853/725/GCA_002853725.1_ASM285372v1
Klebsiella pneumoniae	K. pneumoniae (99.08 %)	EuSCAPE_HU027	SAMEA3538786	PRJEB10018	GCA_900516865.1	ftp://ftp.ncbi.nlm.nih.gov/genomes/all/GCA/900/516/865/GCA_900516865.1_18174_8_33
Klebsiella pneumoniae	K. pneumoniae (98.88 %)	k1953	SAMEA2273763	PRJEB5065	GCA_900086465.1	ftp://ftp.ncbi.nlm.nih.gov/genomes/all/GCA/900/086/465/GCA_900086465.1_12082_5_22
Klebsiella pneumoniae subsp. pneumoniae	K. pneumoniae (98.87 %)	SIKP181	SAMN11399736	PRJNA532291	GCA_004833925.1	ftp://ftp.ncbi.nlm.nih.gov/genomes/all/GCA/004/833/925/GCA_004833925.1_ASM483392v1
Klebsiella quasipneumoniae subsp. similipneumoniae	K. quasipneumoniae subsp. similipneumoniae (97.7 %)	QH153-2	SAMN10736428	PRJNA514908	GCA_004320815.1	ftp://ftp.ncbi.nlm.nih.gov/genomes/all/GCA/004/320/815/GCA_004320815.1_ASM432081v1
Klebsiella variicola	K. variicola subsp. variicola (98.99 %)	WUSM_KV_37	SAMN09266838	PRJNA473122	GCA_003197095.1	ftp://ftp.ncbi.nlm.nih.gov/genomes/all/GCA/003/197/095/GCA_003197095.1_ASM319709v1
Klebsiella variicola	K. variicola subsp. variicola (99.04 %)	WUSM_KV_33	SAMN09266834	PRJNA473122	GCA_003197135.1	ftp://ftp.ncbi.nlm.nih.gov/genomes/all/GCA/003/197/135/GCA_003197135.1_ASM319713v1
Klebsiella pneumoniae	K. pneumoniae (98.96 %)	CCBH24080	SAMN06670861	PRJNA381140	GCA_002099165.1	ftp://ftp.ncbi.nlm.nih.gov/genomes/all/GCA/002/099/165/GCA_002099165.1_ASM209916v1
Klebsiella pneumoniae	K. pneumoniae (98.99 %)	EuSCAPE_RO108	SAMEA3721031	PRJEB10018	GCA_900505855.1	ftp://ftp.ncbi.nlm.nih.gov/genomes/all/GCA/900/505/855/GCA_900505855.1_19084_4_5
Klebsiella pneumoniae	K. pneumoniae (99.03 %)	EuSCAPE_FR042	SAMEA3500027	PRJEB10018	GCA_900510525.1	ftp://ftp.ncbi.nlm.nih.gov/genomes/all/GCA/900/510/525/GCA_900510525.1_17870_2_77
Klebsiella pneumoniae	K. pneumoniae (98.89 %)	kpneu046	SAMEA4916118	PRJEB28660	GCA_900608325.1	ftp://ftp.ncbi.nlm.nih.gov/genomes/all/GCA/900/608/325/GCA_900608325.1_kpneu046
Klebsiella pneumoniae	K. pneumoniae (98.99 %)	AS009117	SAMN11125764	PRJNA527021	GCA_006540835.1	ftp://ftp.ncbi.nlm.nih.gov/genomes/all/GCA/006/540/835/GCA_006540835.1_ASM654083v1
Klebsiella pneumoniae	K. pneumoniae (98.91 %)	FDAARGOS_156	SAMN03996301	PRJNA231221	GCA_002951635.1	ftp://ftp.ncbi.nlm.nih.gov/genomes/all/GCA/002/951/635/GCA_002951635.1_ASM295163v1
Klebsiella pneumoniae subsp. pneumoniae ST512-K30BO	K. pneumoniae (98.91 %)	ST512-K30BO	SAMEA2272049	PRJEB59	GCA_000309505.2	ftp://ftp.ncbi.nlm.nih.gov/genomes/all/GCA/000/309/505/GCA_000309505.2_ASM30950v2
Klebsiella pneumoniae subsp. pneumoniae	K. pneumoniae (98.9 %)	AP268	SAMN11160068	PRJNA508495	GCA_004402035.1	ftp://ftp.ncbi.nlm.nih.gov/genomes/all/GCA/004/402/035/GCA_004402035.1_ASM440203v1
Klebsiella quasipneumoniae subsp. similipneumoniae	K. quasipneumoniae subsp. similipneumoniae (97.64 %)	QS2-1	SAMN10736443	PRJNA514908	GCA_004321185.1	ftp://ftp.ncbi.nlm.nih.gov/genomes/all/GCA/004/321/185/GCA_004321185.1_ASM432118v1
Klebsiella variicola	K. variicola subsp. tropica (99.27 %)	KvMx2	SAMEA3993663	PRJEB7831	GCA_900087855.1	ftp://ftp.ncbi.nlm.nih.gov/genomes/all/GCA/900/087/855/GCA_900087855.1_KVMX100_PRJEB7831_wgs.embl.gz
Klebsiella variicola	K. variicola subsp. variicola (98.95 %)	EuSCAPE_DE056	SAMEA3512083	PRJEB10018	GCA_900509475.1	ftp://ftp.ncbi.nlm.nih.gov/genomes/all/GCA/900/509/475/GCA_900509475.1_18174_4_55
Klebsiella pneumoniae	K. pneumoniae (98.94 %)	EuSCAPE_PT098	SAMEA3649911	PRJEB10018	GCA_900502205.1	ftp://ftp.ncbi.nlm.nih.gov/genomes/all/GCA/900/502/205/GCA_900502205.1_18623_2_156
Klebsiella pneumoniae	K. pneumoniae (98.96 %)	EuSCAPE_RO030	SAMEA3673131	PRJEB10018	GCA_900504615.1	ftp://ftp.ncbi.nlm.nih.gov/genomes/all/GCA/900/504/615/GCA_900504615.1_19084_3_33
Klebsiella pneumoniae	K. pneumoniae (98.98 %)	EuSCAPE_TR189	SAMEA3729757	PRJEB10018	GCA_900508635.1	ftp://ftp.ncbi.nlm.nih.gov/genomes/all/GCA/900/508/635/GCA_900508635.1_19646_3_21
Klebsiella pneumoniae	K. pneumoniae (98.97 %)	EuSCAPE_IT141	SAMEA3515170	PRJEB10018	GCA_900515065.1	ftp://ftp.ncbi.nlm.nih.gov/genomes/all/GCA/900/515/065/GCA_900515065.1_18174_6_48
Klebsiella pneumoniae	K. pneumoniae (98.94 %)	EuSCAPE_IT147	SAMEA3515176	PRJEB10018	GCA_900515085.1	ftp://ftp.ncbi.nlm.nih.gov/genomes/all/GCA/900/515/085/GCA_900515085.1_18174_6_53
Klebsiella pneumoniae	K. pneumoniae (98.86 %)	5012STDY7626368	SAMEA4873569	PRJEB31361	GCA_900775795.1	ftp://ftp.ncbi.nlm.nih.gov/genomes/all/GCA/900/775/795/GCA_900775795.1_27097_7_105-2
Klebsiella pneumoniae	K. pneumoniae (99 %)	4300STDY6636979	SAMEA24017668	PRJEB19226	GCA_900493085.1	ftp://ftp.ncbi.nlm.nih.gov/genomes/all/GCA/900/493/085/GCA_900493085.1_22036_6_42
Klebsiella pneumoniae	K. pneumoniae (98.96 %)	4300STDY6470494	SAMEA4364674	PRJEB19226	GCA_900493315.1	ftp://ftp.ncbi.nlm.nih.gov/genomes/all/GCA/900/493/315/GCA_900493315.1_22036_6_62
Klebsiella pneumoniae	K. pneumoniae (98.98 %)	CAV1217	SAMN03024585	PRJNA246471	GCA_001908715.1	ftp://ftp.ncbi.nlm.nih.gov/genomes/all/GCA/001/908/715/GCA_001908715.1_ASM190871v1
Klebsiella pneumoniae	K. pneumoniae (98.96 %)	KpvST48_NDM	SAMN11793480	PRJNA483246	GCA_005862195.1	ftp://ftp.ncbi.nlm.nih.gov/genomes/all/GCA/005/862/195/GCA_005862195.1_ASM586219v1
Klebsiella variicola	K. variicola subsp. variicola (99.12 %)	13450	SAMN09476128	PRJNA477656	GCA_003285185.1	ftp://ftp.ncbi.nlm.nih.gov/genomes/all/GCA/003/285/185/GCA_003285185.1_ASM328518v1
Klebsiella pneumoniae	K. pneumoniae (98.99 %)	MGH101	SAMN03280398	PRJNA271899	GCA_001033725.1	ftp://ftp.ncbi.nlm.nih.gov/genomes/all/GCA/001/033/725/GCA_001033725.1_Kleb_pneu_MGH101_V1
Klebsiella pneumoniae	K. pneumoniae (98.96 %)	EuSCAPE_TR040	SAMEA3729705	PRJEB10018	GCA_900507805.1	ftp://ftp.ncbi.nlm.nih.gov/genomes/all/GCA/900/507/805/GCA_900507805.1_19646_2_59
Klebsiella pneumoniae	K. pneumoniae (98.9 %)	EuSCAPE_EE004	SAMEA3499908	PRJEB10018	GCA_900511625.1	ftp://ftp.ncbi.nlm.nih.gov/genomes/all/GCA/900/511/625/GCA_900511625.1_17870_5_5
Klebsiella pneumoniae	K. pneumoniae (98.99 %)	kpneu007	SAMEA4916039	PRJEB28660	GCA_900607495.1	ftp://ftp.ncbi.nlm.nih.gov/genomes/all/GCA/900/607/495/GCA_900607495.1_kpneu007
Klebsiella pneumoniae	K. pneumoniae (98.97 %)	SB1067	SAMEA4968477	PRJEB15325	GCA_900977535.1	ftp://ftp.ncbi.nlm.nih.gov/genomes/all/GCA/900/977/535/GCA_900977535.1_SB4-2.1
Klebsiella pneumoniae	K. pneumoniae (99.03 %)	PN089E1	SAMN07792467	PRJNA412434	GCA_002934985.1	ftp://ftp.ncbi.nlm.nih.gov/genomes/all/GCA/002/934/985/GCA_002934985.1_ASM293498v1
Klebsiella pneumoniae	K. pneumoniae (98.98 %)	5012STDY7312581	SAMEA104567796	PRJEB31361	GCA_900774815.1	ftp://ftp.ncbi.nlm.nih.gov/genomes/all/GCA/900/774/815/GCA_900774815.1_25293_8_18-2
Klebsiella pneumoniae subsp. pneumoniae KpQ3	K. pneumoniae (98.99 %)	KpQ3	SAMN02469893	PRJNA172823	GCA_000300835.1	ftp://ftp.ncbi.nlm.nih.gov/genomes/all/GCA/000/300/835/GCA_000300835.1_K1_1
Klebsiella sp. AA405	K. pneumoniae (98.96 %)	AA405	SAMN04094116	PRJNA295946	GCA_001308905.1	ftp://ftp.ncbi.nlm.nih.gov/genomes/all/GCA/001/308/905/GCA_001308905.1_ASM130890v1
Klebsiella variicola	K. variicola subsp. variicola (99.05 %)	3	SAMEA3487663	PRJEB7831	GCA_001261815.1	ftp://ftp.ncbi.nlm.nih.gov/genomes/all/GCA/001/261/815/GCA_001261815.1_Kv3
Klebsiella quasipneumoniae subsp. similipneumoniae	K. quasipneumoniae subsp. similipneumoniae (97.69 %)	273-1	SAMN10736414	PRJNA514908	GCA_004321025.1	ftp://ftp.ncbi.nlm.nih.gov/genomes/all/GCA/004/321/025/GCA_004321025.1_ASM432102v1
Klebsiella pneumoniae	K. pneumoniae (99.03 %)	4965	SAMN09272522	PRJNA377546	GCA_006517515.1	ftp://ftp.ncbi.nlm.nih.gov/genomes/all/GCA/006/517/515/GCA_006517515.1_ASM651751v1
Klebsiella pneumoniae	K. pneumoniae (98.91 %)	EuSCAPE_BE122	SAMEA3727718	PRJEB10018	GCA_900507525.1	ftp://ftp.ncbi.nlm.nih.gov/genomes/all/GCA/900/507/525/GCA_900507525.1_19646_2_19
Klebsiella sp. GL120222-02	K. variicola subsp. variicola (99.03 %)	GL120222-02	SAMN02744777	PRJNA213341	GCA_003097195.1	ftp://ftp.ncbi.nlm.nih.gov/genomes/all/GCA/003/097/195/GCA_003097195.1_ASM309719v1
Klebsiella quasipneumoniae subsp. similipneumoniae	K. quasipneumoniae subsp. similipneumoniae (97.66 %)	332	SAMN10736420	PRJNA514908	GCA_004320955.1	ftp://ftp.ncbi.nlm.nih.gov/genomes/all/GCA/004/320/955/GCA_004320955.1_ASM432095v1
Klebsiella quasipneumoniae subsp. similipneumoniae	K. quasipneumoniae subsp. similipneumoniae (97.7 %)	268-1	SAMN10736413	PRJNA514908	GCA_004321415.1	ftp://ftp.ncbi.nlm.nih.gov/genomes/all/GCA/004/321/415/GCA_004321415.1_ASM432141v1
Klebsiella pneumoniae	K. pneumoniae (99 %)	C4	SAMN10941221	PRJNA522621	GCA_004284565.1	ftp://ftp.ncbi.nlm.nih.gov/genomes/all/GCA/004/284/565/GCA_004284565.1_ASM428456v1
Klebsiella pneumoniae	K. pneumoniae (98.94 %)	EuSCAPE_PT069	SAMEA3649883	PRJEB10018	GCA_900501995.1	ftp://ftp.ncbi.nlm.nih.gov/genomes/all/GCA/900/501/995/GCA_900501995.1_18623_2_130
Klebsiella pneumoniae	K. pneumoniae (98.93 %)	EuSCAPE_FR079	SAMEA3500063	PRJEB10018	GCA_900511265.1	ftp://ftp.ncbi.nlm.nih.gov/genomes/all/GCA/900/511/265/GCA_900511265.1_17870_4_1
Klebsiella pneumoniae	K. pneumoniae (99.08 %)	EuSCAPE_FR030	SAMEA3500015	PRJEB10018	GCA_900511645.1	ftp://ftp.ncbi.nlm.nih.gov/genomes/all/GCA/900/511/645/GCA_900511645.1_17870_5_54
Klebsiella pneumoniae	K. pneumoniae (98.97 %)	EuSCAPE_ES215	SAMEA3649531	PRJEB10018	GCA_900517285.1	ftp://ftp.ncbi.nlm.nih.gov/genomes/all/GCA/900/517/285/GCA_900517285.1_18489_5_119
Klebsiella pneumoniae	K. pneumoniae (98.95 %)	5012STDY7312664	SAMEA104567846	PRJEB31361	GCA_900775315.1	ftp://ftp.ncbi.nlm.nih.gov/genomes/all/GCA/900/775/315/GCA_900775315.1_25293_8_68-2
Klebsiella pneumoniae	K. pneumoniae (99.99 %)	4640	SAMN03078684	PRJNA261239	GCA_000788025.1	ftp://ftp.ncbi.nlm.nih.gov/genomes/all/GCA/000/788/025/GCA_000788025.1_ASM78802v1
Klebsiella pneumoniae	K. pneumoniae (99.04 %)	k2335	SAMEA2273815	PRJEB5065	GCA_900085605.1	ftp://ftp.ncbi.nlm.nih.gov/genomes/all/GCA/900/085/605/GCA_900085605.1_12045_7_47
Klebsiella pneumoniae	K. pneumoniae (98.94 %)	k1435	SAMEA2273872	PRJEB5065	GCA_900086535.1	ftp://ftp.ncbi.nlm.nih.gov/genomes/all/GCA/900/086/535/GCA_900086535.1_12216_4_87
Klebsiella variicola	K. variicola subsp. variicola (99.05 %)	WUSM_KV_48	SAMN09266849	PRJNA473122	GCA_003196955.1	ftp://ftp.ncbi.nlm.nih.gov/genomes/all/GCA/003/196/955/GCA_003196955.1_ASM319695v1
Klebsiella quasipneumoniae subsp. similipneumoniae	K. quasipneumoniae subsp. similipneumoniae (97.69 %)	345-1-2	SAMN10736422	PRJNA514908	GCA_004320905.1	ftp://ftp.ncbi.nlm.nih.gov/genomes/all/GCA/004/320/905/GCA_004320905.1_ASM432090v1
Klebsiella quasipneumoniae subsp. similipneumoniae	K. quasipneumoniae subsp. similipneumoniae (97.66 %)	311-2	SAMN10736419	PRJNA514908	GCA_004320985.1	ftp://ftp.ncbi.nlm.nih.gov/genomes/all/GCA/004/320/985/GCA_004320985.1_ASM432098v1
Klebsiella pneumoniae	K. pneumoniae (98.95 %)	WUSM_KP_74	SAMN09266875	PRJNA473122	GCA_003253875.1	ftp://ftp.ncbi.nlm.nih.gov/genomes/all/GCA/003/253/875/GCA_003253875.1_ASM325387v1
Klebsiella pneumoniae	K. pneumoniae (98.9 %)	SIKP190	SAMN11399725	PRJNA532291	GCA_004833595.1	ftp://ftp.ncbi.nlm.nih.gov/genomes/all/GCA/004/833/595/GCA_004833595.1_ASM483359v1
Klebsiella pneumoniae	K. pneumoniae (99.01 %)	EuSCAPE_RO075	SAMEA3720984	PRJEB10018	GCA_900504265.1	ftp://ftp.ncbi.nlm.nih.gov/genomes/all/GCA/900/504/265/GCA_900504265.1_19084_3_160
Klebsiella pneumoniae	K. pneumoniae (99.02 %)	C3-D9-12	SAMN06205255	PRJNA360233	GCA_002189165.1	ftp://ftp.ncbi.nlm.nih.gov/genomes/all/GCA/002/189/165/GCA_002189165.1_ASM218916v1
Klebsiella pneumoniae	K. pneumoniae (98.95 %)	PB157	SAMEA3531808	PRJEB11403	GCA_900093265.1	ftp://ftp.ncbi.nlm.nih.gov/genomes/all/GCA/900/093/265/GCA_900093265.1_18090_8_47
Klebsiella pneumoniae	K. pneumoniae (98.94 %)	5012STDY7312740	SAMEA104567922	PRJEB31361	GCA_900774555.1	ftp://ftp.ncbi.nlm.nih.gov/genomes/all/GCA/900/774/555/GCA_900774555.1_25293_8_144-2
Klebsiella pneumoniae	K. pneumoniae (98.86 %)	VBA2172	SAMN07572687	PRJNA400676	GCA_002300675.2	ftp://ftp.ncbi.nlm.nih.gov/genomes/all/GCA/002/300/675/GCA_002300675.2_ASM230067v2
Klebsiella pneumoniae	K. pneumoniae (99.01 %)	F13	SAMN08380933	PRJNA430916	GCA_004120055.1	ftp://ftp.ncbi.nlm.nih.gov/genomes/all/GCA/004/120/055/GCA_004120055.1_ASM412005v1
Klebsiella oxytoca	K. oxytoca (100 %)	ATCC 13182 (type strain)	SAMEA5408592	PRJEB15325	GCA_900977765.1	ftp://ftp.ncbi.nlm.nih.gov/genomes/all/GCA/900/977/765/GCA_900977765.1_ATCC13182.1
Klebsiella quasipneumoniae subsp. similipneumoniae	K. quasipneumoniae subsp. similipneumoniae (97.69 %)	QH1207	SAMN10736427	PRJNA514908	GCA_004320825.1	ftp://ftp.ncbi.nlm.nih.gov/genomes/all/GCA/004/320/825/GCA_004320825.1_ASM432082v1
Klebsiella pneumoniae BIDMC 40	K. pneumoniae (98.92 %)	BIDMC 40	SAMN02138671	PRJNA202052	GCA_000492215.1	ftp://ftp.ncbi.nlm.nih.gov/genomes/all/GCA/000/492/215/GCA_000492215.1_Kleb_pneu_BIDMC_40_V1
Klebsiella pneumoniae	K. pneumoniae (98.94 %)	COL-Kpn106	SAMN06629683	PRJNA378654	GCA_002854135.1	ftp://ftp.ncbi.nlm.nih.gov/genomes/all/GCA/002/854/135/GCA_002854135.1_ASM285413v1
Klebsiella pneumoniae	K. pneumoniae (98.98 %)	EuSCAPE_HR091	SAMEA3721123	PRJEB10018	GCA_900504945.1	ftp://ftp.ncbi.nlm.nih.gov/genomes/all/GCA/900/504/945/GCA_900504945.1_19084_4_102
Klebsiella pneumoniae	K. pneumoniae (99.03 %)	VRCO0313	SAMEA4362671	PRJEB18814	GCA_900173955.1	ftp://ftp.ncbi.nlm.nih.gov/genomes/all/GCA/900/173/955/GCA_900173955.1_20925_2_142
Klebsiella pneumoniae	K. pneumoniae (98.98 %)	VRES0978	SAMEA4370514	PRJEB19918	GCA_900175095.1	ftp://ftp.ncbi.nlm.nih.gov/genomes/all/GCA/900/175/095/GCA_900175095.1_20794_7_97
Klebsiella quasipneumoniae	K. quasipneumoniae subsp. similipneumoniae (99.34 %)	ATCC 700603	SAMN04382091	PRJNA307517	GCA_001596075.2	ftp://ftp.ncbi.nlm.nih.gov/genomes/all/GCA/001/596/075/GCA_001596075.2_ASM159607v2
Klebsiella pneumoniae	K. pneumoniae (98.95 %)	EuSCAPE_SK005	SAMEA3500073	PRJEB10018	GCA_900510635.1	ftp://ftp.ncbi.nlm.nih.gov/genomes/all/GCA/900/510/635/GCA_900510635.1_17870_3_14
Klebsiella pneumoniae	K. pneumoniae (99.08 %)	EuSCAPE_FR007	SAMEA3499979	PRJEB10018	GCA_900511635.1	ftp://ftp.ncbi.nlm.nih.gov/genomes/all/GCA/900/511/635/GCA_900511635.1_17870_5_41
Klebsiella pneumoniae	K. pneumoniae (98.95 %)	EuSCAPE_MT008	SAMEA3538435	PRJEB10018	GCA_900511925.1	ftp://ftp.ncbi.nlm.nih.gov/genomes/all/GCA/900/511/925/GCA_900511925.1_18174_4_118
Klebsiella pneumoniae	K. pneumoniae (99.01 %)	EuSCAPE_IT139	SAMEA3515168	PRJEB10018	GCA_900515005.1	ftp://ftp.ncbi.nlm.nih.gov/genomes/all/GCA/900/515/005/GCA_900515005.1_18174_6_46
Klebsiella pneumoniae	K. pneumoniae (99.02 %)	EuSCAPE_ES214	SAMEA3649530	PRJEB10018	GCA_900517315.1	ftp://ftp.ncbi.nlm.nih.gov/genomes/all/GCA/900/517/315/GCA_900517315.1_18489_5_118
Klebsiella pneumoniae	K. pneumoniae (98.99 %)	5012STDY7626380	SAMEA4873581	PRJEB31361	GCA_900775945.1	ftp://ftp.ncbi.nlm.nih.gov/genomes/all/GCA/900/775/945/GCA_900775945.1_27097_7_117-2
Klebsiella pneumoniae	K. pneumoniae (98.99 %)	k2319	SAMEA2273808	PRJEB5065	GCA_900085535.1	ftp://ftp.ncbi.nlm.nih.gov/genomes/all/GCA/900/085/535/GCA_900085535.1_12045_7_39
Klebsiella pneumoniae	K. pneumoniae (99 %)	VRCO0311	SAMEA4362670	PRJEB18814	GCA_900173965.1	ftp://ftp.ncbi.nlm.nih.gov/genomes/all/GCA/900/173/965/GCA_900173965.1_20925_2_141
Klebsiella pneumoniae	K. pneumoniae (98.97 %)	5012STDY7312575	SAMEA104567790	PRJEB31361	GCA_900774185.1	ftp://ftp.ncbi.nlm.nih.gov/genomes/all/GCA/900/774/185/GCA_900774185.1_25293_8_12-2
Klebsiella pneumoniae	K. pneumoniae (98.98 %)	5012STDY7312565	SAMEA104567780	PRJEB31361	GCA_900774775.1	ftp://ftp.ncbi.nlm.nih.gov/genomes/all/GCA/900/774/775/GCA_900774775.1_25293_8_2-2
Klebsiella pneumoniae	K. pneumoniae (98.95 %)	2e	SAMN11603436	PRJNA541795	GCA_005377825.1	ftp://ftp.ncbi.nlm.nih.gov/genomes/all/GCA/005/377/825/GCA_005377825.1_ASM537782v1
Klebsiella pneumoniae subsp. pneumoniae	K. pneumoniae (98.92 %)	CRK0304	SAMN08513503	PRJNA433394	GCA_002935875.2	ftp://ftp.ncbi.nlm.nih.gov/genomes/all/GCA/002/935/875/GCA_002935875.2_ASM293587v2
Klebsiella pneumoniae subsp. pneumoniae	K. pneumoniae (99.02 %)	SIKP026	SAMN11399352	PRJNA532291	GCA_004831315.1	ftp://ftp.ncbi.nlm.nih.gov/genomes/all/GCA/004/831/315/GCA_004831315.1_ASM483131v1
Klebsiella sp. T11	K. variicola subsp. variicola (98.98 %)	T11	SAMN08115734	PRJNA418312	GCA_002837625.1	ftp://ftp.ncbi.nlm.nih.gov/genomes/all/GCA/002/837/625/GCA_002837625.1_ASM283762v1
Klebsiella variicola	K. variicola subsp. variicola (98.99 %)	BIDMC 61	SAMN02581282	PRJNA234149	GCA_000692995.1	ftp://ftp.ncbi.nlm.nih.gov/genomes/all/GCA/000/692/995/GCA_000692995.1_Kleb_pneu_BIDMC_61_V1
Klebsiella quasipneumoniae subsp. similipneumoniae	K. quasipneumoniae subsp. similipneumoniae (97.73 %)	QH281-4	SAMN10736435	PRJNA514908	GCA_004320715.1	ftp://ftp.ncbi.nlm.nih.gov/genomes/all/GCA/004/320/715/GCA_004320715.1_ASM432071v1
Klebsiella quasipneumoniae subsp. similipneumoniae	K. quasipneumoniae subsp. similipneumoniae (97.68 %)	334-2	SAMN10736421	PRJNA514908	GCA_004320915.1	ftp://ftp.ncbi.nlm.nih.gov/genomes/all/GCA/004/320/915/GCA_004320915.1_ASM432091v1
Klebsiella quasipneumoniae subsp. similipneumoniae	K. quasipneumoniae subsp. similipneumoniae (97.68 %)	225-2	SAMN10736407	PRJNA514908	GCA_004321085.1	ftp://ftp.ncbi.nlm.nih.gov/genomes/all/GCA/004/321/085/GCA_004321085.1_ASM432108v1
Klebsiella pneumoniae MRSN 2404	K. pneumoniae (99.03 %)	MRSN 2404	SAMN03486512	PRJNA223625	GCA_000981955.1	ftp://ftp.ncbi.nlm.nih.gov/genomes/all/GCA/000/981/955/GCA_000981955.1_ASM98195v1
Klebsiella pneumoniae	K. pneumoniae (99.05 %)	K46-62	SAMN04158271	PRJNA295003	GCA_001462535.1	ftp://ftp.ncbi.nlm.nih.gov/genomes/all/GCA/001/462/535/GCA_001462535.1_ASM146253v1
Klebsiella pneumoniae	K. pneumoniae (98.99 %)	5012STDY7626367	SAMEA4873568	PRJEB31361	GCA_900775805.1	ftp://ftp.ncbi.nlm.nih.gov/genomes/all/GCA/900/775/805/GCA_900775805.1_27097_7_104-2
Klebsiella pneumoniae	K. pneumoniae (98.97 %)	SKLX2821	SAMN05172929	PRJNA322421	GCA_001701615.1	ftp://ftp.ncbi.nlm.nih.gov/genomes/all/GCA/001/701/615/GCA_001701615.1_ASM170161v1
Klebsiella pneumoniae	K. quasipneumoniae subsp. similipneumoniae (98.92 %)	4300STDY6470460	SAMEA4364641	PRJEB19226	GCA_900494135.1	ftp://ftp.ncbi.nlm.nih.gov/genomes/all/GCA/900/494/135/GCA_900494135.1_22036_6_335
Klebsiella pneumoniae subsp. pneumoniae SA1	K. pneumoniae (99 %)	SA1	SAMEA3138861	PRJEB4361	GCA_000529645.1	ftp://ftp.ncbi.nlm.nih.gov/genomes/all/GCA/000/529/645/GCA_000529645.1_LPSB1_2557
Klebsiella pneumoniae subsp. pneumoniae	K. pneumoniae (99.03 %)	61	SAMN11388469	PRJNA508509	GCA_004803395.1	ftp://ftp.ncbi.nlm.nih.gov/genomes/all/GCA/004/803/395/GCA_004803395.1_ASM480339v1
Klebsiella quasipneumoniae subsp. similipneumoniae	K. quasipneumoniae subsp. similipneumoniae (97.72 %)	393-2	SAMN10736425	PRJNA514908	GCA_004320885.1	ftp://ftp.ncbi.nlm.nih.gov/genomes/all/GCA/004/320/885/GCA_004320885.1_ASM432088v1
Klebsiella quasipneumoniae subsp. similipneumoniae	K. quasipneumoniae subsp. similipneumoniae (97.64 %)	239-1	SAMN10736409	PRJNA514908	GCA_004321095.1	ftp://ftp.ncbi.nlm.nih.gov/genomes/all/GCA/004/321/095/GCA_004321095.1_ASM432109v1
Klebsiella pneumoniae	K. pneumoniae (98.89 %)	BIDMC86	SAMN03280413	PRJNA271899	GCA_001034005.1	ftp://ftp.ncbi.nlm.nih.gov/genomes/all/GCA/001/034/005/GCA_001034005.1_Kleb_pneu_BIDMC86_V1
Klebsiella pneumoniae	K. pneumoniae (98.97 %)	C7	SAMN07689060	PRJNA408064	GCA_002406555.1	ftp://ftp.ncbi.nlm.nih.gov/genomes/all/GCA/002/406/555/GCA_002406555.1_ASM240655v1
Klebsiella pneumoniae	K. pneumoniae (98.88 %)	42364	SAMN06218104	PRJNA479772	GCA_002182205.1	ftp://ftp.ncbi.nlm.nih.gov/genomes/all/GCA/002/182/205/GCA_002182205.1_ASM218220v1
Klebsiella pneumoniae	K. pneumoniae (98.87 %)	NCTC13676	SAMEA3919804	PRJEB6403	GCA_900451555.1	ftp://ftp.ncbi.nlm.nih.gov/genomes/all/GCA/900/451/555/GCA_900451555.1_45665_C01
Klebsiella pneumoniae	K. pneumoniae (98.94 %)	EuSCAPE_TR013	SAMEA3729653	PRJEB10018	GCA_900507675.1	ftp://ftp.ncbi.nlm.nih.gov/genomes/all/GCA/900/507/675/GCA_900507675.1_19646_2_34
Klebsiella pneumoniae	K. pneumoniae (98.98 %)	EuSCAPE_AT028	SAMEA3499900	PRJEB10018	GCA_900511245.1	ftp://ftp.ncbi.nlm.nih.gov/genomes/all/GCA/900/511/245/GCA_900511245.1_17870_3_81
Klebsiella pneumoniae	K. pneumoniae (98.99 %)	EuSCAPE_DE003	SAMEA3512030	PRJEB10018	GCA_900512305.1	ftp://ftp.ncbi.nlm.nih.gov/genomes/all/GCA/900/512/305/GCA_900512305.1_18174_4_2
Klebsiella pneumoniae	K. pneumoniae (98.9 %)	EuSCAPE_IT391	SAMEA3538821	PRJEB10018	GCA_900515575.1	ftp://ftp.ncbi.nlm.nih.gov/genomes/all/GCA/900/515/575/GCA_900515575.1_18174_7_123
Klebsiella pneumoniae	K. pneumoniae (98.96 %)	k1199	SAMEA2273881	PRJEB5065	GCA_900086015.1	ftp://ftp.ncbi.nlm.nih.gov/genomes/all/GCA/900/086/015/GCA_900086015.1_12082_2_17
Klebsiella pneumoniae	K. pneumoniae (98.97 %)	k904	SAMEA2273621	PRJEB5065	GCA_900086155.1	ftp://ftp.ncbi.nlm.nih.gov/genomes/all/GCA/900/086/155/GCA_900086155.1_12082_4_80
Klebsiella pneumoniae	K. variicola subsp. variicola (99.04 %)	VRCO0021	SAMEA3303997	PRJEB8766	GCA_900171985.1	ftp://ftp.ncbi.nlm.nih.gov/genomes/all/GCA/900/171/985/GCA_900171985.1_16189_8_6
Klebsiella pneumoniae	K. pneumoniae (99 %)	VRES1075	SAMEA4370523	PRJEB19918	GCA_900172655.1	ftp://ftp.ncbi.nlm.nih.gov/genomes/all/GCA/900/172/655/GCA_900172655.1_20794_7_106
Klebsiella pneumoniae	K. pneumoniae (99.02 %)	4300STDY6470408	SAMEA4364589	PRJEB19226	GCA_900493655.1	ftp://ftp.ncbi.nlm.nih.gov/genomes/all/GCA/900/493/655/GCA_900493655.1_22036_6_284
Klebsiella quasipneumoniae	K. quasipneumoniae subsp. similipneumoniae (98.67 %)	COL-Kpn11	SAMN06629588	PRJNA378654	GCA_002851235.1	ftp://ftp.ncbi.nlm.nih.gov/genomes/all/GCA/002/851/235/GCA_002851235.1_ASM285123v1
Klebsiella quasipneumoniae subsp. similipneumoniae	K. quasipneumoniae subsp. similipneumoniae (97.68 %)	QH349-1-1	SAMN10736441	PRJNA514908	GCA_004320615.1	ftp://ftp.ncbi.nlm.nih.gov/genomes/all/GCA/004/320/615/GCA_004320615.1_ASM432061v1
Klebsiella quasipneumoniae subsp. similipneumoniae	K. quasipneumoniae subsp. similipneumoniae (97.68 %)	196-1-2	SAMN10736406	PRJNA514908	GCA_004321125.1	ftp://ftp.ncbi.nlm.nih.gov/genomes/all/GCA/004/321/125/GCA_004321125.1_ASM432112v1
Klebsiella quasipneumoniae subsp. similipneumoniae	K. quasipneumoniae subsp. similipneumoniae (97.69 %)	178-2-1	SAMN10736404	PRJNA514908	GCA_004321165.1	ftp://ftp.ncbi.nlm.nih.gov/genomes/all/GCA/004/321/165/GCA_004321165.1_ASM432116v1
Klebsiella pneumoniae	K. pneumoniae (99 %)	CDPH3020	SAMN02996352	PRJNA258325	GCA_000956395.1	ftp://ftp.ncbi.nlm.nih.gov/genomes/all/GCA/000/956/395/GCA_000956395.1_CDPH_3020-4
Klebsiella pneumoniae	K. pneumoniae (99.03 %)	44810	SAMN06218084	PRJNA479772	GCA_002181265.1	ftp://ftp.ncbi.nlm.nih.gov/genomes/all/GCA/002/181/265/GCA_002181265.1_ASM218126v1
Klebsiella pneumoniae	K. pneumoniae (98.99 %)	302	SAMN05945842	PRJNA350736	GCA_002205985.1	ftp://ftp.ncbi.nlm.nih.gov/genomes/all/GCA/002/205/985/GCA_002205985.1_ASM220598v1
Klebsiella pneumoniae	K. pneumoniae (98.98 %)	17	SAMN06917610	PRJNA385863	GCA_002235935.1	ftp://ftp.ncbi.nlm.nih.gov/genomes/all/GCA/002/235/935/GCA_002235935.1_ASM223593v1
Klebsiella pneumoniae	K. pneumoniae (98.88 %)	EuSCAPE_IE039	SAMEA3727589	PRJEB10018	GCA_900506405.1	ftp://ftp.ncbi.nlm.nih.gov/genomes/all/GCA/900/506/405/GCA_900506405.1_19506_1_136
Klebsiella pneumoniae	K. pneumoniae (98.87 %)	BO2	SAMN06717781	PRJNA382722	GCA_002104635.1	ftp://ftp.ncbi.nlm.nih.gov/genomes/all/GCA/002/104/635/GCA_002104635.1_ASM210463v1
Klebsiella pneumoniae	K. pneumoniae (98.96 %)	k1658	SAMEA2273727	PRJEB5065	GCA_900084535.1	ftp://ftp.ncbi.nlm.nih.gov/genomes/all/GCA/900/084/535/GCA_900084535.1_11983_8_72
Klebsiella pneumoniae	K. pneumoniae (99.03 %)	VRES1072	SAMEA4370520	PRJEB19918	GCA_900172745.1	ftp://ftp.ncbi.nlm.nih.gov/genomes/all/GCA/900/172/745/GCA_900172745.1_20794_7_103
Klebsiella pneumoniae	K. pneumoniae (99.02 %)	4300STDY6636947	SAMEA23993668	PRJEB19226	GCA_900492985.1	ftp://ftp.ncbi.nlm.nih.gov/genomes/all/GCA/900/492/985/GCA_900492985.1_22036_6_12
Klebsiella pneumoniae	K. pneumoniae (98.82 %)	ST-17:K120	SAMN06106898	PRJNA355910	GCA_002522945.1	ftp://ftp.ncbi.nlm.nih.gov/genomes/all/GCA/002/522/945/GCA_002522945.1_ASM252294v1
Klebsiella pneumoniae subsp. pneumoniae Ecl8	K. pneumoniae (98.96 %)	Ecl8	SAMEA2272247	PRJEB401	GCA_000315385.1	ftp://ftp.ncbi.nlm.nih.gov/genomes/all/GCA/000/315/385/GCA_000315385.1_ASM31538v1
Klebsiella pneumoniae subsp. pneumoniae	K. pneumoniae (98.89 %)	SIKP182	SAMN11399734	PRJNA532291	GCA_004833705.1	ftp://ftp.ncbi.nlm.nih.gov/genomes/all/GCA/004/833/705/GCA_004833705.1_ASM483370v1
Klebsiella quasipneumoniae subsp. similipneumoniae	K. quasipneumoniae subsp. similipneumoniae (97.66 %)	QH33-2	SAMN10736439	PRJNA514908	GCA_004320685.1	ftp://ftp.ncbi.nlm.nih.gov/genomes/all/GCA/004/320/685/GCA_004320685.1_ASM432068v1
Klebsiella quasipneumoniae subsp. similipneumoniae	K. quasipneumoniae subsp. similipneumoniae (97.72 %)	QH300-3	SAMN10736438	PRJNA514908	GCA_004320695.1	ftp://ftp.ncbi.nlm.nih.gov/genomes/all/GCA/004/320/695/GCA_004320695.1_ASM432069v1
Klebsiella pneumoniae	K. pneumoniae (98.95 %)	WUSM_KP_91	SAMN09266892	PRJNA473122	GCA_003196795.1	ftp://ftp.ncbi.nlm.nih.gov/genomes/all/GCA/003/196/795/GCA_003196795.1_ASM319679v1
Klebsiella pneumoniae	K. pneumoniae (98.9 %)	1023162	SAMN10252248	PRJNA497260	GCA_003687925.1	ftp://ftp.ncbi.nlm.nih.gov/genomes/all/GCA/003/687/925/GCA_003687925.1_ASM368792v1
Klebsiella pneumoniae	K. pneumoniae (98.98 %)	SCPM-O-B-7938 (KPi1683)	SAMN11878530	PRJNA269675	GCA_007097025.1	ftp://ftp.ncbi.nlm.nih.gov/genomes/all/GCA/007/097/025/GCA_007097025.1_ASM709702v1
Klebsiella pneumoniae	K. pneumoniae (99.03 %)	EuSCAPE_LU012	SAMEA3672964	PRJEB10018	GCA_900502945.1	ftp://ftp.ncbi.nlm.nih.gov/genomes/all/GCA/900/502/945/GCA_900502945.1_18858_1_1
Klebsiella pneumoniae	K. pneumoniae (98.89 %)	kpneu005	SAMEA4916033	PRJEB28660	GCA_900607425.1	ftp://ftp.ncbi.nlm.nih.gov/genomes/all/GCA/900/607/425/GCA_900607425.1_kpneu005
Klebsiella pneumoniae	K. pneumoniae (98.93 %)	C17	SAMN07793244	PRJNA414542	GCA_002856155.1	ftp://ftp.ncbi.nlm.nih.gov/genomes/all/GCA/002/856/155/GCA_002856155.1_ASM285615v1
Klebsiella pneumoniae	K. pneumoniae (98.95 %)	4300STDY7045917	SAMEA104305409	PRJEB19226	GCA_900496805.1	ftp://ftp.ncbi.nlm.nih.gov/genomes/all/GCA/900/496/805/GCA_900496805.1_24276_3_73
Klebsiella pneumoniae	K. pneumoniae (99.01 %)	5012STDY7312566	SAMEA104567781	PRJEB31361	GCA_900774855.1	ftp://ftp.ncbi.nlm.nih.gov/genomes/all/GCA/900/774/855/GCA_900774855.1_25293_8_3-2
Klebsiella pneumoniae	K. pneumoniae (99.03 %)	5012STDY7626393	SAMEA4873594	PRJEB31361	GCA_900776065.1	ftp://ftp.ncbi.nlm.nih.gov/genomes/all/GCA/900/776/065/GCA_900776065.1_27097_7_130-2
Klebsiella quasipneumoniae	'K. quasivariicola' (99.18 %)	SB6094	SAMEA4969316	PRJEB29143	GCA_900978885.1	ftp://ftp.ncbi.nlm.nih.gov/genomes/all/GCA/900/978/885/GCA_900978885.1_01-467-2ECBU.1
Klebsiella quasipneumoniae subsp. similipneumoniae	K. quasipneumoniae subsp. similipneumoniae (99.12 %)	C78	SAMN10523655	PRJNA508406	GCA_003954895.1	ftp://ftp.ncbi.nlm.nih.gov/genomes/all/GCA/003/954/895/GCA_003954895.1_ASM395489v1
Klebsiella variicola	K. variicola subsp. variicola (98.84 %)	EuSCAPE_DE060	SAMEA3512087	PRJEB10018	GCA_900509485.1	ftp://ftp.ncbi.nlm.nih.gov/genomes/all/GCA/900/509/485/GCA_900509485.1_18174_4_59
Klebsiella variicola	K. variicola subsp. variicola (99.13 %)	EuSCAPE_IT191	SAMEA3515220	PRJEB10018	GCA_900509525.1	ftp://ftp.ncbi.nlm.nih.gov/genomes/all/GCA/900/509/525/GCA_900509525.1_18174_6_96
Klebsiella pneumoniae	K. pneumoniae (98.9 %)	CHS174	SAMN03280315	PRJNA271899	GCA_001032425.1	ftp://ftp.ncbi.nlm.nih.gov/genomes/all/GCA/001/032/425/GCA_001032425.1_Kleb_pneu_CHS174_V1
Klebsiella pneumoniae	K. pneumoniae (98.93 %)	EuSCAPE_FR067	SAMEA3500052	PRJEB10018	GCA_900510945.1	ftp://ftp.ncbi.nlm.nih.gov/genomes/all/GCA/900/510/945/GCA_900510945.1_17870_3_5
Klebsiella pneumoniae	K. pneumoniae (99.1 %)	EuSCAPE_LV006	SAMEA3538857	PRJEB10018	GCA_900515685.1	ftp://ftp.ncbi.nlm.nih.gov/genomes/all/GCA/900/515/685/GCA_900515685.1_18174_7_141
Klebsiella pneumoniae	K. pneumoniae (98.97 %)	5012STDY7312567	SAMEA104567782	PRJEB31361	GCA_900775005.1	ftp://ftp.ncbi.nlm.nih.gov/genomes/all/GCA/900/775/005/GCA_900775005.1_25293_8_4-2
Klebsiella pneumoniae	K. pneumoniae (98.92 %)	5012STDY7626422	SAMEA4873623	PRJEB31361	GCA_900776345.1	ftp://ftp.ncbi.nlm.nih.gov/genomes/all/GCA/900/776/345/GCA_900776345.1_27097_7_159-2
Klebsiella pneumoniae subsp. pneumoniae	K. pneumoniae (99.01 %)	KPCRETH11	SAMN07450584	PRJNA389557	GCA_002247365.1	ftp://ftp.ncbi.nlm.nih.gov/genomes/all/GCA/002/247/365/GCA_002247365.1_ASM224736v1
Klebsiella pneumoniae subsp. pneumoniae	K. pneumoniae (98.92 %)	SIKP100	SAMN11399403	PRJNA532291	GCA_004831365.1	ftp://ftp.ncbi.nlm.nih.gov/genomes/all/GCA/004/831/365/GCA_004831365.1_ASM483136v1
Klebsiella pneumoniae	K. pneumoniae (98.83 %)	KP30835	SAMN04457966	PRJNA311034	GCA_003368025.1	ftp://ftp.ncbi.nlm.nih.gov/genomes/all/GCA/003/368/025/GCA_003368025.1_ASM336802v1
Klebsiella quasipneumoniae subsp. similipneumoniae	K. quasipneumoniae subsp. similipneumoniae (97.69 %)	360-1-1	SAMN10736424	PRJNA514908	GCA_004320895.1	ftp://ftp.ncbi.nlm.nih.gov/genomes/all/GCA/004/320/895/GCA_004320895.1_ASM432089v1
Klebsiella pneumoniae	K. pneumoniae (98.92 %)	CRK0176	SAMN05956078	PRJNA339843	GCA_001903835.4	ftp://ftp.ncbi.nlm.nih.gov/genomes/all/GCA/001/903/835/GCA_001903835.4_ASM190383v4
Klebsiella pneumoniae	K. pneumoniae (98.93 %)	EuSCAPE_UK070	SAMEA3720943	PRJEB10018	GCA_900503065.1	ftp://ftp.ncbi.nlm.nih.gov/genomes/all/GCA/900/503/065/GCA_900503065.1_18858_1_13
Klebsiella pneumoniae	K. pneumoniae (98.88 %)	EuSCAPE_IE029	SAMEA3727579	PRJEB10018	GCA_900506375.1	ftp://ftp.ncbi.nlm.nih.gov/genomes/all/GCA/900/506/375/GCA_900506375.1_19506_1_126
Klebsiella pneumoniae	K. pneumoniae (98.99 %)	EuSCAPE_TR094	SAMEA3729787	PRJEB10018	GCA_900508115.1	ftp://ftp.ncbi.nlm.nih.gov/genomes/all/GCA/900/508/115/GCA_900508115.1_19646_2_99
Klebsiella pneumoniae	K. pneumoniae (98.95 %)	EuSCAPE_IL085	SAMEA3538542	PRJEB10018	GCA_900513795.1	ftp://ftp.ncbi.nlm.nih.gov/genomes/all/GCA/900/513/795/GCA_900513795.1_18174_5_60
Klebsiella pneumoniae	K. pneumoniae (98.97 %)	EuSCAPE_ES200	SAMEA3649516	PRJEB10018	GCA_900517145.1	ftp://ftp.ncbi.nlm.nih.gov/genomes/all/GCA/900/517/145/GCA_900517145.1_18489_5_104
Klebsiella pneumoniae	K. pneumoniae (98.95 %)	SCKP020049	SAMN07609113	PRJNA353728	GCA_002852995.3	ftp://ftp.ncbi.nlm.nih.gov/genomes/all/GCA/002/852/995/GCA_002852995.3_ASM285299v3
Klebsiella sp. Kd70 TUC-EEAOC	K. grimontii (99.45 %)	Kd70 TUC-EEAOC	SAMN03754527	PRJNA285494	GCA_002880715.1	ftp://ftp.ncbi.nlm.nih.gov/genomes/all/GCA/002/880/715/GCA_002880715.1_ASM288071v1
Klebsiella quasipneumoniae subsp. similipneumoniae	K. quasipneumoniae subsp. similipneumoniae (97.69 %)	QY2	SAMN10736444	PRJNA514908	GCA_004320605.1	ftp://ftp.ncbi.nlm.nih.gov/genomes/all/GCA/004/320/605/GCA_004320605.1_ASM432060v1
Klebsiella quasipneumoniae subsp. similipneumoniae	K. quasipneumoniae subsp. similipneumoniae (97.68 %)	241	SAMN10736410	PRJNA514908	GCA_004321065.1	ftp://ftp.ncbi.nlm.nih.gov/genomes/all/GCA/004/321/065/GCA_004321065.1_ASM432106v1
Klebsiella variicola	K. variicola subsp. variicola (99.07 %)	EuSCAPE_HR085	SAMEA3721117	PRJEB10018	GCA_900509785.1	ftp://ftp.ncbi.nlm.nih.gov/genomes/all/GCA/900/509/785/GCA_900509785.1_19084_4_97
Klebsiella variicola	K. variicola subsp. tropica (99.26 %)	SB5544	SAMEA4969314	PRJEB29143	GCA_900978755.1	ftp://ftp.ncbi.nlm.nih.gov/genomes/all/GCA/900/978/755/GCA_900978755.1_1283.1
Klebsiella pneumoniae	K. pneumoniae (98.95 %)	CRK0101	SAMN06812573	PRJNA339843	GCA_002185135.2	ftp://ftp.ncbi.nlm.nih.gov/genomes/all/GCA/002/185/135/GCA_002185135.2_ASM218513v2
Klebsiella pneumoniae	K. pneumoniae (98.9 %)	EuSCAPE_GR021	SAMEA3649627	PRJEB10018	GCA_900501165.1	ftp://ftp.ncbi.nlm.nih.gov/genomes/all/GCA/900/501/165/GCA_900501165.1_18623_1_14
Klebsiella pneumoniae	K. pneumoniae (99.02 %)	EuSCAPE_UK040	SAMEA3720924	PRJEB10018	GCA_900504835.1	ftp://ftp.ncbi.nlm.nih.gov/genomes/all/GCA/900/504/835/GCA_900504835.1_19084_3_95
Klebsiella pneumoniae	K. pneumoniae (99.04 %)	EuSCAPE_IT021	SAMEA3538582	PRJEB10018	GCA_900512835.1	ftp://ftp.ncbi.nlm.nih.gov/genomes/all/GCA/900/512/835/GCA_900512835.1_18174_5_100
Klebsiella pneumoniae	K. pneumoniae (98.94 %)	EuSCAPE_IT119	SAMEA3515148	PRJEB10018	GCA_900514845.1	ftp://ftp.ncbi.nlm.nih.gov/genomes/all/GCA/900/514/845/GCA_900514845.1_18174_6_27
Klebsiella pneumoniae	K. quasipneumoniae subsp. similipneumoniae (99.08 %)	5012STDY7312626	SAMEA104567841	PRJEB31361	GCA_900775255.1	ftp://ftp.ncbi.nlm.nih.gov/genomes/all/GCA/900/775/255/GCA_900775255.1_25293_8_63-2
Klebsiella pneumoniae	K. pneumoniae (98.98 %)	k1657	SAMEA2273726	PRJEB5065	GCA_900084525.1	ftp://ftp.ncbi.nlm.nih.gov/genomes/all/GCA/900/084/525/GCA_900084525.1_11983_8_71
Klebsiella pneumoniae	K. quasipneumoniae subsp. similipneumoniae (99.07 %)	5012STDY7312622	SAMEA104567837	PRJEB31361	GCA_900775225.1	ftp://ftp.ncbi.nlm.nih.gov/genomes/all/GCA/900/775/225/GCA_900775225.1_25293_8_59-2
[truncated: 5,172 more rows]

## Sheet: SUPPLEMENTARY_TABLE_2
Supplementary Table 2. Species or group affiliations of MLST sequence types of the K. oxytoca complex
ST	gapA	infB	mdh	pgi	phoE	rpoB	tonB	Clonal complex	Species				Assembly	ANI_ID	gapA	infB	mdh	pgi	phoE	rpoB	tonB	ST	Clonal complex
1	1	1	1	1	1	1	1		K. oxytoca				GCA_002090195	K. grimontii	4	6	11	10	46	27	9	104
2	1	2	2	1	2	1	2	2	K. oxytoca				GCA_003416995	K. grimontii	6	6	19	11	46	7	9	172
3	2	3	2	2	3	1	3		K. oxytoca				GCA_003417005	K. grimontii	6	6	19	11	46	7	9	172
4	2	2	2	3	4	2	2		K. oxytoca				GCA_003417035	K. grimontii	6	6	19	11	46	7	9	172
5	2	2	2	3	5	2	2		K. oxytoca				GCA_900083595	K. grimontii	21	6	14	10	62	7	9	186
9	1	7	2	1	9	1	2		K. oxytoca				GCA_003339485	K. grimontii	4	6	19	10	46	24	31	216
10	3	8	6	7	10	6	7		K. michiganensis				GCA_008120425	K. grimontii	4	6	19	10	46	24	31	216
11	3	5	7	8	11	6	5		K. michiganensis				GCA_900083605	K. grimontii	4	6	19	10	46	24	31	216
12	3	4	3	4	12	3	4		K. michiganensis				GCA_002080105	K. grimontii	27	6	14	11	46	5	9	236
13	3	9	8	9	13	6	8		K. michiganensis				GCA_001548355	K. grimontii	6	6	26	10	46	24	33	263
14	4	6	9	10	4	7	9		K. grimontii				GCA_002880715	K. grimontii	5	6	19	11	46	5	9	316
15	4	6	5	10	8	5	6		K. grimontii				GCA_900200035	K. grimontii	4	6	14	11	46	11	9	319
16	5	10	10	10	14	5	9		K. grimontii				GCA_003205795	K. grimontii	4	6	11	10	46	8	9	350
17	4	6	11	10	15	8	9		K. grimontii				GCA_002856195	K. grimontii	4	6	19	10	70	7	31	-
18	1	2	2	3	2	1	2	2	K. oxytoca				GCA_900451335	K. grimontii	4	6	26	10	46	7	81	-
19	1	2	2	1	16	1	2	2	K. oxytoca				GCA_008120915	K. grimontii	6	6	14	10	46	8	33	-
20	1	11	12	1	4	9	1		K. oxytoca				GCA_004343645	K. grimontii	6	6	18	10	46	8	16	-
21	1	12	2	1	2	1	1	1	K. oxytoca				GCA_002556465	K. grimontii	4	6	19	10	46	5	-	-
22	1	3	13	1	2	10	10		K. oxytoca				GCA_002559635	K. grimontii	4	6	19	10	46	5	-	-
23	4	6	5	6	15	7	6		K. grimontii				GCA_000427015	K. grimontii	5	6	19	10	46	5	-	-
24	4	6	14	11	15	11	9		K. grimontii				GCA_901542455	K. grimontii	21	6	14	10	-	7	9	-
26	3	5	4	13	17	4	5		K. michiganensis				GCA_004104525	K. grimontii	21	6	14	10	-	11	6	-
27	3	5	7	13	17	4	5		K. michiganensis				GCA_900461515	K. grimontii	5	6	19	-	46	5	-	-
28	3	5	7	8	11	12	5		K. michiganensis				GCA_008120465	K. grimontii	-	6	19	10	46	5	-	-
29	3	4	15	8	18	6	11		K. michiganensis				GCA_003261575	K. huaxiensis	-	-	-	-	-	-	-	-
30	1	2	2	14	19	9	2		K. oxytoca				GCA_003201885	K. huaxiensis	-	-	-	-	-	-	-	-
31	1	13	1	15	4	1	1		K. oxytoca				GCA_902158605	K. huaxiensis	-	-	-	-	-	-	-	-
32	3	8	16	16	20	6	12		K. michiganensis				GCA_902158625	K. huaxiensis	-	-	-	-	-	-	-	-
33	1	7	1	1	2	1	1	1	K. oxytoca				GCA_902158615	K. huaxiensis	-	-	-	-	-	-	-	-
34	2	2	2	17	2	1	2		K. oxytoca				GCA_900083835	K. michiganensis	3	5	7	8	11	6	5	11
35	3	8	17	7	20	6	13		K. michiganensis				GCA_900083805	K. michiganensis	3	5	7	8	11	6	5	11
36	1	7	2	15	21	1	14		K. oxytoca				GCA_002290285	K. michiganensis	3	5	7	13	17	4	5	27
37	1	7	1	18	4	13	15		K. oxytoca				GCA_000276705	K. michiganensis	3	5	7	13	17	4	5	27
38	5	6	18	10	15	8	16		K. grimontii				GCA_002216835	K. michiganensis	3	5	7	13	17	4	5	27
39	6	6	19	6	22	7	17		K. grimontii				GCA_003598595	K. michiganensis	3	5	7	13	17	4	5	27
40	3	8	20	7	23	14	18		K. oxytoca				GCA_002856965	K. michiganensis	3	5	7	13	17	4	5	27
41	3	9	8	9	20	15	8		K. michiganensis				GCA_002265195	K. michiganensis	3	5	7	13	17	4	5	27
42	3	5	21	19	24	16	19		K. michiganensis				GCA_000240325	K. michiganensis	3	5	7	8	11	12	5	28
43	3	5	21	20	11	6	20		K. michiganensis				GCA_000567805	K. michiganensis	3	4	15	8	18	6	11	29
44	3	14	22	21	25	17	21		K. michiganensis				GCA_004115315	K. michiganensis	3	4	15	8	18	6	11	29
45	3	15	15	22	18	3	4		K. michiganensis				GCA_000247835	K. michiganensis	3	4	15	8	18	6	11	29
46	1	7	2	15	2	1	1	1	K. oxytoca				GCA_003011775	K. michiganensis	3	8	20	7	23	14	18	40
47	7	16	23	23	26	18	22		K. pasteurii				GCA_001945455	K. michiganensis	3	8	8	7	10	6	7	50
48	1	3	13	24	27	10	1		K. oxytoca				GCA_900083885	K. michiganensis	3	8	8	7	10	6	7	50
49	3	8	24	25	28	6	23		K. michiganensis				GCA_900083915	K. michiganensis	3	8	8	7	10	6	7	50
50	3	8	8	7	10	6	7		K. michiganensis				GCA_003074075	K. michiganensis	8	8	16	21	20	19	12	52
51	1	7	2	1	2	1	1	1	K. oxytoca				GCA_000293135	K. michiganensis	14	24	15	8	18	6	4	82
52	8	8	16	21	20	19	12		K. michiganensis				GCA_002925905	K. michiganensis	3	8	17	21	40	17	29	84
53	1	7	2	14	19	9	2		K. oxytoca				GCA_901556995	K. michiganensis	3	8	17	21	40	17	29	84
55	3	9	16	21	23	19	25		K. michiganensis				GCA_002918665	K. michiganensis	3	8	17	21	40	17	29	84
56	2	18	2	17	30	2	1		K. oxytoca				GCA_002906435	K. michiganensis	3	5	21	13	24	6	19	85
57	1	7	2	2	9	1	2		K. oxytoca				GCA_002918655	K. michiganensis	3	5	21	13	24	6	19	85
58	1	2	2	1	4	1	2		K. oxytoca				GCA_002918695	K. michiganensis	3	5	21	13	24	6	19	85
59	2	2	2	27	2	1	2		K. oxytoca				GCA_002919625	K. michiganensis	3	5	21	13	24	6	19	85
60	5	6	19	10	31	7	26		K. grimontii				GCA_000524315	K. michiganensis	3	5	21	13	24	6	19	85
61	1	2	2	28	16	1	2	2	K. oxytoca				GCA_001753185	K. michiganensis	3	5	21	13	24	6	19	85
62	4	6	26	10	15	5	6		K. grimontii				GCA_900083635	K. michiganensis	3	5	21	13	24	6	19	85
63	1	2	2	1	9	1	2		K. oxytoca				GCA_900084035	K. michiganensis	3	8	24	33	20	6	23	88
64	10	8	27	29	32	6	27		K. michiganensis				GCA_004024205	K. michiganensis	3	8	24	33	20	6	23	88
65	1	7	2	30	4	21	2		K. oxytoca				GCA_900083695	K. michiganensis	3	4	15	8	18	6	37	92
66	3	4	15	4	33	22	28		K. michiganensis				GCA_003693455	K. michiganensis	3	27	32	21	44	19	38	98
67	11	19	2	2	34	1	2		K. oxytoca				GCA_000724525	K. michiganensis	3	5	21	20	24	6	30	108
68	12	8	17	21	20	17	29		K. michiganensis				GCA_004024445	K. michiganensis	14	4	15	4	41	3	4	127
69	5	6	18	10	15	23	9		K. grimontii				GCA_014050515	K. michiganensis	3	8	24	46	53	32	48	138
70	3	20	28	29	35	19	30		K. michiganensis				GCA_014050535	K. michiganensis	3	8	24	46	53	32	48	138
71	5	6	19	10	36	5	6		K. grimontii				GCA_014050555	K. michiganensis	3	8	24	46	53	32	48	138
72	4	6	19	6	15	24	31		K. grimontii				GCA_000567705	K. michiganensis	3	8	43	7	20	33	23	143
73	5	6	19	10	37	5	6		K. grimontii				GCA_001030755	K. michiganensis	3	8	43	7	20	33	23	143
74	5	6	19	11	15	7	32		K. grimontii				GCA_002152315	K. michiganensis	3	8	43	7	20	33	23	143
75	4	6	19	10	15	5	6		K. grimontii				GCA_002906415	K. michiganensis	3	8	43	7	20	33	23	143
76	6	6	14	10	15	8	33		K. grimontii				GCA_001970835	K. michiganensis	3	5	21	20	24	6	20	144
77	3	21	15	8	12	6	4		K. michiganensis				GCA_002947505	K. michiganensis	3	5	44	13	24	6	50	146
78	1	22	2	27	9	1	2		K. oxytoca				GCA_008120085	K. michiganensis	3	34	45	48	20	17	47	157
79	12	9	17	7	20	6	25		K. michiganensis				GCA_001317245	K. michiganensis	3	8	17	42	40	6	23	170
80	3	4	15	8	12	3	4		K. michiganensis				GCA_002072655	K. michiganensis	3	8	22	42	20	33	23	180
81	13	23	29	31	38	25	34		K. pasteurii				GCA_001028885	K. michiganensis	3	5	21	13	74	6	12	202
82	14	24	15	8	18	6	4		K. michiganensis				GCA_002906395	K. michiganensis	3	5	21	13	74	6	12	202
83	3	4	30	8	39	26	35		K. michiganensis				GCA_001028875	K. michiganensis	3	5	21	13	74	6	12	202
84	3	8	17	21	40	17	29		K. michiganensis				GCA_002919605	K. michiganensis	3	5	21	13	74	6	12	202
85	3	5	21	13	24	6	19		K. michiganensis				GCA_002918635	K. michiganensis	3	5	21	13	74	6	12	202
86	3	4	15	32	41	3	35		K. michiganensis				GCA_000714655	K. michiganensis	3	5	21	13	74	6	12	202
87	1	7	1	15	4	13	15		K. oxytoca				GCA_003402095	K. michiganensis	3	9	55	21	81	6	64	226
88	3	8	24	33	20	6	23		K. michiganensis				GCA_900083565	K. michiganensis	3	8	24	33	20	6	25	294
89	15	6	14	10	14	8	9		K. grimontii				GCA_004102625	K. michiganensis	3	41	21	13	24	6	20	315
90	1	25	2	34	42	1	36		K. oxytoca				GCA_001022195	K. michiganensis	3	8	22	9	20	33	23	317
91	3	4	15	8	12	3	35		K. michiganensis				GCA_001938605	K. michiganensis	3	8	22	9	20	33	23	317
92	3	4	15	8	18	6	37		K. michiganensis				GCA_000783895	K. michiganensis	3	5	7	65	20	6	5	-
93	3	26	31	8	33	6	4		K. michiganensis				GCA_000735215	K. michiganensis	3	5	21	58	24	4	12	-
94	3	4	15	8	12	6	11		K. michiganensis				GCA_007097185	K. michiganensis	3	8	17	7	20	6	23	-
95	3	24	15	4	43	6	4		K. michiganensis				GCA_007097115	K. michiganensis	3	8	17	7	20	6	23	-
96	2	19	2	18	34	10	1		K. oxytoca				GCA_000632415	K. michiganensis	3	5	-	8	11	6	5	-
97	5	6	26	35	15	7	9		K. grimontii				GCA_002119875	K. michiganensis	3	8	8	7	10	6	-	-
98	3	27	32	21	44	19	38		K. michiganensis				GCA_900083575	K. michiganensis	3	8	20	7	23	14	-	-
99	6	6	19	35	15	7	9		K. grimontii				GCA_900451325	K. michiganensis	3	8	32	9	-	6	27	-
100	2	2	33	18	2	1	39		K. oxytoca				GCA_900083825	K. michiganensis	3	8	32	21	-	6	47	-
101	2	3	2	2	45	10	1		K. oxytoca				GCA_008120305	K. michiganensis	3	9	40	21	20	6	-	-
102	3	4	15	36	33	3	4		K. michiganensis				GCA_002152325	K. michiganensis	3	50	15	22	-	6	4	-
103	3	5	34	13	17	4	5		K. michiganensis				GCA_001038305	K. michiganensis	12	8	22	21	40	-	27	-
104	4	6	11	10	46	27	9		K. grimontii				GCA_002857365	K. michiganensis	3	5	7	13	-	4	-	-
105	16	28	35	37	47	28	40		Raoultella ornithinolytica				GCA_900452065	K. michiganensis	3	8	20	-	-	14	18	-
106	1	3	36	18	2	10	1		K. oxytoca				GCA_900451945	K. michiganensis	3	8	24	9	40	-	-	-
107	3	29	17	7	20	6	41		K. michiganensis				GCA_001006545	K. michiganensis	3	8	28	29	-	19	-	-
108	3	5	21	20	24	6	30		K. michiganensis				GCA_900461495	K. michiganensis	3	14	8	-	-	17	21	-
109	3	9	8	9	20	6	8		K. michiganensis				GCA_002856265	K. michiganensis	-	9	55	21	81	6	-	-
110	3	15	15	38	12	29	4		K. michiganensis				GCA_002856085	K. michiganensis	3	4	15	-	-	3	-	-
111	1	7	2	30	2	2	1		K. oxytoca				GCA_900451375	K. michiganensis	3	-	8	21	-	-	21	-
112	2	3	2	27	16	1	42		K. oxytoca				GCA_900452635	K. michiganensis	14	24	15	8	-	-	-	-
113	17	23	23	39	48	30	43		K. pasteurii				GCA_002856985	K. michiganensis	-	-	7	58	24	6	-	-
114	3	9	16	40	49	17	44		K. michiganensis				GCA_900083585	K. oxytoca	1	2	2	1	2	1	2	2	2
115	17	16	37	41	50	25	43		K. pasteurii				GCA_900083615	K. oxytoca	1	2	2	1	2	1	2	2	2
116	3	8	20	21	25	17	45		K. michiganensis				GCA_900083785	K. oxytoca	1	2	2	1	2	1	2	2	2
117	5	6	14	11	14	7	6		K. grimontii				GCA_000492815	K. oxytoca	1	2	2	1	2	1	2	2	2
118	18	8	17	21	20	31	29		K. michiganensis				GCA_900083655	K. oxytoca	1	2	2	1	2	1	2	2	2
119	19	6	19	10	31	5	31		K. grimontii				GCA_900083815	K. oxytoca	1	2	2	1	2	1	2	2	2
120	1	30	12	14	4	1	1		K. oxytoca				GCA_900083985	K. oxytoca	1	2	2	1	2	1	2	2	2
121	17	16	38	39	14	25	43		K. pasteurii				GCA_900084015	K. oxytoca	1	2	2	1	2	1	2	2	2
122	5	10	10	10	14	5	19		K. oxytoca complex				GCA_900083965	K. oxytoca	1	2	2	1	2	1	2	2	2
123	19	6	39	10	15	5	8		K. oxytoca complex				GCA_900083995	K. oxytoca	1	2	2	1	2	1	2	2	2
124	7	23	38	23	12	25	4		K. oxytoca complex				GCA_900083705	K. oxytoca	1	2	2	1	2	1	2	2	2
125	4	6	19	35	37	7	16		K. grimontii				GCA_900083725	K. oxytoca	1	2	2	1	2	1	2	2	2
126	5	6	19	10	15	5	9		K. grimontii				GCA_900083765	K. oxytoca	1	2	2	1	2	1	2	2	2
127	14	4	15	4	41	3	4		K. michiganensis				GCA_900083855	K. oxytoca	1	2	2	1	2	1	2	2	2
128	3	31	40	21	20	6	46		K. michiganensis				GCA_000527235	K. oxytoca	1	2	2	1	2	1	2	2	2
129	6	6	19	10	15	7	17		K. grimontii				GCA_001078255	K. oxytoca	1	2	2	1	2	1	2	2	2
130	3	8	17	42	20	6	23		K. michiganensis				GCA_004310645	K. oxytoca	1	2	2	1	2	1	2	2	2
131	3	8	41	43	51	6	47		K. michiganensis				GCA_000492955	K. oxytoca	1	2	2	3	2	1	2	18	2
132	6	6	26	10	20	24	33		K. grimontii				GCA_900451255	K. oxytoca	1	2	2	1	16	1	2	19	2
133	17	32	29	44	15	25	9		K. pasteurii				GCA_003289135	K. oxytoca	1	2	2	1	16	1	2	19	2
134	5	6	14	10	52	7	31		K. grimontii				GCA_000607265	K. oxytoca	1	2	2	1	16	1	2	19	2
135	3	8	17	45	20	6	48		K. michiganensis				GCA_000247855	K. oxytoca	1	2	2	14	19	9	2	30
136	5	6	39	11	15	7	6		K. grimontii				GCA_000527215	K. oxytoca	1	2	2	14	19	9	2	30
137	3	4	42	8	25	3	4		K. michiganensis				GCA_000247875	K. oxytoca	1	13	1	15	4	1	1	31
138	3	8	24	46	53	32	48		K. michiganensis				GCA_002588345	K. oxytoca	2	2	2	17	2	1	2	34
139	3	8	24	46	54	32	48		K. michiganensis				GCA_900083875	K. oxytoca	1	7	2	15	21	1	14	36
140	3	8	24	46	55	32	48		K. michiganensis				GCA_900084025	K. oxytoca	1	7	2	15	21	1	14	36
141	1	7	2	1	4	1	2		K. oxytoca				GCA_900083945	K. oxytoca	1	7	2	15	21	1	14	36
142	3	5	40	13	24	4	49		K. michiganensis				GCA_900083905	K. oxytoca	1	7	2	15	21	1	14	36
143	3	8	43	7	20	33	23		K. michiganensis				GCA_000252915	K. oxytoca	1	7	2	15	21	1	14	36
144	3	5	21	20	24	6	20		K. michiganensis				GCA_004785705	K. oxytoca	1	3	13	24	27	10	1	48
145	1	3	2	34	16	34	1		K. oxytoca				GCA_001078235	K. oxytoca	1	7	2	14	19	9	2	53
146	3	5	44	13	24	6	50		K. michiganensis				GCA_001808475	K. oxytoca	1	7	2	14	19	9	2	53
147	2	19	2	14	34	10	1		K. oxytoca				GCA_900084045	K. oxytoca	1	2	2	1	4	1	2	58
148	3	5	44	13	24	35	50		K. michiganensis				GCA_003812925	K. oxytoca	2	2	2	27	2	1	2	59
149	3	33	17	45	20	6	48		K. michiganensis				GCA_900478285	K. oxytoca	2	3	2	2	45	10	1	101
150	1	2	2	14	4	9	2		K. oxytoca				GCA_900635105	K. oxytoca	2	3	2	2	45	10	1	101
151	3	5	21	13	20	6	12		K. michiganensis				GCA_900083625	K. oxytoca	1	7	2	1	4	1	2	141
152	2	3	2	27	16	1	2		K. oxytoca				GCA_002265085	K. oxytoca	1	3	2	34	16	34	1	145
153	1	2	1	1	1	1	1		K. oxytoca				GCA_900083975	K. oxytoca	1	2	1	1	1	1	1	153
154	1	7	2	47	4	1	2		K. oxytoca				GCA_900083735	K. oxytoca	1	7	2	1	65	1	2	176
155	1	2	2	28	56	1	2		K. oxytoca				GCA_001078175	K. oxytoca	1	7	2	1	65	1	2	176
156	2	2	2	1	57	1	2		K. oxytoca				GCA_900083795	K. oxytoca	1	7	2	1	65	1	2	176
157	3	34	45	48	20	17	47		K. michiganensis				GCA_900083715	K. oxytoca	1	7	2	1	65	1	2	176
158	3	8	17	45	20	6	12		K. michiganensis				GCA_900083645	K. oxytoca	1	7	2	1	65	1	2	176
159	1	7	2	30	2	21	2		K. oxytoca				GCA_900083745	K. oxytoca	1	7	2	1	65	1	2	176
160	13	23	29	31	58	25	34		K. pasteurii				GCA_003991285	K. oxytoca	1	7	2	1	67	1	2	181
161	2	2	2	1	4	2	2		K. oxytoca				GCA_900977765	K. oxytoca	2	2	2	3	19	2	2	199
162	3	24	31	8	18	6	4		K. michiganensis				GCA_001022115	K. oxytoca	2	2	2	3	19	2	2	199
163	7	23	29	31	59	25	43		K. pasteurii				GCA_001022295	K. oxytoca	2	2	2	3	19	2	2	199
164	4	6	14	11	60	11	9		K. grimontii				GCA_001030705	K. oxytoca	2	2	2	3	19	2	2	199
165	20	35	46	49	61	36	51		K. oxytoca complex				GCA_001870185	K. oxytoca	2	2	2	3	19	2	2	199
166	2	19	2	14	45	1	52		K. oxytoca				GCA_900636985	K. oxytoca	2	2	2	3	19	2	2	199
167	12	8	20	21	10	32	53		K. michiganensis				GCA_004005605	K. oxytoca	1	11	2	1	2	40	2	221
168	15	6	39	10	46	24	6		K. grimontii				GCA_002984395	K. oxytoca	23	42	2	14	34	41	62	222
169	4	6	26	10	62	5	9		K. grimontii				GCA_900451165	K. oxytoca	1	3	13	24	2	10	10	257
170	3	8	17	42	40	6	23		K. michiganensis				GCA_001078195	K. oxytoca	2	7	2	15	2	1	1	258
171	3	4	15	4	18	3	4		K. michiganensis				GCA_900451235	K. oxytoca	1	2	2	2	94	1	1	287
172	6	6	19	11	46	7	9		K. grimontii				GCA_001030775	K. oxytoca	1	3	2	14	4	1	2	323
173	15	6	19	11	63	5	31		K. grimontii				GCA_003937225	K. oxytoca	1	2	2	1	89	1	2	-
174	7	23	29	31	64	25	43		K. pasteurii				GCA_002508265	K. oxytoca	1	2	2	1	-	1	2	-
175	3	21	15	8	12	6	20		K. michiganensis				GCA_900083955	K. oxytoca	1	2	2	55	-	1	2	-
176	1	7	2	1	65	1	2		K. oxytoca				GCA_003073975	K. oxytoca	1	3	13	24	-	10	10	-
177	3	8	17	21	40	17	54		K. michiganensis				GCA_900083675	K. oxytoca	-	18	2	17	30	1	2	-
178	1	11	2	1	4	1	2		K. oxytoca				GCA_900083865	K. oxytoca	-	18	2	17	30	1	2	-
179	1	36	2	1	66	2	2		K. oxytoca				GCA_900083895	K. oxytoca	-	18	2	17	30	1	2	-
180	3	8	22	42	20	33	23		K. michiganensis				GCA_000247915	K. pasteurii	7	16	23	23	26	18	22	47
181	1	7	2	1	67	1	2		K. oxytoca				GCA_002186735	K. pasteurii	17	32	29	44	92	25	77	311
182	3	37	20	7	23	14	18		K. oxytoca				GCA_003812845	K. pasteurii	7	23	23	39	69	25	43	351
183	3	4	47	8	43	3	4		K. michiganensis				GCA_901563825	K. pasteurii	13	23	29	31	92	25	34	-
184	4	6	26	10	46	5	6		K. grimontii				GCA_002856295	K. pasteurii	13	23	-	31	92	25	34	-
185	7	23	23	31	68	25	43		K. pasteurii				GCA_902158675	K. pasteurii	-	23	58	31	82	25	43	-
186	21	6	14	10	62	7	9		K. grimontii				GCA_901563875	K. spallanzanii	-	-	-	-	-	-	-	-
187	7	23	38	31	69	37	22		K. pasteurii				-, Does not match allele in the K. oxytoca MLST scheme
188	1	38	48	1	65	1	2		K. oxytoca
189	5	10	10	10	70	5	9		K. grimontii
190	5	6	5	50	71	5	6		K. grimontii
191	3	4	49	8	25	38	55		K. michiganensis
192	3	9	17	21	20	6	5		K. michiganensis
193	7	23	29	31	72	25	34		K. pasteurii
194	12	29	20	51	40	6	46		K. michiganensis
195	3	8	20	21	25	17	56		K. michiganensis
196	3	14	50	21	25	17	21		K. michiganensis
197	3	4	15	8	33	6	4		K. michiganensis
198	8	8	16	52	73	19	12		K. michiganensis
199	2	2	2	3	19	2	2		K. oxytoca
200	2	7	2	15	2	1	57		K. oxytoca
201	1	3	12	53	16	1	1		K. oxytoca
202	3	5	21	13	74	6	12		K. michiganensis
203	3	39	8	7	20	6	38		K. michiganensis
204	3	4	49	4	25	3	4		K. michiganensis
205	12	9	17	9	20	17	29		K. michiganensis
206	3	40	7	54	75	39	20		K. michiganensis
207	1	3	13	24	2	10	58		K. oxytoca
208	5	6	18	10	76	7	9		K. grimontii
209	22	19	2	18	34	10	1		K. oxytoca
210	3	4	51	8	77	6	59		K. michiganensis
211	3	8	52	42	20	33	23		K. michiganensis
212	3	41	53	21	78	6	60		K. michiganensis
213	3	5	21	13	24	6	61		K. michiganensis
214	5	6	19	10	46	5	9		K. grimontii
215	21	6	14	10	46	11	6		K. grimontii
216	4	6	19	10	46	24	31		K. grimontii
217	3	9	16	13	20	6	27		K. michiganensis
218	5	6	19	35	46	7	9		K. grimontii
219	2	2	2	1	19	2	2		K. oxytoca
220	3	8	24	21	40	6	12		K. michiganensis
221	1	11	2	1	2	40	2		K. oxytoca
222	23	42	2	14	34	41	62		K. oxytoca
223	2	18	2	55	79	1	2		K. oxytoca
224	24	6	54	10	46	5	16		K. grimontii
225	4	6	26	10	80	7	63		K. grimontii
226	3	9	55	21	81	6	64		K. michiganensis
227	21	6	56	10	46	11	6		K. grimontii
228	5	6	57	10	70	5	6		K. grimontii
229	7	23	58	31	82	25	22		K. pasteurii
230	25	23	38	31	82	25	65		K. pasteurii
231	3	9	20	21	25	17	56		K. michiganensis
232	3	4	49	8	25	3	4		K. michiganensis
233	3	4	15	8	41	3	28		K. michiganensis
234	26	41	40	21	83	6	25		K. oxytoca
235	1	3	12	53	16	1	66		K. oxytoca
236	27	6	14	11	46	5	9		K. grimontii
237	1	13	1	56	4	1	1		K. oxytoca
238	4	6	57	10	46	8	6		K. grimontii
239	3	29	32	29	10	6	67		K. michiganensis
240	1	18	2	14	2	1	1		K. oxytoca
241	1	18	2	1	84	1	2		K. oxytoca
242	3	4	15	8	41	3	4		K. michiganensis
243	1	7	1	2	19	1	1		K. oxytoca
244	1	7	2	18	19	1	2		K. oxytoca
245	2	7	2	14	19	1	2		K. oxytoca
246	5	10	59	10	46	7	9		K. grimontii
247	2	2	33	57	85	1	1		K. oxytoca
248	5	6	19	10	86	7	26		K. grimontii
249	7	23	38	31	87	25	22		K. pasteurii
250	1	2	2	1	88	1	2		K. oxytoca
251	4	43	39	11	46	5	9		K. grimontii
252	1	7	2	15	89	1	1		K. oxytoca
253	3	5	21	58	11	6	12		K. michiganensis
254	3	5	7	42	11	33	68		K. michiganensis
255	5	6	19	10	70	24	69		K. grimontii
256	4	6	19	10	46	42	70		K. grimontii
257	1	3	13	24	2	10	10		K. oxytoca
258	2	7	2	15	2	1	1		K. oxytoca
259	3	40	7	13	75	4	20		K. michiganensis
260	3	9	40	21	20	6	46		K. oxytoca
261	4	6	19	10	46	5	6		K. grimontii
262	6	6	19	35	46	7	9		K. grimontii
263	6	6	26	10	46	24	33		K. grimontii
264	5	10	19	10	46	8	9		K. grimontii
265	28	5	60	13	24	33	12		K. michiganensis
266	1	2	2	1	65	1	2		K. oxytoca
267	1	7	2	1	66	1	2		K. oxytoca
268	3	15	15	4	41	3	71		K. michiganensis
269	5	5	21	58	24	6	20		K. michiganensis
270	7	23	38	31	69	25	22		K. pasteurii
271	1	18	2	1	4	1	2		K. oxytoca
272	31	25	48	10	60	24	48		K. oxytoca complex
273	8	25	48	10	60	24	48		K. oxytoca complex
274	8	25	35	10	60	24	48		K. oxytoca complex
275	8	25	48	10	60	24	43		K. oxytoca complex
276	8	25	48	10	60	44	44		K. oxytoca complex
277	7	23	38	39	6	25	43		K. pasteurii
278	1	2	2	60	91	1	76		K. oxytoca
279	1	36	2	1	66	1	2		K. oxytoca
280	1	3	13	24	2	21	75		K. oxytoca
281	3	5	60	8	11	6	5		K. michiganensis
282	2	19	2	14	29	1	52		K. oxytoca
283	5	6	19	11	46	7	32		K. grimontii
284	3	9	17	21	83	31	23		K. oxytoca
285	1	3	13	24	2	10	1		K. oxytoca
286	2	2	33	14	16	1	39		K. oxytoca
287	1	2	2	2	94	1	1		K. oxytoca
288	1	2	2	28	66	1	2		K. oxytoca
289	1	2	2	27	65	1	1		K. oxytoca
290	5	6	14	11	70	7	6		K. grimontii
291	5	6	66	10	95	5	9		K. grimontii
292	1	2	2	14	4	1	2		K. oxytoca
293	1	2	2	1	90	2	2		K. oxytoca
294	3	8	24	33	20	6	25		K. michiganensis
295	12	41	25	9	24	6	12		K. michiganensis
296	1	7	2	5	34	1	1		K. oxytoca
297	3	5	21	13	24	6	74		K. michiganensis
298	7	46	58	31	82	18	22		K. pasteurii
299	2	7	2	18	19	1	2		K. oxytoca
300	13	23	38	39	69	25	22		K. pasteurii
301	5	6	19	10	46	7	32		K. grimontii
302	1	18	2	1	84	1	1		K. oxytoca
303	12	29	20	21	40	32	46		K. michiganensis
304	3	8	22	52	20	33	24		K. michiganensis
305	3	41	25	12	20	6	25		K. michiganensis
306	3	8	22	52	20	33	23		K. michiganensis
307	19	6	39	10	46	5	9		K. grimontii
308	3	14	8	21	25	17	21		K. michiganensis
309	3	5	21	13	24	33	20		K. michiganensis
310	3	26	31	8	33	6	72		K. michiganensis
311	17	32	29	44	92	25	77		K. pasteurii
312	5	6	26	10	15	7	9		K. grimontii
313	4	6	19	10	15	7	6		K. grimontii
314	3	8	20	25	23	14	18		K. oxytoca
315	3	41	21	13	24	6	20		K. michiganensis
316	5	6	19	11	46	5	9		K. grimontii
317	3	8	22	9	20	33	23		K. michiganensis
318	3	5	8	8	11	6	5		K. michiganensis
319	4	6	14	11	46	11	9		K. grimontii
320	17	16	38	39	82	25	43		K. pasteurii
321	7	16	38	31	26	25	65		K. pasteurii
322	17	23	38	39	26	25	22		K. pasteurii
323	1	3	2	14	4	1	2		K. oxytoca
324	32	5	7	61	24	6	78		K. michiganensis
325	1	7	67	1	4	1	2		K. oxytoca
326	4	6	14	35	96	5	6		K. grimontii
327	4	6	68	11	46	5	79		K. grimontii
328	1	3	13	24	97	10	80		K. oxytoca
329	1	48	2	1	2	1	2		K. oxytoca
330	3	4	15	4	33	45	4		K. michiganensis
331	19	6	19	10	15	6	81		K. grimontii
332	3	6	15	10	15	8	33		K. oxytoca complex
333	4	23	8	27	25	25	22		K. oxytoca complex
334	1	22	2	23	9	1	2		K. oxytoca
335	7	6	39	10	50	24	31		K. grimontii
336	6	5	21	10	24	6	19		K. michiganensis
337	3	9	8	9	12	15	8		K. michiganensis
338	12	9	17	7	15	6	25		K. michiganensis
339	3	4	26	8	12	3	4		K. michiganensis
340	1	17	2	27	2	1	2		K. oxytoca
341	21	6	70	10	46	11	6		K. grimontii
342	3	5	40	64	24	6	82		K. michiganensis
343	3	5	21	65	20	6	12		K. michiganensis
344	3	8	24	21	24	32	48		K. michiganensis
345	2	2	33	14	2	1	2		K. oxytoca
346	1	7	1	15	89	1	83		K. oxytoca
347	1	36	2	1	101	1	2		K. oxytoca
348	34	2	2	3	19	2	2		K. oxytoca
349	3	50	15	8	41	22	4		K. michiganensis
350	4	6	11	10	46	8	9		K. grimontii
351	7	23	23	39	69	25	43		K. pasteurii
352	1	7	2	14	2	1	2		K. oxytoca
353	3	14	22	21	20	17	21		K. michiganensis
354	3	5	21	58	24	6	20		K. michiganensis
355	1	11	2	1	2	1	2		K. oxytoca
356	3	4	15	4	33	3	28		K. michiganensis
357	1	2	2	15	4	1	1		K. oxytoca
358	1	7	2	15	89	1	2		K. oxytoca
359	1	7	2	66	89	1	2		K. oxytoca
nd	4	6	19	10	70	7	31		K. grimontii
nd	4	6	26	10	46	7	81		K. grimontii
nd	6	6	14	10	46	8	33		K. grimontii
nd	6	6	18	10	46	8	16		K. grimontii
nd	3	5	7	65	20	6	5		K. michiganensis
nd	3	5	21	58	24	4	12		K. michiganensis
nd	3	8	17	7	20	6	23		K. michiganensis
nd	3	8	17	7	20	6	23		K. michiganensis
nd	1	2	2	1	89	1	2		K. oxytoca
nd	13	23	29	31	92	25	34		K. pasteurii

## Sheet: SUPPLEMENTARY_TABLE_3
Supplementary Table 3. Klebsiella spp. genomes that encoded one or more genes belonging to the kleboxymycin biosynthetic gene cluster
ANI_ID	Assembly	No_BGC_genes	Complete_BGC
K. grimontii (99.11 %)	GCA_003205795	1	N
K. pneumoniae (98.88 %)	GCA_900501095	1	N
K. pneumoniae (98.97 %)	GCA_900501105	2	N
K. oxytoca (100 %)	GCA_900977765	4	N
K. oxytoca (99.95 %)	GCA_900636985	4	N
K. oxytoca (99.36 %)	GCA_003812925	4	N
K. oxytoca (99.22 %)	GCA_900084045	4	N
K. oxytoca (99.17 %)	GCA_900083625	4	N
K. oxytoca (99.13 %)	GCA_000247875	4	N
K. oxytoca (99.19 %)	GCA_001078195	4	N
K. oxytoca (99.34 %)	GCA_900083795	7	N
K. michiganensis (98.64 %)	GCA_001938605	9	N
K. michiganensis (98.61 %)	GCA_002072655	11	N
K. michiganensis (98.57 %)	GCA_001022195	11	N
K. grimontii (99.17 %)	GCA_002856195	12	N
K. oxytoca (99.05 %)	GCA_900451235	12	Y
K. grimontii (99.45 %)	GCA_002880715	12	Y
K. oxytoca (99.45 %)	GCA_000607265	12	Y
K. oxytoca (99.29 %)	GCA_000527235	12	Y
K. grimontii (99.39 %)	GCA_901542455	12	Y
K. oxytoca (99.26 %)	GCA_000492955	12	Y
K. grimontii (99.36 %)	GCA_002090195	12	Y
K. oxytoca (99.36 %)	GCA_900083745	12	Y
K. grimontii (99.33 %)	GCA_000427015	12	Y
K. grimontii (99.37 %)	GCA_002559635	12	Y
K. oxytoca (99.04 %)	GCA_004785705	12	Y
K. oxytoca (99.3 %)	GCA_900083865	12	Y
K. grimontii (99.33 %)	GCA_002556465	12	Y
K. oxytoca (99.29 %)	GCA_900083675	12	Y
K. oxytoca (99.33 %)	GCA_000527215	12	Y
K. oxytoca (99.24 %)	GCA_000492815	12	Y
K. michiganensis (98.85 %)	GCA_007097115	12	Y
K. oxytoca (98.96 %)	GCA_900451165	12	Y
K. michiganensis (98.83 %)	GCA_007097185	12	Y
K. oxytoca (99.29 %)	GCA_001078255	12	Y
K. oxytoca (99.29 %)	GCA_003937225	12	Y
K. oxytoca (99.31 %)	GCA_000247855	12	Y
K. oxytoca (99.35 %)	GCA_001030775	12	Y
K. grimontii (99.24 %)	GCA_004343645	12	Y
K. oxytoca (99.25 %)	GCA_001078235	12	Y
K. oxytoca (99.27 %)	GCA_002508265	12	Y
K. oxytoca (99.06 %)	GCA_900083975	12	Y
K. oxytoca (98.95 %)	GCA_002984395	12	Y
K. oxytoca (99.26 %)	GCA_003991285	12	Y
K. oxytoca (98.94 %)	GCA_003073975	12	Y
K. pasteurii (99.29 %)	GCA_000247915	12	Y
K. oxytoca (99.35 %)	GCA_900083715	12	Y
K. grimontii (99.23 %)	GCA_900083595	12	Y
K. oxytoca (99.34 %)	GCA_001078175	12	Y
K. oxytoca (99.28 %)	GCA_900083735	12	Y
K. pasteurii (99.26 %)	GCA_902158675	12	Y
K. oxytoca (99.5 %)	GCA_001030705	12	Y
K. michiganensis (98.66 %)	GCA_900084035	12	Y
K. oxytoca (99.07 %)	GCA_900083875	12	Y
K. grimontii (99.31 %)	GCA_900083605	12	Y
K. oxytoca (99.07 %)	GCA_900084025	12	Y
K. oxytoca (99.11 %)	GCA_900083905	12	Y
K. grimontii (99.24 %)	GCA_004104525	12	Y
K. oxytoca (99.15 %)	GCA_000252915	12	Y
K. oxytoca (99.26 %)	GCA_900083705	12	Y
K. oxytoca (99.31 %)	GCA_001808475	12	Y
K. michiganensis (98.63 %)	GCA_001317245	12	Y
K. grimontii (100 %)	GCA_900200035	12	Y
K. grimontii (99.24 %)	GCA_003417035	12	Y
K. oxytoca (99.09 %)	GCA_900083945	12	Y
K. pasteurii (99.29 %)	GCA_003812845	12	Y
K. oxytoca (99.26 %)	GCA_900083725	12	Y
K. oxytoca (99.24 %)	GCA_900083985	12	Y
K. oxytoca (99.36 %)	GCA_900083645	12	Y
K. oxytoca (99.24 %)	GCA_900083815	12	Y
K. oxytoca (99.26 %)	GCA_900083765	12	Y
K. oxytoca (99.24 %)	GCA_900084015	12	Y
K. oxytoca (99.22 %)	GCA_900083785	12	Y
K. oxytoca (99.24 %)	GCA_900083655	12	Y
K. grimontii (99.22 %)	GCA_003339485	12	Y
K. oxytoca (99.26 %)	GCA_900083855	12	Y
K. oxytoca (99.19 %)	GCA_900083585	12	Y
K. oxytoca (98.87 %)	GCA_002265085	12	Y
K. michiganensis (98.6 %)	GCA_900083565	12	Y
K. oxytoca (99.25 %)	GCA_900083965	12	Y
K. oxytoca (99.23 %)	GCA_900083955	12	Y
K. oxytoca (99.22 %)	GCA_900083615	12	Y
K. grimontii (99.03 %)	GCA_001548355	12	Y
K. grimontii (99.18 %)	GCA_003416995	12	Y
K. oxytoca (99.34 %)	GCA_002588345	12	Y
K. pasteurii (99.3 %)	GCA_002186735	12	Y
K. grimontii (99.23 %)	GCA_003417005	12	Y
K. oxytoca (99.25 %)	GCA_900083995	12	Y
K. oxytoca (99.31 %)	GCA_900083895	12	Y
K. oxytoca (99.51 %)	GCA_001870185	12	Y
K. oxytoca (99.49 %)	GCA_001022295	12	Y
K. oxytoca (99.48 %)	GCA_001022115	12	Y
K. michiganensis (98.68 %)	GCA_004024205	12	Y
K. oxytoca (99.3 %)	GCA_004310645	12	Y
K. oxytoca (99.43 %)	GCA_003289135	12	Y
K. grimontii (99.18 %)	GCA_008120465	12	Y
[truncated: 24 more rows]

## Sheet: SUPPLEMENTARY_TABLE_4
Supplementary Table 4. Sequence identity shared among consensus sequences of the four Klebsiella species found to encode the complete kleboxymycin BGC
[truncated: 49 more rows]

[truncated: 1 more sheets: SUPPLEMENTARY_TABLE_5]
